# Supplementary material for: Convergent and divergent brain–cognition development in early adolescence
Source: Nat Commun. 2026 May 26;17:6868. doi: 10.1038/s41467-026-73668-y (PMC13388698; doi:10.1038/s41467-026-73668-y)
Supplement: Supplementary file 4 — Source Data [file 41467_2026_73668_MOESM4_ESM.zip]

Archive with 10 entries (9 files):
- Source Data/
- __MACOSX/._Source Data
- Source Data/Figures_main.xlsx
- __MACOSX/Source Data/._Figures_main.xlsx
- Source Data/.DS_Store
- __MACOSX/Source Data/._.DS_Store
- Source Data/Figures_SI.xlsx
- __MACOSX/Source Data/._Figures_SI.xlsx
- Source Data/Table1.xlsx
- __MACOSX/Source Data/._Table1.xlsx
