# Supplementary material for: Convergent and divergent brain–cognition development in early adolescence
Source: Nat Commun. 2026 May 26;17:6868. doi: 10.1038/s41467-026-73668-y (PMC13388698; doi:10.1038/s41467-026-73668-y)
Supplement: Supplementary file 4 — Source Data [file 41467_2026_73668_MOESM4_ESM.zip › Source Data/Figures_main.xlsx]

## Sheet: Figures2a-2d
Figure 2a				Figure 2b						Figure 2c
	rho				female	male	z diff				cohen d
'RAVLT'	0.476735			'RAVLT'	0.500186	0.455931	1.55647			'RAVLT'	-0.0248332
'LMT'	0.384554			'LMT'	0.393758	0.377693	0.511862			'LMT'	0.659182
'PicVocab'	0.569557			'PicVocab'	0.563397	0.576566	-0.529052			'PicVocab'	0.537854
'Flanker'	0.289099			'Flanker'	0.321837	0.256682	1.92939			'Flanker'	0.556913
'Pattern'	0.341289			'Pattern'	0.357957	0.326233	0.974528			'Pattern'	0.854691
'Picture'	0.337577			'Picture'	0.312912	0.36091	-1.46886			'Picture'	0.393683
'Reading'	0.657837			'Reading'	0.641612	0.671942	-1.44729			'Reading'	0.614444
'PC1'	0.6742			'PC1'	0.696951	0.651804	2.2487			'PC1'	1.14891
Figure 2d
	female(beta)	male(beta)	sex difference(beta)
'RAVLT'	-0.0711879	0.0378376	-0.109025
'LMT'	0.00580125	0.00587381	-7.2562e-05
'PicVocab'	0.165114	0.183939	-0.0188248
'Flanker'	0.23165	0.229714	0.00193626
'Pattern'	0.636918	0.614943	0.0219752
'Picture'	0.232471	0.265484	-0.0330132
'Reading'	0.153801	0.155382	-0.00158176
'PC1'	0.056772	0.061319	-0.00454699

## Sheet: Figures2e-2g
Figure 2e							Figure 2f
	mean	std	median	q25	q75			mean_F	median_F	q25_F	q75_F	mean_M	median_M	q25_M	q75_M	std_F	std_M	std_ratio(F/M)
'RAVLT'	2.15727	0.98217	2.14766	1.50978	2.77016		'RAVLT'	1.94827	1.92078	1.35419	2.53618	2.11758	2.14359	1.39279	2.75905	0.933555	1.02715	0.908878
'LMT'	1.80919	1.13029	1.76614	1.05593	2.56726		'LMT'	1.79163	1.74832	1.02186	2.57257	1.80586	1.76231	1.0765	2.54411	1.14408	1.11723	1.02404
'PicVocab'	1.05228	0.943696	1.07453	0.506067	1.62125		'PicVocab'	0.975083	0.994951	0.420917	1.52526	1.03762	1.06397	0.493626	1.62251	0.953828	0.93415	1.02107
'Flanker'	1.80954	1.08592	1.74525	1.14872	2.43328		'Flanker'	1.80242	1.76208	1.13439	2.42749	1.80819	1.71808	1.15149	2.42978	1.07823	1.09364	0.985908
'Pattern'	0.601718	1.14668	0.589341	-0.137985	1.31736		'Pattern'	0.644438	0.660873	-0.0698576	1.33814	0.609832	0.572206	-0.146498	1.35773	1.09171	1.19762	0.911568
'Picture'	0.900475	1.13685	0.91384	0.120439	1.65961		'Picture'	0.822797	0.846743	0.0363963	1.57988	0.885722	0.886578	0.111332	1.64892	1.14889	1.12552	1.02076
'Reading'	0.950957	0.83506	0.942954	0.52154	1.39411		'Reading'	0.936866	0.933748	0.513695	1.37196	0.948281	0.931589	0.501263	1.40238	0.826109	0.843869	0.978954
'PC1'	2.41522	0.765575	2.42743	1.91286	2.91482		'PC1'	2.3172	2.32377	1.82227	2.79524	2.39661	2.41134	1.87142	2.92456	0.74208	0.787797	0.941968
Figure 2g
	P1	P2	P3
'RAVLT'	20.3523	33.7709	13.4069
'LMT'	0.754739	0.563596	-0.0831801
'PicVocab'	2.01857	1.69079	16.03
'Flanker'	21.7395	5.94971	-0.0369528
'Pattern'	45.822	-4.89967	5.42302
'Picture'	10.5728	-7.90934	21.6851
'Reading'	1.18702	7.97494	0.944034
'PC1'	4.73706	2.64412	1.74819

## Sheet: Figure4a
Figure 4a
Model1:FCY0→CogY0		Model2:FCY0→CogY2		Model3:FCY2→CogY2
Actual PC1 score	Predicted PC1 score	Actual PC1 score	Predicted PC1 score	Actual PC1 score	Predicted PC1 score
-1.2428	-0.205779	-1.42157	-0.00784486	-1.58265	0.661818
-1.01324	-1.18105	-2.24099	-0.878872	-2.22228	-1.51675
-3.13944	-1.14399	-3.82509	-0.681991	-3.74971	-1.20088
-0.42695	0.992612	0.597115	0.676724	0.362054	1.17268
-0.393612	0.196	-0.526522	0.265547	-0.582904	0.616754
-1.53838	-0.353847	-2.84471	-0.2896	-2.78772	-0.38844
-0.308018	-0.422751	-1.32602	-0.408837	-1.33004	-0.411353
-0.691514	0.0154787	0.17056	-0.104284	0.191294	-0.460794
2.3615	0.65663	1.85162	0.886253	1.84953	0.598255
0.029069	-0.0876568	0.164811	-0.159358	0.0809431	-0.0594847
0.440353	0.311634	0.131427	0.570353	0.0673817	0.411861
-0.0578429	-0.702098	-1.45594	-0.68318	-1.50514	-0.65543
1.14739	0.507882	1.57729	0.62663	1.68561	0.961367
1.18122	0.372084	1.93763	0.402769	2.09727	0.25394
0.134228	0.405442	1.67033	0.709356	1.77904	0.837718
0.571382	-0.483048	1.40344	-0.447721	1.48899	0.514185
1.31224	0.377881	2.27937	0.306239	2.33789	-0.339533
-0.222234	0.515042	0.120023	0.0230442	0.171516	-0.539036
-2.50092	-0.68564	-2.81633	-0.600022	-2.83115	-0.0755701
-1.51382	-0.0161063	-3.33945	0.403605	-2.93753	0.0291361
-0.696961	0.0382413	-0.91346	-0.164055	-0.871838	-0.870852
2.02685	-0.861429	2.42556	-1.02455	2.97988	-0.0149771
-0.897222	-0.293256	0.0115394	-0.187547	-0.0343154	0.268775
-1.62561	-0.0811903	-2.5493	-0.146324	-2.54348	0.145092
1.65897	1.01495	1.16831	0.480559	1.44444	1.08864
1.27368	-0.664858	1.48503	-0.405884	1.65795	-1.14673
1.82712	0.570811	0.0808196	0.861808	0.0782463	-0.895701
-0.610861	0.118365	-0.106158	0.156281	-0.147355	1.07028
1.08217	0.41122	1.67994	0.700063	1.61421	0.768693
0.39681	0.478322	1.76949	0.236344	1.97127	0.395685
-1.57431	-0.762189	-1.48965	-0.787025	-1.53206	-0.0818699
-1.18085	-0.317947	0.211578	-0.610555	0.364644	-0.290771
1.32685	0.177562	1.88045	0.0308647	1.84923	0.0442612
-2.30144	-0.389034	-0.199419	-0.386963	-0.312983	-0.12751
0.313009	0.889507	0.186136	0.525759	0.176068	0.717557
0.568899	0.434098	0.706906	0.84167	0.964959	0.642748
1.39764	0.686029	1.45675	0.642615	1.35086	0.621248
-1.34311	-0.468884	-0.804551	-0.217584	-0.498816	-0.366849
-1.51245	0.403998	-0.293893	0.294206	-0.376096	0.211226
0.767189	-0.493569	-0.313064	-0.557562	-0.343769	0.429402
-2.94954	-0.918856	-3.89595	-0.740919	-3.9107	-1.86714
-1.89837	-1.00058	-1.9997	-0.955606	-2.06716	-0.511012
0.999697	0.123126	2.29809	0.0679889	2.19239	0.142574
-1.39576	-1.25222	-3.09136	-1.76006	-2.9727	-1.52006
-0.993487	0.880827	-1.06418	0.840839	-1.12413	0.654882
1.16963	1.05301	0.819445	1.05762	0.793098	0.841506
0.420892	-0.0251572	0.254506	0.00681972	0.192741	-0.349164
0.0228363	-1.23638	1.03551	-1.52318	1.01045	-1.38999
-0.135459	0.86986	-0.883773	1.28935	-0.911025	0.865835
-1.775	0.138607	-0.321806	0.349178	-0.290151	0.0272025
0.558295	-0.128828	-1.35124	-0.226095	-1.40874	0.351143
-1.2407	-0.647116	-0.629324	-1.16777	-0.580315	-1.78532
-0.764022	0.468982	-1.29353	-0.022641	-1.24271	-0.598885
-1.25042	0.0418051	-1.44981	-0.3551	-1.27476	-1.06699
-0.750315	-0.847874	-1.37774	-1.31117	-1.39246	-0.25617
-1.3303	-0.0457795	-0.536208	-0.655795	-0.631905	-0.228764
-0.373948	-0.473289	0.414251	-0.21293	0.351762	-0.566461
0.680135	0.714179	0.706769	0.808643	0.732554	0.174875
-0.368665	0.961341	-0.0966724	1.06399	-0.221064	1.03494
-1.74663	-0.636449	-1.99432	-0.597203	-2.09049	-0.758013
-2.76118	-0.442224	-3.29697	-0.445783	-3.16485	-0.745336
1.00679	0.305314	0.879904	0.242341	0.876549	-0.0200142
-2.24863	0.028421	-1.79038	0.147183	-1.574	-0.00362881
-0.174557	0.193591	-1.08099	0.0406229	-1.16644	-0.613576
-0.720721	-0.62451	-0.132447	-0.838851	-0.120204	-0.960353
-2.67925	0.152869	-1.67883	-0.0969585	-1.52003	0.792372
-0.389837	0.393991	-1.04469	0.443285	-1.13111	0.0899124
0.192453	-0.182497	0.582443	0.151874	0.800407	-0.322438
-2.43261	-1.16767	-1.87553	-1.22334	-1.63831	-1.6949
-1.99298	0.341439	-0.670839	0.199318	-0.745044	0.238984
1.69024	0.218116	0.0492458	-0.0235898	-0.138427	0.559212
1.13952	0.190426	0.572639	0.25699	0.893783	0.271411
0.0738386	-0.209216	1.20829	-0.139731	1.14697	0.235672
0.943428	0.01325	0.0109034	-0.340409	0.135252	0.440681
2.55385	-0.52883	1.56786	-0.433295	1.53512	-0.430708
-0.505092	-0.532331	-1.01798	-0.250071	-1.00001	-1.53237
1.56911	0.715235	-0.66813	0.737033	-0.639618	0.0346346
-3.86574	-1.64713	-5.25194	-1.42238	-5.21195	-1.12205
0.440149	-0.61044	0.317214	-0.637357	0.161489	-0.4572
-0.280351	-0.00260136	-0.900545	-0.302559	-0.621961	-0.522118
1.17103	-0.253292	0.517873	-0.361141	0.703711	0.309379
0.19927	-0.122727	-0.444097	0.367374	-0.415734	-0.208312
-1.33624	-0.725687	-0.907382	-0.627235	-0.97992	-1.28503
0.558141	0.284247	1.33138	0.100255	1.15481	0.5824
-3.79062	-1.26744	-2.85392	-1.1536	-2.869	-0.796361
-2.56931	-1.27612	-3.24262	-1.86714	-3.17541	-1.13334
2.46734	0.413033	2.15272	0.506075	2.14733	0.877213
2.373	1.3028	2.54771	1.37082	2.67381	1.64388
0.203974	0.0558099	0.81143	0.131467	0.817355	0.21054
-0.308581	0.0714918	-0.863931	-0.0264433	-0.802794	-0.0276411
1.60986	-0.0653917	0.798266	0.102296	0.974149	0.0946931
0.677558	-1.18386	0.22188	-0.891786	0.153232	-0.179886
3.31371	-0.362693	1.96875	-0.158629	2.11573	-0.125077
-0.178492	-1.12498	-0.582808	-1.44899	-0.441421	-1.68608
-1.54235	-0.723795	-1.18111	-0.943325	-1.42383	-0.89693
-1.34504	-0.118152	-0.724623	-0.0530067	-0.713647	0.146364
-0.200518	-0.0813004	-1.29232	-0.352166	-1.45351	-0.0785302
-0.261466	0.852726	-0.060329	0.624163	-0.0373745	0.600382
1.57804	-0.774711	1.3873	-0.783457	1.29628	0.339592
0.437486	-0.0709325	1.43751	-0.182076	1.37656	-0.0468632
-3.53576	-0.243662	-2.47264	-0.464958	-2.41707	-1.57921
-0.923187	0.381158	-0.993415	-0.0484018	-0.510121	-0.688824
-0.987059	-0.691963	1.10139	-0.317201	1.06958	0.204701
1.01293	0.584755	1.07588	0.68218	0.999708	1.15426
2.79441	0.574583	1.04908	0.312666	0.97765	0.85655
-0.948262	-1.08571	0.939276	-0.904884	0.75633	0.34155
0.931139	0.361035	0.248271	0.490524	0.500142	0.746358
0.0524423	1.00178	1.2001	0.653353	1.18587	0.0718974
2.55946	-0.555476	2.97224	-0.6597	2.90288	0.121011
-0.654331	0.577147	-0.850094	0.611856	-0.705421	-0.457031
-0.503181	0.358091	0.255739	0.546823	0.309878	1.05049
-0.266744	-0.756233	-0.811829	-1.05131	-0.598212	-0.668762
1.34989	0.817681	1.24507	0.56641	1.18127	-0.195527
0.790275	-0.220819	0.769557	-0.439915	0.807136	0.0815012
-2.46125	-0.724483	-2.22011	-0.554424	-2.3289	-0.715422
0.182361	-0.641196	0.8172	-0.327854	0.79798	0.282333
0.660055	0.114893	1.03898	0.10973	0.948079	0.41247
0.437619	-0.627659	-0.0640338	-0.347371	-0.156101	-1.00246
0.00746918	0.467081	-0.0275078	0.0947164	0.0512669	0.286809
1.51144	0.104643	0.626707	-0.154556	0.748968	0.171005
-0.919522	0.201781	-0.101533	0.262838	-0.340478	0.151638
-1.12528	0.06364	0.838493	-0.337627	0.787151	0.120125
-0.0590739	0.792248	-1.68997	1.00354	-1.66858	0.539286
0.850121	-0.121637	1.13657	0.0118549	1.10516	-0.0334932
1.46129	0.259307	2.34656	0.391834	2.41762	0.903038
0.363199	0.0490828	0.186674	0.0165555	0.0536637	-0.554686
-0.1954	-1.71836	-2.2297	-1.84633	-2.22055	-1.78378
0.199493	0.126299	0.233625	0.273128	0.377798	0.35535
-0.399861	0.148448	-0.429587	0.351628	-0.455988	-0.68929
4.38661	0.161081	3.2269	0.412702	3.57775	-0.774022
-1.97807	1.36915	-0.844812	1.02236	-0.860681	0.142894
0.682714	0.74636	1.13337	0.73145	1.35439	0.129137
-0.76397	-0.25025	-0.211518	-0.0474781	0.00194991	-0.121031
-0.6025	0.195999	0.651952	0.0869934	0.728556	0.459681
0.811839	0.251753	2.20677	0.453279	2.07325	0.715333
-3.54449	-0.146683	-3.61913	-0.101127	-3.49553	0.110456
2.14913	-0.912471	1.89547	-0.995288	1.6857	-0.206975
-0.464755	-1.28596	0.120172	-0.991285	0.157816	-0.250224
0.818339	-0.501395	-0.18571	-0.910183	-0.224119	0.254557
0.865445	-0.282881	0.874553	-0.595886	0.764067	0.305093
1.3635	-0.331118	0.373461	0.0433032	0.371692	0.0889479
-2.20618	-0.640728	-1.20844	-0.932497	-1.26867	-0.853166
1.27669	0.331133	2.04069	0.438922	2.13801	0.933885
0.0814282	0.865239	1.00218	0.746969	0.913253	0.659836
0.951139	0.830424	1.99996	0.771234	1.8629	0.503299
3.65638	-0.707511	4.14409	-0.504291	4.39966	-0.610297
-0.72606	-0.354996	-0.320539	-0.548586	-0.405507	-0.101787
-0.184694	0.480851	0.277564	0.257103	0.286226	0.018788
0.219922	0.351826	0.174803	0.586963	0.132395	-0.109455
-1.61535	-0.785847	-3.22111	-0.76632	-3.18765	-1.64277
0.760466	-0.133269	0.65568	0.262908	0.519818	-0.361982
-0.201021	0.0584006	0.505432	0.0353203	0.53781	0.321797
-1.25437	-0.471597	-0.816495	-0.520677	-0.987652	-0.417322
0.422238	1.05984	0.239472	1.35322	0.266001	1.36173
0.981418	-0.513527	1.85263	-0.560354	1.75736	-1.0782
1.02503	0.00649294	2.40021	0.771425	2.41873	1.03261
0.716146	0.440929	-0.53011	0.275718	-0.550255	-0.198586
0.840169	0.38235	0.951656	0.633876	0.940797	0.748585
2.18798	0.396242	1.16487	0.177463	1.18174	0.50507
-0.0354558	0.164264	1.24417	0.214794	1.58596	-0.408974
2.11306	0.868844	1.92441	0.674696	1.87327	-0.109716
1.57464	1.16355	1.27151	0.832621	1.18591	0.470594
-0.0240363	0.0615488	-0.0552412	0.0629241	-0.0514156	-0.369234
2.20026	0.589376	2.52741	0.529757	2.49565	0.385174
-0.323729	-0.134071	-1.14504	-0.125867	-1.09315	-0.231793
1.75186	-0.0622607	0.920352	0.316236	0.985607	0.46318
-0.764313	-0.827189	0.643739	-0.655437	0.688086	-1.40936
-4.0211	-0.735641	-3.12552	-0.934362	-3.21893	-1.19568
0.511881	-0.171894	1.0973	-0.519623	0.981339	-0.744483
-0.66611	-0.459744	-1.3305	-0.842781	-1.25426	-0.145294
0.980669	-0.769224	2.1915	-0.832431	2.15141	-0.145107
-1.90666	-0.623061	-2.0183	-0.499245	-2.18118	0.1102
0.187392	-0.174716	1.4134	-0.456278	1.38755	-0.226675
0.0795789	0.560035	0.0690036	0.274138	-0.082672	0.812096
2.9589	0.411526	2.52333	0.106697	2.57902	0.574075
-0.852685	-0.633971	-0.75235	-0.539565	-0.765793	-1.10895
1.32787	-1.80161	0.88263	-1.88074	0.887378	-1.62706
1.95878	1.38165	2.10427	1.10932	2.02441	0.345942
0.342733	-0.302001	0.357476	-0.296978	0.147255	0.104016
-1.80643	-1.33777	-1.60454	-1.41976	-1.54602	-1.16906
-1.30268	0.278823	0.190858	0.428674	0.1345	0.789747
-0.0317376	0.534939	0.670167	0.54459	0.597068	-0.675397
-4.22581	-1.39248	-3.00083	-1.64801	-3.07225	-1.34464
0.286035	1.61666	1.53208	1.57316	1.60089	0.67873
-0.646383	-0.50546	-0.947472	-0.397624	-1.10395	-0.817554
1.89827	0.544121	1.78229	0.902827	1.85829	0.558254
-2.66919	-0.292803	-1.42417	-0.382539	-1.49607	-0.990042
-1.442	-0.459839	-0.144219	-0.493834	-0.208857	-0.443325
-3.75329	-1.76296	-3.12054	-1.65448	-3.26653	-1.39367
-1.0504	0.177582	-1.6107	0.575088	-1.72264	0.799887
0.600686	-0.191525	1.94011	-0.0333516	2.18101	-0.340808
1.15659	-0.27411	0.497871	-0.36105	0.415276	-0.910053
-1.4549	-1.38703	-1.23389	-1.6608	-1.21455	-1.1976
1.6223	-0.466108	2.5558	-0.698104	2.54142	0.33926
-1.27421	-1.36546	-1.57596	-1.27504	-1.60578	-1.24721
0.32679	0.203335	1.90702	0.327229	1.76319	0.779428
-0.183085	-0.103117	0.563608	0.360432	0.560206	-0.311499
-0.0437142	-0.232113	1.34071	-0.167462	1.33453	-0.363982
2.60291	-0.0508613	2.84967	0.238242	2.92134	0.0960584
1.43243	0.840287	-0.0250438	0.11772	0.0811783	0.183741
0.566927	0.730723	1.19125	0.697352	1.19595	0.904837
3.05544	0.526138	1.8002	0.522428	1.70623	-0.0857395
0.765265	-0.297008	-0.469602	0.134996	-0.298642	-0.00990671
-0.10812	-0.966067	-2.16171	-0.707214	-2.14454	0.0170003
-0.622819	0.48114	0.561247	0.29507	0.595492	0.864172
-1.02397	0.00261246	-0.200863	0.0766059	-0.181374	0.0120171
-3.61512	-0.114814	-4.51371	-0.622558	-4.5591	-0.144713
-0.410397	0.490859	-0.00609066	0.365496	-0.0755597	-0.641605
2.49774	0.575215	2.76881	1.01684	3.00692	-0.0333498
-0.789811	-0.185765	-0.164929	0.30528	-0.272482	-0.0198199
-1.03796	-0.303626	-1.94088	-0.418866	-1.8753	-1.64643
-1.64437	-0.0917875	-2.72714	0.490334	-2.78386	-0.194092
0.763848	0.321078	0.964999	0.50274	1.10555	0.11319
-0.711103	-0.149737	-0.709358	-0.0568532	-0.602879	-0.24019
-0.39639	0.43462	-1.53936	0.727415	-1.5318	0.386839
-1.91651	-0.300893	-0.142872	-0.32836	-0.201694	-0.778999
-0.321364	0.0427388	-0.584121	-0.0379342	-0.657798	0.124998
1.04419	0.0753836	1.43549	0.416449	1.53593	-1.08532
0.798898	-0.44842	-0.25857	-0.836651	-0.327431	0.753976
0.0200537	-1.455	-1.45835	-1.27801	-1.3992	-0.535044
-0.937062	0.395029	-0.686741	0.112526	-0.672343	-0.104457
-1.75339	-0.232523	-2.00659	-0.036136	-1.85664	0.618866
-0.880789	0.115391	-1.65612	0.0806998	-1.55711	-0.00969373
-4.03118	-1.28555	-2.51813	-1.49304	-2.60574	-1.95293
-0.907088	0.589711	-0.310345	0.578338	-0.259618	-0.105439
0.872759	0.246789	3.20135	0.273659	3.38925	-0.143569
-3.30514	-0.907036	-2.798	-0.889718	-2.65555	-0.852021
2.8698	1.49897	1.61696	1.42356	1.5837	1.33612
-1.1933	-1.51647	-1.53299	-1.52685	-1.45509	-0.754116
-0.0936553	-0.415399	-2.53411	-0.381932	-2.70093	-0.831171
-0.357534	-0.458167	0.241269	-0.052467	0.485646	0.574959
0.539184	-0.040943	-0.136162	-0.466215	-0.136138	-0.325968
-0.968776	-0.102736	0.307595	-0.30109	0.300397	-0.344123
0.857617	-0.0846105	0.643408	-0.293686	0.606833	-0.250844
-1.28606	-0.715649	-0.204228	-1.24246	-0.0797699	-0.789094
-0.519848	0.112523	1.04071	0.188342	1.03823	0.177866
3.72033	0.219301	2.6714	0.0609761	2.66627	0.317761
-0.361366	-0.219307	-0.391461	-0.0624753	-0.504432	-0.537098
-2.68539	-0.0162524	-2.02737	-0.0324032	-1.9651	-0.542487
-1.51459	-0.581898	-0.231622	-0.419939	-0.28364	-0.0803221
-1.30159	-0.049562	-1.43378	0.245623	-1.47757	-0.225535
2.25211	1.15345	1.33251	0.810524	1.37236	0.304513
1.99668	-0.402893	1.61929	-0.363684	1.68671	-0.921335
-1.00401	-0.407452	-1.43745	0.117016	-1.50862	0.478064
0.99667	0.29328	2.08982	0.444247	1.93191	0.340592
-2.76786	-0.479175	-3.33169	-0.563865	-3.37536	-0.505067
0.306349	-0.153094	0.230833	-0.0608474	0.456072	1.46638
-2.79658	-1.04554	-2.29768	-0.990867	-2.00443	-1.12489
2.62086	1.11906	1.85381	0.707698	1.93548	0.189997
1.15678	1.14379	0.0447991	1.00604	-0.168015	0.0723727
-1.38794	0.145874	-1.47477	0.474684	-1.58029	0.032742
1.04567	-0.00641755	1.87096	0.233078	1.79573	0.0799163
-0.0727052	-0.37555	-0.321524	-0.118636	-0.0136244	0.887696
1.8863	1.4094	0.336068	0.881843	0.347048	1.15787
-3.36492	-0.664569	-2.31681	-0.947377	-2.29799	-2.28244
-1.04411	0.795396	-0.765351	1.08003	-0.88739	0.214826
-0.461582	0.38459	1.10498	0.0180069	0.938252	0.778775
-0.142516	0.35286	0.41854	0.765635	0.426554	0.0798726
1.0857	0.271059	0.750071	0.186471	0.816722	0.113474
-0.324183	-0.726143	-0.666123	-0.844265	-0.625868	-0.651376
-0.13895	0.310769	-0.78927	0.224522	-0.722966	0.25429
-0.478834	-0.713068	0.38531	-1.09951	0.290748	-0.081213
0.449744	0.489229	-0.642013	0.535788	-0.675968	0.685098
-0.354057	1.10524	1.30514	1.39353	1.27895	1.05723
-1.48119	-0.807292	-2.50275	-0.661397	-2.30548	-0.515576
-0.372927	-0.320274	1.04274	-0.545908	0.974724	-0.536264
-0.554597	-0.013244	-0.1211	-0.160436	-0.187426	-0.0787804
1.02636	-0.476669	1.3657	-0.597612	1.39064	-1.00147
-0.785621	0.609732	0.387739	0.89952	0.477923	0.266354
-1.16843	-0.548887	-0.307276	-0.675849	-0.602426	-0.673057
2.007	0.635988	1.62683	0.897558	1.73912	1.00046
-1.32454	-0.895141	-1.73391	-0.71188	-1.68453	-0.718063
0.0586055	0.127859	1.40439	0.137799	1.29312	0.172034
0.428606	0.174702	0.795454	0.093781	0.708814	0.306427
1.89122	0.737158	2.26338	0.82758	2.25571	0.731392
0.523844	0.326061	0.44814	0.643658	0.432235	0.622313
-1.10882	0.69007	-0.906995	0.563415	-0.889178	0.18643
1.43657	0.0839762	0.554798	0.0391837	0.534108	0.24059
0.106408	-0.029502	-0.884802	-0.0900516	-0.761068	-0.873952
0.128635	-0.325693	-0.588316	-0.156362	-0.702289	0.143741
0.164241	0.718812	0.755897	0.88323	0.701437	0.631986
-2.37447	0.0240449	-0.241683	0.170184	-0.272947	0.155665
-0.3062	0.145902	0.705983	0.339552	0.715278	0.228265
0.86418	-0.19518	0.599821	-0.304435	0.63917	0.105126
0.416303	0.881585	0.209208	0.570498	0.202537	0.946846
0.820436	-0.232823	1.00771	-0.199907	0.935443	0.0813812
-0.0209377	0.121459	-0.213886	-0.316217	-0.290721	0.273216
-0.104444	0.823377	1.23652	0.708934	1.20826	1.07058
3.05909	1.21222	2.44161	1.20477	2.40315	1.42474
-1.10663	0.635105	-1.48791	0.785083	-1.58953	-0.0117393
-0.96554	-0.140938	-1.04099	-0.440082	-1.06655	-0.816233
0.0103694	0.0708657	0.139385	0.123636	0.085549	-0.441037
-1.33524	0.258833	0.218367	0.0511492	0.0974319	0.446772
1.81224	-0.109052	1.41814	-0.238007	1.55405	0.274193
2.03983	1.06782	2.44181	1.03358	2.39161	1.77
-2.70268	-1.31673	-3.52944	-1.51848	-3.65553	-1.62161
-2.58566	-1.14245	-3.68618	-1.4871	-3.66591	-1.60336
1.17205	0.713205	0.494456	0.629119	0.358253	0.654933
-1.33616	0.567151	-1.52701	0.437918	-1.44289	0.2594
1.88771	-0.329096	3.73596	-0.274954	3.64417	0.282488
1.40971	0.457563	0.357565	0.506754	0.317884	0.81969
-0.329722	-0.0384818	0.653356	0.322617	0.555153	0.0446569
1.142	0.182513	1.14004	0.414474	1.21036	0.34971
1.42517	-0.014849	1.00328	0.33246	0.978494	0.974619
2.26974	0.666629	1.82825	1.24793	1.70672	0.792618
-0.868643	1.00992	-1.87401	0.884889	-1.87413	0.436998
0.661884	-0.649825	0.755458	-0.508844	0.921136	0.742479
1.29449	1.01598	-0.708048	0.713316	-0.593079	-0.433816
0.80922	1.22641	2.28724	1.12482	2.38419	0.805051
1.0352	0.351683	0.0611265	0.690002	0.217591	0.661759
3.19359	0.902197	1.96175	1.19545	2.0353	1.14055
-0.37844	0.361932	-1.93316	0.43888	-2.03041	0.563532
-0.340362	-0.575881	-0.420179	-1.13262	-0.546318	-1.89081
-1.91129	-0.0614385	-2.86646	0.155771	-2.88841	-0.671792
0.921844	0.121527	-0.131916	-0.410237	-0.130596	-0.823055
1.72716	0.182738	2.04602	0.256035	2.10881	-0.427582
-0.583352	0.707149	-0.545556	0.762289	-0.655573	0.452868
-0.27746	0.394936	-0.687583	0.397021	-0.779017	0.120639
-0.740791	-0.885387	-1.64531	-1.0256	-1.54465	-1.3132
-1.76133	-0.351919	-1.43304	-0.262493	-1.4868	-0.782401
-0.89657	-0.820978	-0.846734	-1.05138	-0.798456	-0.371776
-5.07977	-0.328963	-6.60926	-0.174266	-6.53476	-0.527301
-1.15558	-0.895489	-1.84521	-1.06534	-1.72613	-0.595015
2.95222	0.758246	1.24807	0.375871	1.2491	0.682584
2.56178	0.0659421	2.81499	0.541913	2.78773	1.75071
-0.430203	-0.153964	1.06154	-0.143902	1.11648	0.262516
1.40093	0.458235	1.02404	0.635726	1.07115	0.580034
-0.67241	-0.288302	0.225066	-0.553513	0.216987	-0.40862
0.436823	0.570751	1.17197	0.411705	1.14266	-0.318213
0.277262	-1.29018	-0.125477	-0.992955	0.117013	-1.19701
2.15178	0.646051	2.35589	0.175579	2.33289	0.819573
-2.07433	-0.632062	-2.24671	-0.862337	-2.25045	-1.46621
-0.870769	1.18525	1.4279	1.17058	1.45817	1.22344
-1.51478	0.428317	-0.380396	0.404705	-0.449954	-0.222473
0.00288878	-0.0669768	-1.53024	0.0604096	-1.58605	0.590259
-1.27952	-0.796323	-0.68673	-1.05615	-0.61426	-0.226344
-1.01135	-0.0627415	-0.967317	-0.365441	-1.11703	-0.368985
-2.60734	0.226162	-0.0560157	0.416776	0.0329662	-0.463902
-1.27196	-0.917934	-1.73462	-1.14509	-1.70078	-0.824405
-1.58214	-0.61073	-0.545836	-0.439684	-0.704808	-0.286081
-0.562635	0.165405	0.630669	-0.0723059	0.813523	0.062231
-0.183371	0.08952	-0.193969	0.497014	-0.121666	0.958573
-0.338907	-0.305666	-0.646844	-0.234809	-0.520377	-1.54628
2.33326	0.350547	1.13187	0.503866	0.931175	0.145587
-2.24343	-0.344948	-1.21447	-0.125438	-1.11901	0.26834
-0.173477	0.399764	-0.269533	0.266086	-0.322968	-0.434874
0.0979542	0.211854	-0.851169	0.380118	-0.852758	0.659115
-3.84829	-1.31842	-2.84882	-1.6824	-2.76929	-1.12619
-0.680279	-0.00052314	0.517571	-0.282853	0.484732	-0.352366
0.574333	0.192694	1.08265	0.255919	1.05166	0.658614
-1.82117	-0.730842	-1.86351	-0.869179	-1.90232	-0.661012
-0.578064	-0.0829604	-0.689709	0.022463	-0.701223	0.449447
-0.716472	0.815747	-1.00214	1.32833	-0.993899	0.841778
-0.630612	-0.623444	-1.1743	-0.379627	-1.20681	-0.609043
-3.78327	-0.972601	-3.7316	-0.877245	-3.74432	-1.27088
-1.11278	0.274539	-0.831789	0.669191	-0.513725	0.627004
-0.592008	-1.43697	-0.649551	-1.41053	-0.555079	-0.587109
0.956013	-0.415565	1.30035	-0.361998	1.53037	0.359317
0.91395	0.818944	0.466704	0.727893	0.742787	0.113898
0.227849	0.273212	1.78996	0.215454	1.73723	0.0351888
2.20267	0.951092	3.66473	0.818123	3.59387	-0.179767
-2.61482	-0.571099	-0.0562183	-0.742614	0.13314	-0.751018
-0.289334	-0.719358	0.112484	-0.817451	0.0544966	-0.89619
0.608113	-0.619534	0.234694	-0.550064	0.326638	-0.585423
-0.915556	0.208774	-0.961848	0.19999	-1.17877	0.992477
1.20239	-0.397116	0.211676	0.157014	0.349368	-0.109679
1.00031	0.366303	0.0721458	0.177457	0.162621	0.821905
-2.31827	0.184066	-2.03053	0.0320827	-2.02048	0.505249
-0.447476	0.19659	0.33409	0.246957	0.184277	0.882422
0.619885	-0.173461	0.636759	-0.154726	0.636288	0.350145
-2.80442	-0.251209	-2.9174	-0.64043	-2.72986	-1.60854
-2.64462	-0.132002	-2.80573	-0.765328	-2.48892	-0.575979
0.888066	0.240935	1.55267	-0.0542088	1.5631	0.804861
0.207097	0.244279	-0.595209	0.00353292	-0.515822	0.415266
0.459118	1.63904	0.900995	1.46877	0.945683	0.635889
0.392418	-0.155363	-0.953092	-0.0575396	-0.944266	0.0672756
-1.90269	-0.974727	-2.82641	-1.18829	-2.98008	-1.33791
2.38735	0.112771	1.80025	0.0373184	1.79022	1.07597
1.5804	0.770742	0.896914	1.21628	0.872396	0.849631
1.55088	0.0697573	1.03283	-0.31717	1.1327	-1.53635
0.322542	-0.20443	0.828781	-0.343527	0.735561	0.479554
0.441429	-0.674721	0.334441	-0.499803	0.350075	-0.418248
0.570692	0.56322	0.790052	0.791782	0.866358	-0.00321418
1.02757	-0.0499443	1.81527	0.822436	1.70537	1.22564
-2.02155	0.217537	-1.50197	-0.198567	-1.45468	-1.0116
1.11535	-0.530315	2.33334	-0.546545	2.21009	-0.254852
0.28218	0.25431	-0.860156	0.513682	-0.793611	0.299541
-1.82258	0.0485023	-1.75246	0.326759	-1.83096	-0.869503
0.237938	0.115903	0.634298	0.0165032	0.644203	-0.0467916
-0.807086	1.03849	-0.860327	0.712228	-0.868249	0.707969
-1.86135	-0.248443	-1.55374	-0.315356	-1.63366	0.229156
2.37335	0.900486	1.73046	0.679581	1.84022	0.457912
0.484009	0.838873	1.63951	0.787291	1.56804	0.985473
0.551897	0.0295169	0.815914	-0.0535188	0.838917	-0.142208
-0.210718	-0.563697	0.230638	-0.564039	0.367429	0.132619
1.03164	-0.0779576	1.11945	-0.361181	1.23045	0.606682
-0.534124	-0.367954	0.492191	-0.479622	0.258769	-0.802339
1.14009	1.32135	1.48026	1.2675	1.32387	0.938513
-1.76637	0.543158	-0.783637	0.517404	-0.878478	0.965693
-0.821652	0.53681	-1.99132	0.43754	-1.93988	-0.0822512
-0.811073	-1.14342	-2.08501	-1.57949	-2.2298	-0.651539
-1.10153	-0.315459	0.165228	-0.182086	0.0861556	-0.0412956
1.44952	1.42117	-0.147034	1.28403	-0.0511852	0.416809
-0.357166	-0.973283	-0.82196	-0.844177	-0.926379	-1.05754
1.29281	-0.184454	1.9216	0.15654	1.88531	-0.044038
-1.58345	-0.729636	0.00323418	-0.805139	0.00739579	-1.51543
-2.64046	-0.956812	-4.322	-0.906787	-4.0942	-1.14996
0.600171	0.546227	1.1232	0.42702	1.02071	0.871805
-1.30564	-0.721433	-0.238792	-0.502395	-0.220363	-0.266223
-2.95227	-0.47295	-4.23868	-0.713642	-4.00643	-0.176565
-1.91525	0.702716	0.755382	0.303945	0.916515	0.592015
1.39513	-0.569107	0.733565	-0.888685	0.748415	0.0292077
-1.42112	-0.745219	-0.331295	-0.532643	-0.395272	-0.631686
0.30837	0.246572	-1.66328	-0.191805	-1.59823	0.681394
-3.22545	-0.213281	-2.48054	0.209187	-2.76801	0.0231864
-1.86314	-3.20434e-05	-1.55535	-0.0129834	-1.41615	0.282665
-0.447846	0.0983209	-0.237658	-0.0207052	-0.0819804	0.623024
-2.32589	0.140779	-2.70325	0.237757	-2.74151	-0.522086
-0.0739376	0.183432	-0.0773186	-0.206662	-0.222597	-0.698851
-0.0113745	-0.212856	0.751059	-0.0994208	0.678468	-0.149348
0.521796	0.433288	-1.02358	0.781918	-0.954181	-0.340153
0.636776	-0.15724	0.889104	-0.461134	0.70572	0.146311
-2.36059	-1.4001	-1.7616	-1.58077	-1.8077	-1.10831
-1.58587	-1.17272	-0.975278	-0.775873	-0.792229	-0.1614
-1.38179	-0.219575	0.432357	-0.209746	0.402308	-0.0889851
-0.648519	-0.144813	1.64217	-0.447427	1.56731	1.08756
0.0997528	0.600492	-0.307787	0.737285	-0.345973	0.0386219
0.478455	0.246384	0.943529	0.123115	0.916201	0.360907
0.051522	0.543353	-0.749496	0.659485	-0.805971	0.335667
0.494322	0.152383	0.903633	0.537945	0.813904	1.03773
-2.12052	-0.345737	-1.42487	-0.194584	-1.05872	0.11455
2.07285	-0.783964	0.668616	-0.26195	0.883911	0.689462
0.0150232	-1.07496	-0.594146	-0.846438	-0.76605	-0.367592
-1.20594	-0.116269	0.110703	0.242184	0.0873643	-0.714468
0.299162	0.491193	0.670614	0.553128	0.609132	0.133774
1.52632	0.131476	1.10275	0.479944	0.979411	1.05156
1.83789	0.128032	1.47513	0.657932	1.35392	-0.280842
-0.322635	0.480962	-1.19249	0.346802	-1.11669	-0.444491
0.339912	-1.33863	-0.494781	-1.60617	-0.36734	-0.965335
-1.35564	-0.203855	-0.906449	-0.207698	-1.10379	-1.36062
-0.700615	-0.0348617	-0.453103	0.047658	-0.676147	-0.0104659
1.15908	0.960268	1.12519	1.24406	1.08102	0.190177
-0.640523	-1.41165	-1.14898	-1.33575	-1.17649	-1.00425
0.463775	0.415126	0.868048	0.403484	0.918467	0.358836
0.62325	-0.10225	-1.85319	-0.128655	-1.55866	-0.549459
-0.22654	-0.502981	-0.671339	-0.794595	-0.527172	-0.0315878
0.833133	0.237183	-0.280335	-0.073404	-0.30268	0.0868117
1.09937	-0.107106	1.38141	0.0404517	1.36321	0.569858
0.0987504	-0.381	-0.442582	-0.63096	-0.457186	-0.128773
-0.562633	-0.708281	-0.595104	-0.216619	-0.565227	-1.09892
0.0990521	-0.00418579	-0.16135	0.246693	-0.334274	0.861411
-0.1502	0.159869	1.49273	0.416965	1.42773	1.0991
-0.378775	0.575589	0.769992	0.471933	0.881601	0.525513
-1.38133	0.775987	0.44893	0.809527	0.632523	0.221893
-0.145218	-0.772647	0.177598	-0.70203	0.214651	-0.773825
2.02499	-0.29617	0.0451997	-0.11481	0.00564121	-0.11286
1.09027	0.34921	0.616301	0.365273	0.578819	-0.338214
1.59945	0.129209	1.11576	0.335814	1.11719	0.572408
-1.26815	-0.487624	-1.82689	-0.370307	-1.67862	-0.53623
1.21788	0.275656	-0.253342	0.328219	-0.109701	0.0721256
-2.1846	-0.0449509	-2.84197	-0.468928	-2.62557	-0.513515
0.117685	0.334762	0.602619	0.431496	0.665092	-0.0256298
-0.785677	0.0634025	-0.294855	-0.187787	-0.0244997	0.0200069
-1.56412	-0.228277	-0.0659611	0.111991	-0.171534	0.730969
1.74733	0.617223	1.41558	0.654153	1.25237	0.462028
0.804768	0.348595	1.55465	0.269559	1.71176	0.544773
1.76642	0.011326	1.32383	0.281677	1.28257	-0.93486
-2.97858	-0.663976	-1.66489	-0.959902	-1.73217	-1.1818
-0.616255	-0.736634	-0.21494	-0.521645	-0.165587	-0.401872
0.631301	-0.102493	0.821696	-0.595493	1.1611	-0.193197
-1.07972	-0.509996	-2.53791	-0.54025	-2.67201	-1.17
0.346372	0.471556	1.65954	0.520707	1.73184	0.60598
-1.81072	-0.306895	-1.31023	-0.980117	-1.21876	-0.883685
1.67367	0.673574	1.55914	0.536805	1.65009	0.525799
0.312987	-0.617675	-0.592505	-0.292323	-0.539015	-0.0264948
0.411243	-0.153117	-0.552433	-0.229749	-0.526462	0.0990878
0.682837	1.74493	0.292566	1.74869	0.360388	1.10711
-0.607829	-0.465874	0.102364	-0.721076	-0.000542693	-0.707562
2.46699	0.0868692	0.872459	-0.272655	0.838271	-0.325773
-1.03188	-0.224944	-1.14094	-0.00579883	-1.15464	1.01837
-0.921162	-0.503251	-0.801856	-0.292326	-0.870781	-0.446775
0.970554	0.785902	1.76988	1.07726	1.7436	1.03547
0.730393	0.755989	1.47695	0.938636	1.73399	0.330615
-0.53537	-0.132434	-0.662917	-0.0289139	-0.70436	-0.495194
0.278118	1.16103	0.546776	1.21563	0.518014	-0.245364
-0.510604	0.840979	-0.871908	0.833323	-0.926881	0.604139
0.825725	0.0774455	-0.284365	0.0572662	-0.351352	0.622028
3.30515	1.26438	2.98802	1.45208	3.04701	-0.126386
-0.851295	-0.495676	-0.497645	-0.969908	-0.569088	-1.8527
-1.12143	0.00520263	-0.531526	-0.0936303	-0.587122	-0.736008
-0.916699	-0.930103	-1.28702	-1.09378	-1.22013	-0.300996
-1.68859	0.136729	-2.20693	0.0797171	-2.20813	-0.126943
1.70455	0.0888976	1.53695	0.224281	1.33484	0.502724
-1.37893	-0.425548	-2.33877	-0.887293	-2.38367	-0.350722
-0.430994	-1.32782	1.04987	-1.5241	0.908456	-1.94416
1.55374	0.48953	1.10127	0.333196	1.25339	0.249741
-1.25447	-1.12612	-3.23892	-1.2003	-3.09702	-0.802325
-1.96537	-0.539482	-3.11744	-0.630641	-3.24022	0.0263816
0.826382	0.108092	0.129719	0.193284	0.131401	-0.278199
-0.815883	0.780146	-0.956459	0.750478	-1.08208	0.585889
3.54327	0.752616	1.35838	0.562935	1.34021	0.989822
1.68309	0.142793	1.15152	-0.024803	1.12108	-0.123365
-0.924156	0.396841	-0.683979	0.322422	-0.728561	0.805294
-0.322647	-0.144975	-1.13882	0.1976	-1.11666	0.52713
-2.13413	0.956885	-0.288684	0.741231	-0.394178	1.10684
0.546605	0.0660854	-0.333338	0.0999716	-0.394642	1.47112
-1.56751	-0.333277	-1.80015	-0.0459024	-1.67362	0.190119
-0.760466	0.47717	-1.31517	0.414709	-1.36175	-0.140959
-1.00221	-0.345663	-1.83581	-0.66995	-1.86446	-0.698956
0.671879	0.364253	0.304433	0.337435	0.288531	0.0477154
2.47816	0.527981	1.75908	0.487072	1.65935	1.20043
-1.10997	0.404678	-2.47507	0.386641	-2.52888	0.454325
0.211673	-0.312855	-0.348646	-0.562552	0.000130492	-0.151846
-1.30795	0.250012	-0.153894	0.202051	-0.0235517	0.536607
-0.25523	0.143666	0.360399	0.249035	0.35558	-1.06437
-0.686445	-0.0816117	0.334842	0.311449	0.181463	0.695368
1.27057	0.580443	1.21243	0.67212	1.17548	0.451262
-1.97233	-0.234268	0.686936	-0.706271	0.657113	-0.0110312
-1.37965	0.314109	0.312437	0.605003	0.353304	0.0392218
2.49683	-0.451914	1.53429	-0.0705103	1.48811	0.28133
-0.519211	0.49743	0.181384	1.17967	0.05159	0.87007
-1.84003	-1.14182	-1.11112	-0.922439	-1.01416	-1.98679
-0.890231	-0.19122	-0.39769	-0.413993	-0.488614	-0.449598
-4.11475	-0.0644491	-3.99485	-0.561201	-3.88361	-1.66364
0.0346806	0.274807	-0.536793	-0.0679804	-0.536378	-0.329468
-1.12785	0.572789	-0.648463	0.445931	-0.740559	0.0189578
1.5195	0.501199	1.69211	0.480583	1.66796	0.573642
0.965802	-0.294323	0.0911835	-0.577489	0.147194	-0.478626
1.18916	0.821241	1.23075	1.04646	1.20325	0.6108
3.72542	0.495981	2.51905	0.56078	2.45232	-0.381843
0.342598	0.396889	-0.843303	0.76815	-0.834557	0.138184
-1.05194	-0.752842	-0.846298	-0.555088	-0.729083	-0.161814
4.09679	1.08833	4.14851	1.45446	4.08465	1.25337
1.17266	0.698436	1.00012	0.549829	0.919547	0.375357
0.922733	0.227709	1.35319	0.455689	1.32158	0.10227
0.798509	0.10441	1.64017	0.281194	1.61888	0.0290237
-2.70444	-0.262711	-1.45594	0.0667365	-1.53707	-1.06094
2.85571	1.59768	3.18499	1.69601	3.42591	1.74833
-3.67613	-0.429722	-1.77469	0.113867	-1.86904	-0.725338
0.243766	0.462089	0.112346	0.276048	0.20343	0.241152
0.751723	-0.119554	1.28136	-0.225212	1.18163	-0.314153
1.14402	0.303941	0.891728	0.138968	0.799391	0.44618
1.97309	0.666753	2.35712	0.669745	2.36145	0.749682
-1.74247	-0.233219	-0.419105	-0.440424	-0.407572	-0.686466
-1.00951	-0.102624	0.308269	0.189882	0.419671	-0.693866
-1.01857	-0.421825	-0.989614	-0.315708	-1.03907	0.00817152
1.34481	-0.475709	0.388221	-0.212467	0.342752	-0.430578
-2.80897	0.673707	-1.08628	0.733465	-0.952975	0.663263
0.0769335	0.0389202	0.157863	0.228807	0.117247	-0.247688
-1.74185	0.146964	-2.58997	0.241051	-2.518	-0.0794588
-2.78508	-1.21709	-2.91183	-1.27162	-2.87997	-1.12966
-1.95222	0.337108	-0.696902	0.42389	-0.757569	-0.244
2.30968	-0.519342	1.58563	-0.512391	1.61708	0.252598
2.10915	0.134076	0.52129	0.134462	0.520779	0.106323
1.04252	-0.0616577	1.12975	0.435687	1.08293	0.954488
-0.736241	-0.167711	-1.03287	-0.0933718	-1.03246	0.01975
-1.97002	-0.838847	-1.32343	-0.645239	-1.34083	0.282921
1.942	-0.711315	1.88011	-0.979013	2.00281	-0.0655943
-1.68386	0.132161	-0.293815	0.119272	-0.408835	0.56849
-0.251348	-0.227363	0.499148	-0.133638	0.428305	0.372096
-1.42503	0.0745307	-1.54885	-0.516582	-1.48257	-1.35324
-0.25157	-0.713645	-0.670906	-0.754053	-0.721662	-1.32922
1.19422	-0.945975	1.40432	-0.918019	1.66128	0.0504079
-0.252624	0.633417	0.664311	0.512008	0.553066	0.537687
1.05774	1.7253	1.32625	1.45531	1.19189	1.1689
1.0621	0.736095	2.58949	0.727815	2.6681	0.674672
-0.511173	-0.659581	-1.64647	-0.23022	-1.67655	-0.195401
-0.771592	-0.388739	-0.567915	-0.175017	-0.231972	-0.699775
-0.920905	-0.569268	-0.745991	-0.496448	-1.00015	-0.226504
0.335529	-0.993462	0.289042	-0.731114	0.29996	-0.430943
-0.119462	0.0774553	1.46366	0.0919587	1.79927	1.16493
0.972871	0.747567	-0.214346	0.681724	-0.249555	0.994434
-2.28074	-1.44352	-3.34974	-1.26057	-3.21881	-1.82435
-3.3371	-0.115662	-0.988793	-0.394566	-0.964441	-0.255828
-3.91912	-0.260291	-3.6131	-0.464907	-3.45272	-1.09772
-0.0550065	-1.17472	-0.0948141	-1.18286	0.0941662	-1.13478
1.95822	-0.328619	1.15558	-0.554633	1.34665	0.704421
-2.70652	-1.16751	-4.14837	-1.2692	-4.15225	-1.14178
2.74703	0.398675	1.88845	0.43324	1.90991	1.10681
-2.48502	-1.00976	-2.50907	-1.2362	-2.08711	0.804329
-0.408442	-1.25297	-1.06852	-1.17588	-0.856563	-0.645641
0.509597	0.101653	-0.706932	0.704691	-0.736298	0.784901
0.779423	-0.300326	1.28951	-0.686522	1.44007	-0.725537
-0.429597	-0.0676861	0.872242	0.170403	0.916525	0.846036
-1.52441	-0.434126	-0.224998	-0.326251	-0.323349	-0.0409696
-2.07406	0.363328	-2.6796	0.684274	-2.59804	0.237539
-1.15651	1.11448	-0.698638	0.65983	-0.784757	0.956581
0.536326	0.588102	1.09648	0.856396	1.01847	-0.00258484
0.252093	-0.624593	0.126489	-0.508341	-0.0120016	0.101919
-0.602446	0.273919	0.889387	-0.117481	0.790547	0.156204
0.753336	-0.673446	1.95198	-0.799628	2.01471	-0.686424
1.57244	0.793455	1.54136	0.540759	1.53907	0.137222
1.09672	0.742227	0.65547	0.537207	0.622406	0.28097
0.379215	0.439394	0.389222	0.697401	0.322074	0.962567
0.845788	1.05978	1.58895	0.995743	1.27854	1.11964
0.726499	0.675247	-0.0494042	0.317397	-0.0770457	0.117822
-0.985087	-0.404938	-0.0595141	-0.458591	-0.0336549	0.627567
0.8337	-0.40127	0.939063	-0.109946	0.894368	-0.318411
3.41298	0.594936	2.06059	0.67059	2.02575	1.41879
0.559054	0.468208	0.174614	0.565903	0.1714	-0.0427012
-0.0543923	0.256268	0.703626	0.787518	0.490687	0.289013
0.309158	-0.46873	0.811099	-0.440333	0.811415	-1.06106
2.27567	0.0865413	2.37193	0.0283592	2.48644	0.923392
2.80171	1.43537	3.15879	1.45995	2.93749	1.35403
0.12948	-0.0477371	0.954548	-0.377122	0.977512	-1.01516
-3.00848	-1.29624	-3.03293	-1.17629	-3.10446	-1.25158
0.593257	0.0633643	1.18139	-0.0629725	1.14978	-0.0382242
0.128752	-0.380922	0.233954	-0.66809	0.076018	-1.05867
0.0543803	-0.0936416	-1.49636	-0.140249	-1.48092	-1.15943
0.969108	-0.378937	1.4996	-0.609273	1.67373	-0.859121
1.29846	-0.0091094	1.27401	-0.0997361	1.38067	-0.720659
-0.869378	-0.121591	-1.07776	-0.634664	-0.921907	-1.10427
-0.285723	-0.214336	0.130258	0.083104	-0.0205624	0.249342
0.193693	0.470332	1.9798	0.269499	1.85192	-0.120578
0.767077	-0.378371	2.17541	-0.384474	2.06802	-0.0847756
1.9266	0.327129	0.869231	0.610132	0.794594	1.02589
0.304455	0.536857	-0.606424	0.63548	-0.584281	0.435712
1.53832	0.460279	1.90168	0.839489	1.86309	1.15699
0.699092	0.711511	0.886067	0.877515	0.735476	0.400955
-0.309537	-1.03199	-0.29002	-1.13773	-0.429215	-1.29072
0.539248	-0.136521	0.712425	-0.285137	0.654115	0.998667
0.416677	-0.200032	1.05811	0.183864	0.951673	0.384301
-0.721752	0.354477	0.952315	0.216715	0.865741	0.487613
-4.35024	-0.347629	-2.89901	-0.178333	-3.01697	-0.261404
0.983954	0.0683441	1.08733	0.237591	0.988508	0.570533
-0.0794038	-0.0374226	-2.51801	-0.160386	-2.54069	-1.22527
2.68168	-1.04954	2.52082	-0.908257	2.47106	-0.607937
2.13714	-0.432278	1.61376	-0.106892	1.61369	0.00622891
1.23136	-0.0395441	1.25991	0.305329	1.06481	0.629993
1.79799	-0.247063	1.86786	-0.110509	1.83099	0.780352
2.62235	-0.671973	2.1244	-0.439117	2.01289	0.488544
-1.008	0.831465	-1.79096	0.794135	-2.01661	0.251141
2.95343	0.160634	2.2866	0.105654	2.32697	0.823065
2.29125	-0.0599607	1.47364	0.0410529	2.01144	0.656366
-0.198842	-0.2509	-1.61594	-0.582698	-1.69057	0.118646
-2.15013	0.290464	-2.94758	0.330978	-2.94872	-0.696283
-0.891853	0.18487	-3.04401	0.233794	-3.15088	0.605046
1.42027	1.6193	1.08855	1.72807	0.946922	1.4224
-0.260673	1.01908	-0.406225	0.982856	-0.415498	0.721166
1.19636	-0.587603	1.04066	-0.7084	1.12487	-0.0413922
-1.04155	-1.01734	-1.45733	-0.933527	-1.47558	-0.994483
-3.49144	-1.03447	-2.0062	-1.25458	-2.0187	-0.990054
0.565002	-0.59839	-0.42565	-0.7696	-0.424519	0.172586
1.70426	0.641612	1.60476	0.81765	1.49579	0.768357
-0.396772	0.367723	0.372827	0.676304	0.327227	0.0537345
-0.660016	-1.56265	-0.836877	-1.78617	-0.633028	-1.09072
-1.27233	-0.48016	-1.59405	-1.13824	-1.55498	-0.987586
-1.89333	-1.2548	-1.82252	-1.58678	-1.87505	-0.287691
0.838925	-0.132121	0.48762	0.0111887	0.636512	0.462789
2.67917	0.996317	2.34392	0.800732	2.29562	0.391579
-0.795652	0.203958	-0.825725	0.553229	-0.889204	0.836083
-0.596831	0.0770414	0.82778	0.0869196	0.796421	0.14398
2.78302	-0.189387	0.483659	-0.338552	0.394864	1.1417
-0.137466	-0.635492	0.0865435	-0.607835	-0.12436	-1.48588
0.648728	0.0500122	0.960653	0.363692	1.07602	0.453886
-0.263029	-0.594824	-0.186741	-1.06699	-0.162941	-0.364324
1.3164	-0.150608	1.10374	-0.11614	1.54712	-0.0499986
1.73147	0.0064275	2.10201	0.376075	1.96145	0.613005
-1.51276	-0.866848	-1.26091	-1.03294	-1.22316	-1.16739
1.07087	-0.500636	-0.46468	-0.459746	-0.46012	-0.106617
1.5275	0.678799	2.01654	0.61074	2.06089	1.28301
0.391425	0.014086	1.02539	0.336184	1.02416	0.532648
0.235634	0.244335	0.0715657	0.00265308	0.0451891	0.5624
-0.153236	-0.632241	0.395985	-0.568037	0.50779	0.719252
-2.07118	-1.53101	-3.49762	-1.63735	-3.57526	-2.02298
0.0797432	0.168617	1.2889	-0.0765394	1.19218	0.128194
-1.31222	0.537039	-0.877313	0.302667	-0.839253	-0.623811
0.236966	0.973896	1.19093	0.973468	1.14187	1.02654
-0.184523	0.543121	-0.140929	0.323118	-0.00517744	1.01699
-2.45342	-0.885802	-2.4198	-1.15195	-2.35532	-2.01893
-0.590131	-0.158407	-0.531725	-0.127089	-0.444343	-1.10834
0.353994	0.366641	-0.0598353	0.518911	0.364568	-0.118055
-1.80251	-1.15362	-0.968368	-1.11263	-0.933443	-0.54306
-2.39972	0.215359	-0.794357	0.565978	-0.863711	0.202426
0.196812	0.410477	0.475016	0.229015	0.392485	0.843591
-0.0113412	0.144569	2.47782	-0.0548508	2.53633	-0.00619056
-1.58379	-0.129198	-1.37455	-0.488423	-1.26223	-0.205173
-2.62737	-0.91175	-2.68833	-0.87272	-2.68904	-1.16078
1.04734	-0.0761698	-0.153898	-0.582321	-0.237048	-0.0878589
0.357524	-0.381391	0.204486	-0.533585	0.0931252	-0.859344
2.22609	0.521021	1.66392	0.488707	1.75132	0.573951
-1.60946	0.129364	-0.536408	0.178871	-0.531393	-0.148545
-1.1103	0.132968	-1.52822	-0.053999	-1.72556	-1.06878
-1.87956	-0.141496	-2.39069	-0.403942	-2.23405	-0.0589074
-1.39304	0.167672	-1.44982	0.231037	-1.40592	-0.241679
-0.956997	-0.554259	-0.0952588	-0.578708	0.0609156	-0.396307
-0.0509202	0.157109	0.00228941	0.123046	0.238079	0.603221
-1.56866	-1.00388	-1.10331	-0.629213	-1.00889	0.0789717
0.574506	-0.697966	-0.723497	-0.531998	-0.628834	-0.795247
-1.15907	-0.0870703	0.0788274	0.0598717	-0.0356264	0.463933
-1.1532	0.00131091	-1.1642	0.0959097	-1.15052	-0.00786551
-0.632612	-0.408176	-0.294244	-0.451465	-0.417756	-0.457318
-1.29513	-0.0560751	0.263552	-0.559427	0.172529	-0.531381
0.13775	-0.22917	0.737082	-0.489594	0.551082	-0.174831
-0.431699	0.120911	-1.90449	0.469385	-1.96503	-0.226026
2.43929	0.101212	1.78585	0.609424	1.75125	0.469043
1.46581	0.749297	2.1525	0.975541	2.19491	0.628393
-0.266524	0.323418	-0.173411	0.229804	-0.246933	-0.189854
1.42096	0.552746	1.27078	0.466376	1.08259	0.805358
0.846323	-0.702766	0.274388	-1.05767	0.221938	-0.663042
-0.675127	-0.222263	-0.291974	-0.177679	-0.32199	-0.0685139
-1.82612	-0.151067	-0.627754	-0.00780367	-0.695579	-0.302514
-0.698463	-0.6365	-0.022789	-0.341807	-0.0214913	-0.0897996
0.170467	0.886589	-0.151133	0.84566	-0.0187684	0.167871
-0.191457	-0.148539	-0.163765	-0.483386	-0.189574	-0.328553
0.896331	-0.428914	-0.0319362	-0.358028	-0.103154	-0.36169
-2.11905	-0.857648	-1.73983	-0.707013	-1.64349	-1.07098
1.80035	0.518743	2.50117	0.427937	2.41862	0.689893
-1.37003	-0.869476	-0.797619	-1.13715	-0.760231	-1.01722
-2.65738	-0.934571	-1.77252	-0.639356	-1.63751	-0.916107
0.57962	0.413064	0.231229	0.391504	0.157934	-0.172633
0.706861	0.250819	0.774721	0.16401	0.791984	1.03696
-1.26208	-0.990513	-0.831535	-1.11258	-0.883249	-0.377816
0.0984512	0.366432	-0.941068	0.409243	-0.851746	0.933826
2.43743	1.12648	2.91873	1.19763	2.87867	1.75611
0.421478	0.833821	1.37686	0.962906	1.30627	0.155982
1.26624	-0.0416918	0.122258	-0.157082	0.255012	0.132122
-0.263279	0.0371518	1.13109	-0.274778	1.05672	0.212177
0.453632	0.764669	0.247269	0.917642	0.645768	0.33801
-0.253721	0.400745	-0.116067	0.395718	-0.146368	0.483304
-1.15436	-0.425449	-0.903235	-0.645703	-0.906182	-1.33799
0.546196	0.621361	-0.0156737	0.758615	-0.136925	0.043106
2.2646	-0.341319	-1.27939	-0.582975	-1.08213	-0.972292
-1.69703	-0.559274	-2.53163	-0.31478	-2.51057	-0.585334
1.39725	0.107764	1.82057	0.216814	1.67436	0.604328
1.55711	0.241777	0.584208	0.0252523	0.512482	0.38455
-1.67727	-0.500354	-2.07427	-0.743833	-2.09904	0.308454
2.7491	0.177912	3.04723	0.181649	2.98745	0.745082
-1.11547	-0.662345	-0.128312	-0.167334	-0.20878	0.201949
-0.410681	0.208367	-0.0468166	0.499917	-0.104335	0.614597
0.330069	0.0635296	-1.53323	0.0210935	-1.66051	0.411909
1.72096	1.07904	0.726775	0.95837	0.599787	0.287005
0.990491	0.288203	0.696348	0.25007	0.710513	0.209778
-0.539268	0.276279	1.25991	0.658971	1.48156	0.869296
-2.76667	-1.5195	-3.5407	-1.70501	-3.63548	-0.613438
-0.908261	0.0529046	-1.49499	0.0729072	-1.4754	-1.15021
-0.742042	-0.846695	0.297657	-0.945118	0.242872	0.0802073
-2.79469	-0.146958	-1.97082	0.0196294	-1.99377	0.0707022
0.940243	-0.794873	0.634846	-0.69258	0.526422	-1.86324
-1.11738	-0.77228	0.378962	-0.784067	0.448629	-0.316634
0.952178	0.585925	1.34474	0.817571	1.28864	1.07284
2.42654	0.47726	2.74978	0.718108	2.80844	1.17299
-0.745596	-0.253669	-1.85602	-0.377016	-1.8152	-1.26021
0.805755	0.216625	0.469997	-0.0311341	0.628708	0.32525
1.66007	0.763	-0.235323	0.55941	-0.259789	-0.0558931
0.112506	-0.0618729	-0.451661	-0.137085	-0.405013	-0.904046
0.353718	0.85702	-0.682334	1.08217	-0.679994	0.325641
2.21277	0.530144	1.85347	0.358386	1.99918	0.3643
-1.06806	-0.627517	-0.926354	-0.811975	-0.920099	-1.28896
1.62915	0.907346	0.9104	0.554596	0.738104	0.633228
-0.388133	-0.463261	-0.355533	-0.593682	-0.301826	-0.385401
-0.593132	0.796264	-1.1451	0.736624	-1.06748	0.376791
-0.543269	-0.963753	-0.535707	-0.801215	-0.487661	-0.798866
-0.484966	-1.08314	0.503463	-1.03355	0.587628	-0.688297
-1.65171	-0.0523003	-1.60998	0.5409	-1.49648	0.934444
-1.88056	-0.987213	-1.46371	-1.22557	-1.50617	-2.10652
-1.58491	0.00137313	0.331734	-0.0756132	0.161248	-0.0925332
0.526624	1.07829	0.363713	0.750682	0.35097	1.3531
-0.377214	-0.169424	-0.119243	-0.382111	-0.00179417	-0.230487
0.318438	0.63576	0.431406	0.606254	0.493303	-0.455652
1.06639	1.01744	1.35247	1.07238	1.46678	0.621343
2.3049	0.248669	0.889637	0.131138	0.737893	0.324167
-0.69441	0.228802	-0.237547	0.157641	-0.146105	0.00162109
0.0713747	0.860207	0.655473	0.64976	0.61614	0.512439
0.205135	-0.460105	0.52717	-0.385454	0.461569	0.67916
-0.865561	-0.358466	-1.23301	-0.294377	-1.24548	-0.342009
0.10665	0.347596	0.516334	0.460144	0.652808	0.127457
0.10586	-0.152797	-0.411228	-0.097096	-0.449101	0.127783
-0.575232	0.0614402	-0.375642	0.0437036	-0.168981	-0.379509
0.648349	0.0788596	-0.751354	-0.00868719	-0.909738	0.435873
0.0350778	0.145473	0.50471	0.104537	0.512624	-0.224959
0.172586	-0.0405474	1.11084	-0.217005	1.1098	0.437521
-1.20018	0.198583	0.476452	0.352176	0.615574	0.551385
-2.101	-1.04123	-1.71599	-1.4674	-1.447	-0.827746
0.276414	0.795223	1.22494	1.24722	1.2852	0.536483
2.12407	0.710478	3.16236	0.771655	3.21404	-0.0304934
-0.756665	-0.356305	-0.982309	-0.419614	-1.26607	-0.513397
-0.557645	0.726432	1.11102	0.668486	1.26359	-0.149842
0.57519	0.168487	0.22739	0.278583	0.23944	0.953275
1.24845	-0.120457	0.677652	-0.364394	0.58332	-1.64858
1.23576	0.570133	1.32828	0.487823	1.32107	0.0916499
-0.133167	-0.324692	0.095941	-0.0964844	0.171102	-0.124763
1.3412	-0.466935	1.74339	-0.348758	1.69795	-0.887123
2.27227	-0.177892	1.55366	-0.343446	1.65594	-0.624664
1.61956	0.0433691	0.779382	-0.0576544	0.969921	0.173287
0.408659	0.370908	0.7041	0.304352	0.703828	0.662108
0.888562	-0.026539	0.866657	-0.298254	1.0623	-0.820871
-0.144479	-0.341304	-1.10924	-0.437292	-1.16688	-0.545509
0.882087	0.912937	2.34262	0.84663	2.53524	1.00927
1.28983	-0.126582	0.881548	0.145147	0.957482	0.25236
0.617632	-0.210941	1.48179	-0.212363	1.49336	0.477516
2.87114	0.583321	2.17085	0.536843	2.09385	1.3954
0.332453	0.10328	0.681415	0.125904	0.421551	0.33121
-0.363919	-0.527535	0.8244	-0.368113	0.759577	-0.663365
-2.74475	-0.300757	-2.12056	-0.53385	-2.13642	-0.9912
-1.33774	-0.285999	-1.12383	-0.0352835	-1.05384	0.212092
-0.169212	-0.192931	-1.86299	-0.191048	-1.94059	-0.121898
1.43654	0.148158	0.502536	0.18119	0.233512	0.754563
-4.15655	-1.20563	-4.15864	-1.41887	-4.06449	-1.32123
-2.75683	-0.373082	-2.88414	-0.96924	-2.82046	-1.58223
-1.88419	0.446643	-1.28695	0.59032	-1.23322	0.725493
1.00622	-0.72894	0.227287	-0.975935	0.00448115	-0.19248
2.50096	-0.384512	0.0343146	-0.411301	0.051679	0.230326
0.00226902	-0.219546	-1.30638	-0.271614	-1.37549	0.062791
-0.149379	-0.499628	-0.158024	-0.445404	-0.0626312	-1.08655
0.969711	0.148619	1.24398	0.237824	1.2541	0.620473
1.86013	0.67958	1.90391	0.81809	1.79009	1.28022
-1.50708	-0.305998	-1.74083	0.248301	-1.7704	-0.0936647
1.17735	0.741788	0.451836	0.743121	0.151435	0.784907
1.39936	0.924849	1.13502	0.612611	1.26205	-0.0589292
0.924777	-0.741741	0.565959	-1.2656	0.68002	-0.925361
1.30916	0.56319	1.27572	0.321041	1.29666	0.810151
0.148587	0.67211	0.300102	0.305635	0.327261	0.38688
2.18102	-0.543832	1.0405	-0.570999	1.20457	-0.0781012
1.82392	-0.113454	0.874365	0.291477	0.864713	0.37817
1.00914	0.611434	0.893104	0.604986	0.874212	0.844316
-0.424522	0.721834	-1.27708	0.852638	-1.38289	-0.155773
-2.23099	-0.833421	-2.41599	-1.19214	-2.58481	-1.49364
-1.30576	-0.504919	-3.59364	-0.666325	-3.45562	-0.66182
0.56666	0.292514	0.907033	0.318861	0.858533	-0.191678
0.549245	0.312218	-0.245047	0.0355302	-0.291246	-0.452919
0.786525	0.200878	0.64778	0.389248	0.630434	-0.21025
0.443412	0.141107	-0.598321	0.383696	-0.441883	0.552935
-0.186038	0.00932361	1.46511	-0.215491	1.46656	0.0994304
0.493934	0.684607	-0.0617974	1.03287	-0.0707618	0.933004
2.44438	0.244371	1.1496	0.461108	1.31097	0.371453
-1.6748	-0.76483	-0.769015	-0.878813	-0.726137	-0.0920052
-0.0943851	0.11671	0.862004	0.397578	0.843361	-0.650933
3.96075	0.667607	3.26349	0.509775	3.24987	0.779343
0.473018	-0.0985742	0.284507	-0.0846928	0.313535	0.539854
-1.7583	-1.20766	-2.714	-1.52302	-2.84956	-1.43191
0.879862	-0.177387	1.15479	-0.0402771	0.997788	0.428966
1.13445	-0.239655	3.02836	-0.178599	2.93737	0.124016
1.85823	0.173678	1.4175	0.472743	1.03182	0.274115
1.36223	0.710709	0.891275	1.00548	1.01602	0.187741
-0.403844	-0.0599445	-0.1426	-0.221235	-0.190688	0.138884
1.95112	0.887881	1.52916	0.802785	1.57811	0.0900296
0.759763	0.528011	1.86736	0.746608	1.79633	1.37618
-0.258534	0.513884	-0.307421	0.830025	-0.386612	0.0284612
0.226624	-0.25117	0.283221	-0.167467	0.292816	-0.90855
-1.92382	-0.934903	-1.9113	-0.894991	-1.9282	-1.42289
0.264433	0.654799	-0.447337	0.441322	-0.538561	0.600845
0.293326	-0.0506509	-1.07872	-0.515519	-0.804342	-0.195537
0.460842	0.235163	0.908363	0.0774413	0.955808	0.488186
0.897692	-0.196482	0.876809	-0.303479	0.790339	0.197103
-0.605087	-1.06774	0.146004	-0.785353	0.135654	-0.328925
-0.700601	0.577526	0.797527	0.384354	0.606924	-0.392515
1.40096	0.531615	1.65757	0.541215	1.60191	1.00295
-0.485778	-0.59402	-1.16016	0.0827488	-0.98123	0.402123
1.11848	0.400459	2.33939	0.367139	2.41623	0.0262413
1.57569	0.770929	1.79192	0.536496	1.66119	0.505559
0.170515	0.355223	-0.434787	0.398845	-0.46417	0.320581
-0.653359	0.284067	0.135648	0.209163	0.159775	-0.454158
-0.418376	0.0872314	0.430657	0.255078	0.364482	0.581433
-1.54737	0.757788	-1.35409	0.616064	-1.39805	1.01823
-0.640737	0.228351	-0.0734145	-0.239141	-0.0371241	-0.670154
1.73979	-0.122089	2.03263	0.0593522	1.95719	0.605184
-1.5963	-0.661701	0.202941	-0.34917	0.144755	-0.971481
0.56557	-0.375543	0.55439	-0.900729	0.507965	-0.699298
3.00476	0.132379	3.48182	0.00775893	3.5	0.392414
1.558	0.590108	0.452621	0.918674	0.616856	1.32747
2.53597	0.934892	3.1887	1.20962	3.11772	0.283334
-1.57423	-0.137061	-0.718916	-0.37528	-0.735789	-0.022087
-0.133741	0.221222	0.665296	0.555494	0.650705	0.973965
-1.52584	-1.97089	-1.33117	-2.30061	-1.04697	-1.20052
-0.416111	-1.18772	-2.52168	-1.14039	-2.60177	-1.20162
0.523847	-0.757765	0.389229	-0.449067	0.392907	0.426033
0.797919	-0.146494	0.245136	0.0864276	0.479805	0.575478
1.47086	-0.703275	0.232797	-0.371334	0.445643	-0.75891
2.69724	0.683363	2.46516	0.41633	2.47211	0.0650136
0.137265	0.361013	0.338151	0.733008	0.412348	-0.27814
0.497975	-0.0922589	-1.1221	-0.277571	-1.1195	-0.263845
-1.7667	-0.475248	-1.27765	-1.0444	-1.27163	-0.63034
1.12579	-0.208023	-0.176666	-0.344043	-0.337472	-0.346213
-1.99504	0.301454	-0.432147	0.395732	-0.534176	-0.688561
-3.40636	-0.182994	0.238441	-0.168424	0.200848	-0.356797
0.754325	0.292508	0.979435	0.418107	0.992241	0.598473
1.06724	0.0306157	-0.0351664	0.0185585	-0.0697196	0.71313
-0.165426	-0.101415	-0.392478	0.134309	-0.0839815	-0.0183886
-0.247006	0.188318	0.355609	0.0993627	0.431081	-0.387588
0.954518	0.765644	1.04889	0.573093	1.03145	-0.660234
2.0291	0.148175	1.1334	0.299214	1.16094	0.381751
0.896546	0.921129	0.302143	1.0654	0.190482	0.264782
0.43579	0.529901	-0.457268	0.538779	-0.422085	-1.81239
-0.727777	0.4532	0.562545	0.727608	0.617813	-0.0762468
0.22565	-0.427498	0.499264	-0.588184	0.392764	-1.30888
0.316718	0.931969	1.29357	0.821645	1.24413	1.25093
-3.15337	-0.732716	-2.15116	-0.665601	-2.18749	-1.79398
0.295704	0.301617	0.13395	0.117606	0.141954	0.324776
0.374184	0.147698	0.78435	-0.00367139	0.629962	0.318358
-1.74088	-0.00770987	-4.52121	-0.12749	-4.52827	-1.21694
-0.138073	-0.816649	-2.60943	-1.1843	-2.71776	-0.896265
0.171123	-0.821914	-2.1427	-0.915582	-2.25637	-1.1951
-0.21103	-1.15223	-0.393427	-1.03633	-0.524696	-0.918799
-0.138681	-0.00283181	0.262349	0.138449	0.29499	-0.23685
0.824145	0.285276	-0.528956	0.383184	-0.558559	0.342534
-0.099882	-1.39858	-0.408469	-1.2495	-0.498067	-0.651902
0.803729	0.632531	1.23749	0.662313	1.07032	0.809965
0.510921	0.359591	0.0353716	0.595341	-0.0806445	0.242099
1.05168	-0.213228	1.03768	-0.158239	0.937164	-0.266893
-0.305163	-0.483406	-0.214257	-0.270486	-0.206713	-0.510387
-0.559205	-0.398077	-0.631199	-0.361632	-0.690072	-0.311334
-0.419161	0.528512	-0.511358	0.6732	-0.504394	0.363702
-3.31872	-0.782496	-1.83089	-0.839593	-1.78101	-1.29803
1.80438	0.417286	1.36699	0.307643	1.4431	0.560806
0.978118	0.82845	1.20093	1.05217	1.47466	-0.0523917
1.67795	0.560071	1.53592	0.506551	1.44776	0.845377
-0.0361512	-0.374152	1.45646	-0.492187	1.42513	-0.567796
0.609726	-0.925939	0.698127	-0.703929	0.620287	0.164163
-0.12106	0.0627874	-0.122372	0.0597906	0.105375	-0.0623904
-0.686476	0.0306431	-1.80498	0.239554	-1.88875	-0.00642488
-1.8462	-1.0237	-1.84486	-1.03487	-1.84198	-0.996161
0.21577	0.207253	0.933319	0.17032	0.86819	0.0912302
-2.01545	-0.00577406	-1.51612	0.0501137	-1.5771	-0.219679
0.686002	-0.0777286	0.396541	-0.0807661	0.515593	1.49471
-1.8228	-0.66358	-1.50876	-0.861525	-1.23705	-0.579538
-0.0230213	-0.170213	-0.711328	0.126076	-0.705802	-0.374893
-2.19932	0.70091	-1.68897	0.608305	-1.6498	0.138703
0.91638	-0.602034	-0.149471	-0.307769	-0.00304691	-0.597399
0.581536	-0.418199	1.27829	-0.701806	1.52324	0.0547009
-0.263482	0.303808	-0.190281	-0.0633069	-0.093376	-0.382786
-2.53902	-0.310167	-0.0162717	-0.285097	0.0175171	-0.87051
0.125689	0.363154	-0.379597	0.560295	-0.343371	1.15911
1.74855	0.957306	0.132942	0.987745	0.0800028	1.49604
-3.21128	-0.539914	-2.51306	-0.704611	-2.54296	-0.628474
-1.50546	-1.49088	-0.464115	-1.75467	-0.1535	-1.70323
0.368319	-0.219633	-0.80701	-0.0892977	-0.789456	-0.167429
2.56172	0.471542	1.96848	0.425684	1.82719	0.35341
0.251827	0.0277106	-1.29034	0.365321	-1.18454	-0.586199
2.18755	0.272128	1.69404	0.699657	1.67544	-0.434835
-2.01652	-0.797902	-1.13014	-0.519913	-1.41674	-0.682597
0.493934	0.349831	-0.202115	0.280027	-0.261659	0.230338
-0.184458	0.145038	-1.07248	0.317127	-1.08819	0.324548
-0.836006	-1.21694	-0.346098	-1.27211	-0.444047	-0.912723
0.247911	-0.194973	0.176446	-0.423026	0.0650937	-1.03414
-1.83331	-1.07974	-3.00707	-1.09384	-3.14537	0.233976
-0.254647	0.0140443	-0.266922	0.303187	-0.341343	0.151444
2.55865	0.637626	1.49228	0.301256	1.52197	0.576861
1.25723	0.218851	1.88318	0.186949	2.01816	0.267374
0.483867	-0.125022	0.574137	0.107784	0.705404	0.69282
-0.22991	-1.23197	-0.631574	-1.72625	-0.714711	-0.635226
-2.8948	-1.45854	-1.94498	-1.4419	-2.08635	-0.922266
-1.38709	-1.58368	-3.18641	-1.78239	-3.17977	-0.322723
0.90766	0.295831	0.697277	0.462445	0.698424	0.461034
-3.15501	-0.731497	-4.4239	-0.640215	-4.34783	-0.558937
-0.355648	-0.477204	-1.2651	-0.588991	-1.41727	-1.48768
0.676686	0.413473	2.00551	0.252058	2.06693	0.505398
-1.12416	0.388546	0.300941	0.603888	0.327949	0.170433
-1.96853	-0.166281	-2.22455	0.136462	-2.33594	-0.778269
0.235827	-0.149417	-0.30426	-0.191344	-0.385915	-0.115569
-1.10023	0.353073	-0.68284	0.167669	-0.873793	-0.249737
0.0774912	0.101692	0.65284	0.146729	0.79162	0.73095
-0.486443	0.244067	-0.167033	-0.0963377	-0.206099	1.00166
-3.265	-1.48464	-2.01506	-1.3352	-2.02796	-1.76321
-2.33687	-0.872718	-1.23601	-0.95444	-1.10545	-1.86313
0.0412473	-0.343231	-0.513259	0.0248603	-0.641194	-0.307075
-1.02686	-0.624936	-0.735852	-0.800454	-0.677707	-0.310327
0.150668	-0.17856	0.877242	-0.464379	0.814104	-0.0241388
0.611453	-0.879483	0.269146	-1.03924	0.281305	-0.543909
-3.6265	-0.853234	-2.65516	-0.941311	-2.72594	-1.05642
-1.58795	-0.158776	-0.425151	-0.463888	-0.512597	0.482293
1.04337	0.271862	1.33885	0.373693	1.37148	0.370371
-0.96353	-0.196289	-2.15739	-0.544753	-1.93581	0.245982
-0.943682	-0.312256	-1.14605	-0.402823	-1.2711	-0.128221
-0.854912	-0.686602	-2.38015	-1.02986	-2.33161	-0.521753
-2.32224	-0.0881648	-2.62048	0.107306	-2.62698	-0.239191
1.77956	0.540931	1.68591	0.686725	1.61744	-0.0550258
-1.19536	-0.120422	-0.12373	-0.383165	-0.190181	-0.763807
-0.989355	-0.414051	-0.973512	-0.289442	-1.03028	-0.459089
-0.598805	-1.39935	0.140162	-1.31347	0.146177	-0.978791
-0.455745	-0.0569042	-0.343081	-0.313571	-0.347516	-0.120809
3.06282	0.304175	3.26997	0.152499	3.29912	0.0778452
0.923682	0.084364	2.06343	-0.0433156	1.97963	0.220939
-2.1401	0.475519	-2.16767	0.277612	-2.06675	-0.211319
-1.00662	-0.983038	-0.668857	-0.983683	-0.65424	-0.941835
-0.800993	0.684122	-1.05975	0.836519	-1.09529	0.0826357
1.61989	1.27209	0.532635	0.923422	0.55612	0.574033
-2.63078	-0.566759	-3.11138	-0.121033	-3.15075	0.487368
-1.65454	-0.69557	-2.29704	-0.649449	-2.26847	-0.519718
-1.13649	0.701333	1.719	1.00757	1.70929	0.289628
-1.89166	-0.459327	-1.22492	-0.68378	-1.3963	-0.424859
1.01042	1.37094	1.46282	0.862652	1.48923	0.375181
2.20663	0.451924	2.99211	0.591642	2.88788	-0.0605648
-1.36767	-1.05309	-0.141169	-1.04101	-0.089819	-0.599706
1.70679	0.167367	1.70865	0.0989933	1.65597	0.113662
2.36058	0.566926	0.803237	0.834828	1.02334	0.827075
1.03229	0.200068	0.017625	-0.0397362	0.258613	-0.0364827
-0.35596	0.680095	1.12803	0.363314	1.17588	0.34217
-2.08566	-0.189747	-0.555678	0.0381626	-0.614256	0.94588
0.397858	0.492101	-0.61151	0.199132	-0.425644	0.54078
-1.29047	-0.512971	0.22626	-0.758875	0.167819	-0.0960892
3.02645	1.19456	2.86089	0.926544	2.82231	0.815641
-1.3232	0.43163	-0.261897	0.367809	-0.203778	0.645402
-0.249968	0.10446	-0.869926	0.408161	-1.00239	0.0983897
3.20663	0.454985	2.29388	0.467347	2.23496	1.31142
-0.790715	-0.613832	-0.693494	-0.347671	-0.696193	0.591397
1.23866	-0.0475125	1.71407	0.559036	1.8703	1.13322
-3.05716	-1.12795	-2.21323	-1.47803	-2.30633	-0.527969
-0.281437	-0.25441	-1.74008	-0.608435	-1.94696	-0.685961
0.28463	0.286372	-0.51794	0.454114	-0.550911	-0.0815221
1.35804	0.11979	0.754265	0.244679	0.717652	0.495461
0.200301	0.128177	0.695251	0.247327	0.516883	0.197216
1.25668	-0.514194	0.88139	-0.512966	0.796343	-0.307813
-0.232886	0.0794591	0.24861	-0.0175942	0.143848	0.121043
1.57299	0.660511	0.363151	0.27427	0.318554	-0.455992
2.24957	-0.222819	3.45454	-0.18721	3.44024	-0.337309
-1.18969	-1.46888	-0.810935	-1.16265	-0.639521	-1.30598
0.609172	0.0862611	-0.588841	0.28912	-0.601836	0.460244
1.42243	-0.468067	1.1898	-0.574791	1.40047	0.0819067
0.343596	0.83317	0.799951	0.615266	0.927133	0.0220507
-1.05738	-1.99268	-2.64333	-1.73166	-2.57416	-2.26456
0.547589	-0.0177564	0.0808791	0.231409	0.0430392	0.541594
-1.38176	0.493206	-0.177836	0.633481	-0.213247	0.600569
0.783449	0.0365846	-0.369667	0.0980387	-0.436229	0.96976
1.7698	0.0751657	0.0854774	-0.0041382	0.0617113	0.58075
-2.44516	0.22374	-3.18186	0.106971	-3.05386	-0.894206
0.588904	0.423437	0.647137	0.742225	0.719667	0.375512
-0.00894199	0.175111	-1.07639	-0.300841	-1.01936	-0.0112221
-3.10729	-0.716003	-3.22256	-0.319097	-3.26558	-0.482131
-0.447879	-0.372462	0.381909	-0.056261	0.247013	-0.126397
0.504079	0.775807	0.63004	0.945699	0.698149	0.689164
0.0530746	-0.136734	0.225396	-0.337456	0.105561	-0.4246
-0.333598	0.7092	-0.693479	0.697218	-0.576713	0.496666
0.991302	-0.775656	0.894314	-0.972447	1.1002	-0.507269
1.2804	-0.220157	1.15524	-0.429482	1.1655	-1.0738
0.0785845	-0.767728	0.042257	-0.880098	0.255753	-1.0283
0.467567	0.750569	-0.146161	0.866663	-0.09248	0.185267
3.38603	-0.218558	2.16991	-0.240106	2.14247	-0.139333
-2.93107	-0.253705	-3.1963	-0.526603	-3.11843	-0.342745
-0.119616	0.951929	0.549525	0.890444	0.512026	0.105276
0.0833078	0.470189	0.796439	1.00542	0.952495	0.645211
0.389591	0.0124234	-0.864552	-0.158602	-0.887382	0.162506
-1.40744	-0.142045	-1.51049	-0.113686	-1.64993	-0.468283
-1.78025	0.192177	-0.397982	0.222793	-0.419853	-0.0557048
0.797775	1.39573	1.51607	1.18228	1.44059	0.588623
-0.334488	0.724316	-0.10956	0.770334	-0.197362	0.295376
-0.971238	0.46378	0.279498	0.531251	0.320097	0.409075
2.49382	1.1462	3.07091	1.22356	2.96481	0.40073
-1.36135	-0.237062	-2.46867	-0.375619	-2.43798	-0.373876
-1.25346	-0.195804	-2.14883	0.0678946	-2.19209	0.0933882
-1.2439	-0.118323	-1.7015	0.0749659	-1.71865	-0.788895
-2.96496	0.176011	-1.81764	-0.131426	-1.87203	-0.813893
-0.232204	0.727649	0.0151732	0.899415	-0.0104703	1.08906
1.8327	0.840136	1.95891	1.19414	1.8737	0.92112
-0.15086	-0.293895	0.221403	-0.155107	0.220174	-0.968683
-2.48843	-0.221595	-1.41895	-0.184197	-1.51186	0.0351181
1.46747	-0.810722	0.62412	-0.640609	0.573189	-1.12246
0.861302	0.695957	1.46229	0.690608	1.46408	0.212592
0.750847	-0.468223	-0.863989	-0.222335	-0.84179	-0.00823378
2.86825	0.208996	2.57429	-0.0125612	2.51771	0.327069
-0.127049	-0.571581	-1.29947	-0.67594	-1.32701	-1.2273
-1.57959	-1.32493	-2.82119	-1.68507	-2.45085	-1.88201
1.33535	0.801449	1.65135	0.763059	1.75968	0.0200153
-0.50944	0.752463	1.19078	0.612336	1.18171	0.362954
1.38444	0.666407	1.42134	0.802329	1.34726	1.32938
2.07351	-0.629371	0.511459	-0.3957	0.348152	-0.538091
3.60209	0.321718	2.30925	0.313776	2.2722	0.419319
-0.254394	-0.896216	-1.64821	-1.02307	-1.71754	-1.04551
2.33435	0.234716	1.67346	0.398063	1.66327	0.0814
0.886227	-0.247887	-1.71736	-0.0516481	-1.81884	0.0404071
0.369637	1.01934	-0.490131	0.891183	-0.381976	-0.67021
3.50063	0.416602	2.34782	0.664099	2.15433	0.68405
0.435644	0.20018	0.543019	0.359227	0.622801	0.5015
-1.89243	-0.250475	-1.30061	-0.0223833	-1.29456	-0.810547
0.060535	-0.119914	-0.0966475	-0.0485569	-0.136984	0.178353
-0.0112795	-0.737409	0.88701	-0.619557	0.84969	-0.412348
-1.00584	-0.451094	-0.456689	-0.366134	-0.38968	-0.0752304
-1.71953	-0.217269	-1.65471	-0.273813	-1.66809	-0.728779
1.82587	0.193725	0.901612	-0.179043	0.980835	-0.795159
2.41916	0.924992	1.4975	0.884116	1.56415	0.738293
2.5888	1.07451	1.81946	1.1699	1.71966	0.690905
-0.721489	-0.659464	-1.54454	-0.683184	-1.45214	-0.591665
1.62466	0.610704	1.28572	0.819876	1.41004	1.08604
-1.18214	0.70842	-1.22739	1.07459	-1.31486	0.380468
-3.75831	-0.241031	-3.16328	-0.647674	-2.89444	-0.416659
-0.120756	1.19705	1.46061	1.09755	1.41439	0.824146
-0.465801	0.225716	-0.158493	0.151636	-0.051359	0.364687
-0.181582	-0.272633	0.297825	-0.201542	0.392519	0.941929
-1.31731	-0.0195129	-2.09152	0.00867178	-2.067	-0.0708451
1.63249	1.21325	0.801228	1.22093	0.691691	0.416021
-0.231193	-0.784805	0.627756	-1.0446	0.537354	-0.639132
-4.44565	-1.75477	-2.25521	-2.0333	-2.18228	-1.27669
0.938576	0.0742254	1.46211	0.204289	1.49871	0.344341
1.21575	0.860876	0.928324	0.805376	1.22097	0.115805
0.409154	-0.443564	-1.0378	-0.293868	-1.02132	0.0950512
2.5761	-0.417783	1.00538	-0.29106	1.04379	-0.528487
0.254915	-0.403777	0.788079	0.274739	0.575338	-1.1692
3.97439	0.8643	2.28097	0.8875	2.28417	1.79645
0.316069	1.63916	1.95216	1.75517	1.79249	0.677264
-1.57296	-0.304411	-1.66824	-0.506318	-1.61057	-1.29136
0.683857	-0.376749	0.135761	-0.668534	0.241303	-0.411349
0.446139	0.165682	0.414657	-0.248124	0.422168	-0.119257
0.259078	-0.68379	0.175916	-0.658134	0.305117	-0.376723
-0.942153	0.34054	0.143176	0.894593	0.17788	0.166714
1.13966	0.160786	1.20971	0.165521	1.05977	0.413173
0.0855974	-1.2668	0.841185	-0.901939	0.766186	-0.437859
-0.951455	-0.399261	0.320595	-0.462928	0.292652	-0.415603
-0.228053	-0.204214	1.6083	0.0951364	1.51535	0.664069
-0.26427	0.0801358	-0.781782	-0.217496	-0.746335	-0.453647
-2.19141	0.464599	-2.91052	0.1921	-2.89452	-0.471778
-0.192581	0.259149	-0.299761	0.192922	-0.316114	0.236619
-0.930297	0.601015	0.22061	0.634754	0.216747	0.908164
-1.06167	-0.695646	-1.1233	-0.936212	-1.18925	0.0929916
-1.34608	-0.197168	-0.453573	-0.49287	-0.573174	-0.455963
1.3022	0.210318	2.0883	0.120243	2.1399	0.690322
-1.5357	0.17223	-0.664931	0.146885	-0.683858	-0.000263267
-0.575449	0.128483	0.331339	0.128895	0.359199	-0.0676622
1.5019	-0.27574	1.54035	-0.574508	1.3335	0.0709611
0.048663	-0.186971	0.271948	-0.124512	0.306445	0.546894
-2.43407	0.361217	-1.81965	0.194494	-1.80396	-1.1061
-0.694354	0.21742	-0.0130459	0.545332	-0.0944538	0.56789
0.00163414	-1.19096	-0.407022	-1.38284	-0.422312	-0.847381
0.921244	0.75729	0.799329	0.535957	0.705527	0.65077
0.795636	0.253579	0.26622	0.357321	0.248527	0.988646
-1.214	-1.08139	-1.69778	-1.20772	-1.87272	-1.44933
1.40816	0.782809	2.75112	0.639848	2.70675	1.02329
0.145407	-0.72273	1.10367	-0.361364	1.31105	-0.256559
-0.981438	0.497987	-0.486599	0.514637	-0.54232	0.0703231
0.852807	0.18853	0.857742	0.649979	0.893518	0.558465
1.71866	1.11216	0.67663	1.08446	0.657122	0.0887372
-2.57708	-0.843418	-2.14067	-0.45959	-2.38014	0.0713263
-0.549387	-0.756879	-0.491878	-0.589998	-0.494605	0.358188
-0.338478	0.750523	-0.738029	0.625244	-0.584254	0.257257
-0.0598275	0.347775	0.739343	0.447589	0.672957	0.467852
0.828314	-0.882729	-0.493329	-1.18768	-0.409509	-1.77979
-0.596553	0.469738	-0.61647	0.852598	-0.424317	0.225897
-1.87627	-0.544766	-2.1838	-0.942997	-2.25069	-0.213114
1.06141	0.296522	2.29452	0.135851	2.26229	1.14039
0.0361749	0.161938	-1.11083	0.196422	-1.18599	0.243013
-2.31725	-0.268711	-2.64212	-0.0273009	-2.5802	0.17333
0.777854	0.570979	1.9745	0.436452	1.99346	0.143752
-1.05399	0.383889	-0.516037	0.51915	-0.194806	-0.189392
0.761543	0.584773	0.825323	1.00786	0.929977	0.873391
0.291691	-0.413339	0.713257	-0.463176	0.698234	-0.63968
-0.183756	-0.141378	-0.0712832	-0.60266	-0.0257128	-0.878132
-1.20729	0.820092	0.641652	0.312812	0.602696	0.597842
2.25943	0.372717	1.31423	0.452799	1.21913	0.468452
-2.17738	-1.09072	-2.3408	-1.26811	-2.40275	-2.43456
0.299535	0.658434	0.739646	0.62626	0.700736	0.770257
2.55742	0.919371	1.72709	0.81978	1.82259	0.149837
1.5439	-0.657789	0.929174	-0.821668	0.92993	-0.384546
-0.887616	-0.91871	-0.995546	-0.773491	-0.819855	-0.915546
0.551613	0.323005	0.0763417	0.0438275	0.163211	-1.33382
-2.61305	-0.877335	-3.00546	-1.23387	-2.91589	-1.16764
2.80731	0.962241	1.70946	1.12088	1.75103	0.61033
3.75744	-0.2899	2.25252	0.181339	2.28605	0.367623
0.535097	0.498192	1.11585	0.329905	1.23216	0.260006
-2.67353	-0.721273	-1.74297	-0.473502	-1.89893	-0.0439073
-1.11911	-0.0986362	-0.428915	-0.307419	-0.429148	-0.564002
-0.883648	0.310102	-0.61909	0.296554	-0.589677	0.594691
-1.44898	-0.730951	-2.08091	-0.52713	-1.97404	-0.565026
-1.51049	-0.71877	-2.50191	-0.601984	-2.54632	-0.00042546
1.80815	-0.0510355	1.13962	-0.301649	1.05798	-0.603536
1.69522	0.453257	1.09913	0.521613	1.07934	0.0549815
-0.562818	-0.25812	0.0612874	-0.527278	0.0896934	-1.1809
-0.601198	-0.640796	-1.46569	-0.611335	-1.41302	-0.484885
0.680815	0.813007	1.48408	0.821461	1.67464	0.933693
-0.0535164	0.380084	0.274547	0.463574	0.404831	0.620757
0.0392231	-0.308588	-0.551829	-0.537125	-0.591922	-0.329461
-0.940628	0.00137892	-0.799903	0.34644	-0.383174	0.30441
-0.409198	-0.781114	0.288483	-0.852372	0.303573	-0.267722
-2.70506	-0.0926172	-3.49041	0.0116744	-3.39074	0.0598676
0.996504	0.43514	2.29413	0.813216	2.24219	1.31015
-2.23214	-1.57357	-2.1445	-1.36588	-2.2584	-1.99129
-0.563886	-2.43982	-1.76505	-2.06334	-1.91368	-1.03478
1.55694	0.134198	1.54832	0.296973	1.54734	0.298434
1.41737	0.133667	-0.272214	-0.000625565	-0.309715	0.588449
2.59391	0.565423	2.24084	0.245452	2.2636	0.496825
0.859811	0.390109	1.69357	0.79655	1.55016	0.714032
-0.3505	0.463579	0.739529	0.569389	0.745222	0.410004
-0.363698	0.151791	1.32795	0.168427	1.63633	0.0987283
-1.02172	0.203888	-1.30669	0.634738	-1.19827	-0.123648
0.361125	-0.38054	-0.00445971	-0.350557	-0.0701122	-0.232784
-0.432012	0.955627	1.31677	0.426435	1.37297	0.689267
1.65222	0.0808921	-0.34265	0.35618	-0.182402	0.690435
-0.284043	0.939922	-0.567739	1.20371	-0.557528	1.01931
-0.597825	-0.317509	0.927708	-0.24117	0.620523	-0.747327
-1.11582	0.148429	-2.14396	-0.0612947	-2.12843	0.679846
-0.765916	-0.657243	-0.849267	-0.691008	-0.793523	-0.514736
-4.12479	-0.902091	-5.25149	-1.17238	-5.10759	-1.37861
2.72659	0.360523	1.67494	0.315708	1.50176	0.753454
0.471983	-0.689897	0.236723	-0.700754	0.207151	-1.28495
-1.03916	-0.766588	-2.65677	-1.16726	-2.66316	-1.57409
0.240792	-0.608481	-0.0406642	-0.536389	0.27822	0.677764
0.754499	-0.329628	0.278159	-0.337355	0.0658613	-0.506378
1.46494	0.647434	1.51189	0.714596	1.34188	0.47823
0.428847	0.267225	-0.484098	-0.0254865	-0.568296	-0.773579
1.25654	0.858694	1.61847	0.464794	1.51903	0.495653
1.27409	-0.223578	1.87664	-0.648027	1.96407	-0.0693579
1.40215	0.42538	0.966263	0.398495	1.03257	0.175784
0.457539	0.0512742	1.74735	0.195905	1.92567	0.520032
1.73654	-0.361554	0.297481	-0.193457	0.401119	-0.532448
2.87732	-0.0695362	2.24874	-0.231225	2.36515	0.172648
1.63602	0.648377	1.05019	0.837422	0.982608	0.591977
-2.4817	-0.447346	-2.15835	-0.268718	-1.94034	0.392969
-1.85145	-0.834958	-2.49015	-0.569351	-2.41969	0.274522
-1.3458	-0.600127	-2.79194	-0.691005	-2.77794	-0.385564
-1.08013	0.814403	-3.25215	0.8539	-3.28225	-0.215313
1.46571	-0.158468	2.25333	0.219752	2.25855	-0.387417
1.12373	0.911228	2.45531	1.0145	2.38447	0.453624
0.563926	-0.659932	1.23103	-0.789521	1.29499	-0.177169
2.17076	0.439696	1.78766	0.488919	1.8319	0.742168
-0.959808	-0.754751	0.371132	-0.600652	0.450138	-0.351224
0.310189	0.614683	1.01871	0.537526	0.933915	0.638254
3.9863	1.89369	2.66135	2.2906	2.61815	0.916293
-5.23692	-1.09896	-3.75823	-1.14293	-3.65134	-1.09816
-0.00157686	0.396932	2.23899	0.237994	2.13151	0.379001
0.350878	0.320607	0.973353	0.364378	0.951261	0.0404086
-0.893525	-0.636802	0.169767	-0.474586	0.260052	-0.0882057
0.0502461	-0.144176	0.0689853	0.142176	0.127212	0.309096
-1.13931	-0.236661	-0.962252	-0.335774	-0.826614	0.510551
-0.470997	-0.260372	-0.592686	0.141462	-0.840057	0.509446
-0.810838	-0.290043	0.0400717	-0.100887	0.121376	0.76423
-0.693504	-0.183216	0.66539	-0.467183	0.85263	0.335172
1.15277	-0.270527	0.908451	0.0859957	0.699667	0.919751
-1.79657	0.304231	-0.334687	0.21077	-0.347888	-0.682868
-0.14048	1.48389	0.0323334	1.61874	0.0784053	1.24802
-2.54788	-0.906949	-1.31521	-0.816585	-1.42456	-2.22632
-1.48815	-0.518648	-1.00848	-1.02915	-0.951904	-1.6453
-0.22129	0.145342	-1.27683	-0.0687333	-1.36708	-0.184243
-1.95576	0.22684	-1.7944	-0.0656818	-1.83813	0.0183188
2.25568	0.463758	2.09109	0.114975	2.09906	0.411376
-1.45406	-0.739725	-0.420638	-0.917955	-0.516359	-1.41635
-1.10886	0.0547302	-0.971229	-0.16053	-0.8967	-0.0673201
-0.920782	-0.473629	-0.60755	-0.551581	-0.800357	-0.618883
-1.70555	-0.469635	-2.75414	-0.299487	-2.8087	-1.15924
-0.723462	-0.984508	-1.7541	-0.969971	-1.70382	-1.35008
-0.057528	0.41814	0.790718	0.103513	0.743251	-0.105957
1.06029	-0.146042	1.24219	-0.0150903	1.00186	-0.0857131
-0.371817	-0.108758	-0.399904	0.00780959	-0.436681	1.48012
-1.36981	0.605044	-1.14185	1.08904	-1.12504	0.416631
0.82872	0.714698	0.109009	0.59873	-0.0027774	0.411198
-0.494663	-0.755965	-0.754388	-0.185723	-0.655873	-0.145374
-2.64232	0.0852902	-0.945164	-0.0860525	-0.864956	-0.134227
-0.061646	-0.124485	1.32136	0.0635864	1.34356	0.624596
0.221321	1.26102	0.279517	1.28751	0.274586	0.463817
-3.05314	-1.02364	-3.01615	-1.02865	-2.99613	-1.57113
-1.46814	0.237998	-1.86597	0.228893	-1.8098	-0.304962
-0.0811687	0.489761	1.47322	0.993915	1.69789	1.09594
1.41534	-0.526498	0.195867	-0.294963	0.3168	-0.19705
-0.0728093	0.379147	0.6396	0.499989	1.06632	-0.0571324
0.383323	1.58545	1.61301	1.34531	1.65544	0.470428
-0.00269882	0.0606005	0.514351	0.318637	0.547423	0.314974
-2.43125	-0.413101	-0.928341	-0.384296	-0.976378	-0.172151
-2.0525	0.166824	-0.379617	-0.0686128	-0.409432	-0.32732
1.86721	0.296336	1.49451	0.260303	1.43744	0.357386
1.55634	0.127758	1.77868	0.859623	1.67349	1.05431
0.197791	0.691509	-0.908777	0.309587	-0.75893	-0.671548
0.26678	0.53583	0.482992	0.44391	0.563702	0.113513
-0.013916	0.245595	-1.37419	0.622852	-1.35382	0.179129
0.170707	-0.877938	-2.03776	-0.84006	-2.04623	-1.6977
2.19737	-0.207518	0.829461	-0.33265	0.801316	-0.0777012
0.838106	0.855684	0.16694	1.01126	0.103925	0.631392
1.29948	0.31332	0.0729159	0.384006	-0.0111285	1.33697
2.73729	-0.390728	2.11668	-0.117232	2.05467	0.04484
2.9391	0.503894	2.14822	0.492932	2.12373	-0.17637
-1.17295	-0.663272	-2.38694	-0.900165	-2.62106	-1.84764
-0.265041	-1.24573	-0.124644	-1.33301	-0.215059	-0.691709
0.750941	0.181613	-0.389688	0.338519	-0.128263	-0.325246
1.46756	0.255026	0.96372	-0.152809	0.935718	-0.206722
-1.49569	-0.39233	-1.344	-0.417561	-1.22581	-1.11698
-2.21313	-0.336993	-1.48222	-0.711662	-1.57632	-1.39243
1.66113	1.12969	3.19739	1.82743	3.1255	0.66533
1.24152	0.746465	2.35718	0.632747	2.3447	1.18314
-2.23785	-0.954984	-2.62023	-0.879234	-2.67689	-0.325546
-0.760988	-0.888861	-2.71103	-0.606561	-2.64021	-0.848078
2.07879	0.378997	1.24105	0.475709	1.14594	0.577036
-1.42043	-0.305344	-2.26863	-0.757987	-2.32911	-1.19462
-0.0869786	0.393527	-0.572243	0.132256	-0.16589	0.2783
0.332844	-0.536869	0.532412	0.0666365	0.449216	0.370188
-2.31225	0.502343	-2.44366	0.531693	-2.38184	-0.163998
-1.34225	0.0308176	-0.986034	0.0453177	-1.06828	-0.26078
-1.10408	-1.1313	0.0647975	-1.14696	-0.00326671	-0.636874
-0.442915	-0.394671	-1.92586	-0.23187	-2.14565	-0.831474
2.13151	-0.772265	1.35979	-1.02176	1.32816	-0.412152
0.234778	1.00493	0.686832	0.935546	0.628267	0.927825
-0.75212	0.495073	0.152287	0.467973	0.210868	0.285264
-1.51404	-0.465817	-2.49366	-0.169539	-2.23777	0.18563
-1.03471	-0.728315	-0.838863	-0.794955	-0.846882	-1.09771
-1.05125	0.223394	0.247964	0.169684	0.218892	0.480305
-2.17802	-0.858293	-0.97974	-0.706114	-0.943606	-1.16502
0.828192	-0.310139	1.16182	-0.476899	1.04151	0.314108
1.29327	0.569579	1.33098	0.887951	1.33863	0.310122
-1.20144	-0.465505	-2.28372	-0.184936	-2.1448	-0.106913
1.07009	-0.0908085	1.81866	0.576598	1.80017	0.772339
0.246184	1.22151	0.304968	1.16637	0.347724	1.08743
-1.75881	0.0712698	-0.82272	0.120031	-0.767097	-0.156546
-1.25097	-0.546242	-1.47739	-0.402568	-1.52083	0.142688
0.454515	0.471006	1.40523	0.775413	1.34145	0.697775
3.53578	0.743086	3.1372	1.03554	3.1933	1.35244
2.37962	0.844737	0.702303	1.06674	0.637127	0.587845
-0.595245	0.339593	1.08247	0.330196	1.18967	0.536404
-1.32059	-0.478812	0.116143	-0.427053	0.362516	-0.123389
-0.637215	-0.0663849	-1.53593	-0.285023	-1.54432	-0.142547
0.830711	-0.146771	2.06317	0.570133	2.15433	1.16256
1.04153	-0.302053	0.783638	-0.387177	0.880296	-0.336859
0.890963	-1.27989	1.34569	-0.876523	1.4653	0.591779
2.15592	1.18233	2.85817	1.43825	2.93626	1.561
1.01376	0.171277	0.431943	-0.233637	0.343718	0.241232
-1.06663	0.317814	-0.872911	0.421783	-0.922764	-0.0812703
-0.20723	-0.606996	-0.0514205	-0.90321	0.014576	-0.128383
1.1573	1.17071	1.10955	1.23943	1.04441	0.701534
1.00244	-0.345981	1.50259	-0.272535	1.49642	0.375868
1.63298	0.303447	1.27945	0.306799	1.33142	0.743372
-2.46155	-1.50688	-3.38038	-1.296	-3.51276	-0.744983
1.584	0.078095	1.88829	0.162627	1.90633	0.267281
-1.76072	-0.899511	-0.97801	-0.743898	-0.929131	-0.178177
0.146225	0.527179	-0.36373	0.988299	-0.32243	-0.552131
-0.164443	-0.301741	1.33423	-0.158919	1.34507	-0.470679
0.641698	0.386518	-0.332404	0.787527	-0.260256	0.269372
-1.87498	0.0556939	-0.00561251	-0.0619342	-0.00554437	1.10013
-1.10509	0.320519	1.52317	0.439785	1.47204	0.431765
-0.191825	0.101515	0.221426	0.174493	0.220007	-0.462304
0.755242	0.366351	1.88049	0.0184062	1.75524	0.704828
1.76004	0.623386	0.709352	1.09881	0.64	0.781472
-2.42362	-0.177298	-2.58952	-0.292417	-2.71112	-0.712385
-0.774246	-0.456148	-0.264633	-0.214445	-0.30529	0.566055
0.154843	0.0737357	0.118605	0.263152	0.0322813	0.836006
1.00495	0.137048	-0.395091	0.678539	-0.436874	1.20132
-0.11607	0.688919	-0.288946	0.838553	-0.327867	-0.200475
0.420121	0.670761	-0.63233	0.317627	-0.393554	0.492502
-0.926959	0.218253	-0.5973	0.171883	-0.621185	0.0149906
1.59199	1.09884	2.03303	1.19887	2.02179	0.812753
2.11606	-0.234355	1.10788	-0.96436	1.05943	-0.762683
1.06707	0.502378	1.86914	0.543347	1.92081	0.807036
-1.12259	0.766304	-0.67444	0.82473	-0.481086	2.09427
1.49054	0.687288	1.01489	0.4612	0.887799	1.08734
2.18696	-1.29336	1.36315	-1.4	1.26056	-0.713248
1.66574	0.905836	1.51217	0.898535	1.42364	0.85028
-0.640837	-0.675024	-0.357092	-0.754421	-0.34565	-0.0749789
0.841725	0.640208	-0.477395	0.565406	-0.517337	-0.0840956
-1.67507	0.417506	-1.09924	0.515806	-1.36085	0.624124
0.702277	-0.731445	0.39015	-0.723057	0.437968	-0.316496
1.44961	0.805657	3.02688	0.849371	2.86409	1.48023
-1.46265	0.411146	-1.60543	-0.0556257	-1.37007	0.716035
-0.985892	0.482635	-0.874678	0.643656	-0.923575	0.508681
-2.20952	-0.371218	-3.21935	-0.703808	-2.80273	-1.17395
-0.266628	0.34117	-0.887498	0.2201	-0.636962	0.209841
0.232797	0.654834	-1.83348	0.658757	-1.79291	0.61766
2.26438	-1.29258	2.0679	-1.45518	2.11913	-0.388778
1.46027	0.384982	1.57542	0.719832	1.54691	0.164627
-1.60677	0.544331	-1.35039	0.230425	-1.28237	0.177967
-0.671144	-0.264095	0.131231	-0.246634	0.0402703	-0.472898
2.36196	0.621256	2.03092	0.313581	1.96327	-0.216741
-1.14626	-0.690202	-0.645403	-0.98608	-0.479479	-0.276979
0.925021	-0.674843	1.21331	-0.655248	1.28997	0.201091
1.52025	0.201492	1.05735	0.187325	1.03867	0.659281
-0.180029	0.111881	0.136775	-0.0457822	0.29696	0.147548
-3.02076	-0.52946	-3.22581	-0.894839	-3.12806	-0.736729
-2.21206	-1.44667	-2.57729	-1.6959	-2.45634	-2.12175
-0.127129	0.548809	-0.121919	0.293367	0.0881612	0.588828
0.964725	1.24993	0.515685	0.877934	0.329876	0.488532
-0.364598	0.695908	0.495112	0.360767	0.416578	-0.0747973
0.322559	0.186073	0.619416	0.449248	0.716009	0.672926
-0.199949	0.565545	0.807214	0.444964	0.760987	-0.674604
1.46325	0.0414721	0.86278	0.00661925	0.779623	0.578589
0.462558	-0.372492	0.848895	-0.479073	1.01831	-0.0478344
-2.26322	-0.736954	-1.2592	-1.33855	-1.31012	-1.84846
-0.717489	-0.482803	0.379781	-0.42327	0.536622	-0.99802
0.344517	1.18326	0.890413	1.64875	0.916174	1.22757
0.0330545	0.0549034	0.269802	0.303784	0.341566	0.318297
-0.569065	0.873767	-1.65343	0.823194	-1.66111	0.673941
0.03419	-0.35472	-0.237976	-0.221235	-0.302195	0.0656765
-2.43405	-0.38785	-0.554768	-0.444531	-0.56573	-0.34764
-0.778892	0.226703	-1.70775	0.592061	-1.77266	-0.0872691
1.12997	1.02688	1.02324	1.16378	0.996818	0.703378
1.27343	-0.572824	0.120087	-0.577312	0.132604	-0.684916
-0.460812	-0.383257	-1.66413	-0.34503	-1.69651	-0.843822
0.103133	0.0480999	1.27933	-0.109198	1.32563	-0.278388
0.825328	1.0509	2.16177	1.08055	2.51214	0.698012
-0.896167	-0.570684	-0.707464	-0.359529	-0.479633	-0.152095
-1.49136	-0.701474	-1.94562	-0.796876	-1.74314	-1.37008
-2.19901	-1.14355	-2.04584	-1.3632	-2.00589	-1.28111
0.67832	0.182539	0.656345	0.149436	0.503492	0.247645
-4.07228	-1.22654	-2.75524	-1.11059	-2.69549	-1.11695
1.9628	-0.0561072	0.806545	-0.510873	0.836036	0.37685
-3.50357	-1.62053	-2.0772	-1.45146	-2.0512	-1.10158
0.494152	-0.216527	0.895266	-0.230692	1.01861	-0.19248
-1.50677	-0.738675	-1.63218	-0.770853	-1.65491	-0.64953
0.84992	-0.754009	0.241429	-0.888823	0.311471	-0.277007
-1.62877	0.318809	1.32812	-0.153598	1.46685	0.333344
0.300579	0.591821	2.05595	0.749099	1.96003	0.48795
-1.01272	0.551244	-2.2958	0.706427	-2.45149	-0.314935
-0.0255396	-0.193658	-1.11205	-0.0214305	-1.03138	-0.12261
-1.76617	0.0290863	-0.745539	-0.0467542	-0.783643	-0.216485
1.04221	1.27903	2.24134	1.31666	2.15229	0.93173
0.149197	-0.629235	0.2065	-0.541133	0.337741	-0.839592
-0.00416807	0.178328	0.148123	0.0664618	0.0634814	-0.0822239
0.387511	0.659119	0.894062	0.425399	0.908995	0.360671
-0.78596	-0.185708	0.123079	-0.334274	0.110106	-0.092776
-0.187384	-0.115488	0.466655	-0.256574	0.305268	-0.0313417
0.472856	0.717694	1.6081	0.69834	1.46765	0.843512
-3.4955	-0.797564	-3.17551	-1.0514	-3.24329	-0.39369
1.77705	-0.48732	1.79797	-0.457672	1.86176	-0.569818
2.51811	0.959571	1.66682	1.12611	1.67622	1.04937
0.258315	0.143702	-0.213886	0.138289	-0.219613	0.135949
0.146648	0.418578	0.484275	0.536346	0.596883	0.969865
-0.307493	-0.583455	-0.0191163	-0.441422	0.222986	-0.119531
0.0709011	1.06855	0.56784	0.516331	0.647306	-0.273285
1.30411	0.323677	1.22982	0.632023	0.881177	0.418742
1.26973	-0.863045	0.678274	-0.912892	0.486333	-0.318837
-0.266832	-0.540154	-1.08206	-0.815326	-0.835373	-0.456806
0.455271	-0.269967	-0.490595	0.186905	-0.490302	0.798642
-5.29747	-1.06844	-4.32356	-1.40142	-4.34827	-0.605417
-1.21515	-0.0728723	-0.869189	-0.149831	-0.831902	0.314983
3.0847	0.643544	3.95307	0.205301	4.01578	0.330714
-0.91475	-1.45903	-3.03172	-1.28833	-2.94918	-0.784106
-0.725264	-0.727308	-0.331195	-0.66188	-0.497939	-0.917008
0.283524	-0.269537	0.5001	-0.382886	0.439174	0.378648
-1.73243	-0.417527	-1.93686	-0.640672	-1.97683	-1.43472
0.869043	0.332676	1.85836	0.456401	1.79168	0.101918
-0.884814	0.760426	-0.329617	0.774796	-0.336308	-0.165418
0.779934	-0.303468	0.681954	-0.23079	1.00951	-0.21074
1.90506	0.555427	1.46067	0.736812	1.42643	0.7732
1.26823	1.64626	0.861958	1.9256	1.00263	1.73281
1.19028	0.236934	0.684608	0.369858	0.534299	-0.905563
0.122068	0.493173	-0.081699	0.782652	-0.176693	-1.24062
0.0248895	0.152281	0.125573	-0.0669607	0.197818	-0.0869644
0.863425	0.0897554	1.27853	0.0379867	1.15437	-0.349221
-0.0895581	0.20446	-0.547866	-0.117963	-0.448083	0.183971
1.04094	0.546055	1.44201	0.992886	1.35346	0.818853
0.385151	0.563311	2.46552	0.791918	2.39705	0.15071
-1.40583	-1.25176	-2.08049	-1.33171	-2.1019	-1.06956
-0.638875	-0.685379	-1.85104	-0.884311	-1.85492	-0.440151
1.17022	-0.546438	0.311181	-0.199479	0.288478	-0.0582019
2.1512	0.717234	2.19737	0.495009	2.16263	0.678596
2.16656	0.128389	2.24104	0.208578	2.26011	0.371661
0.148538	0.291372	-0.142782	0.154101	-0.161061	0.234717
0.178177	0.706281	0.729343	0.849097	0.774005	0.159383
-0.692139	-0.26839	-0.672399	0.035884	-0.70727	-0.16944
-0.305628	0.677345	-0.958393	0.99827	-1.07365	0.313881
-0.162939	0.395639	0.330424	0.237741	0.396359	0.7465
-0.201725	-0.171572	-1.06738	-0.102754	-1.1076	-0.870211
0.105062	0.797966	0.497383	0.851536	0.454352	1.47175
-0.187459	0.806608	0.165981	0.784845	0.462189	0.482755
-1.35535	-0.0343418	-0.435771	0.294378	-0.473226	0.422181
-0.39123	-0.132482	-1.04832	-0.0346347	-1.13155	-0.196462
0.858237	0.272534	0.898547	0.203548	0.910651	0.829396
-1.56372	-0.394612	-1.774	-0.624526	-1.81459	-0.41396
-1.439	-0.140348	-3.70796	-0.0304239	-3.70555	-0.352258
-1.17574	-0.318947	-1.64624	-0.717645	-1.72255	-0.616054
-1.10055	-1.44195	-1.40411	-1.68348	-1.36811	-1.54635
0.523855	0.248563	-0.490376	-0.172791	-0.408369	-0.274572
-0.400131	-0.36671	-0.931417	-0.803765	-0.916426	-0.394878
-3.31629	-1.46303	-3.47846	-1.39332	-3.35034	-0.770944
2.46124	0.331568	2.28867	0.457669	2.26359	0.578693
-0.20234	-0.268955	-2.92455	-0.28663	-2.59494	-0.741232
2.00095	0.0559634	0.0984223	-0.0492257	0.102399	0.312807
-0.831976	-0.210956	-1.06454	0.072901	-1.24773	0.213327
-1.04343	0.187271	-1.29044	-0.0202026	-1.2159	-0.361522
0.574959	0.197786	-0.650212	0.251019	-0.71612	0.556813
-0.080357	-0.0584754	0.958067	-0.194173	1.01648	-0.596328
-1.48725	-0.581174	-2.78574	-0.615959	-2.80631	-1.07798
0.236401	0.0685701	-0.661509	-0.206955	-0.590311	-0.69406
-0.683584	0.859223	-0.357512	0.884479	-0.378912	0.386776
-0.458543	0.189312	-0.475949	0.428069	-0.509645	1.02346
-3.31979	0.137423	-5.36229	-0.161618	-5.41987	-0.012504
-1.88226	-0.348718	-3.06562	-0.495036	-3.19828	-0.288182
0.175813	0.452821	2.1107	0.644696	2.0546	0.826183
-0.22533	0.114658	-0.493756	0.0517605	-0.361394	0.162751
0.209375	0.291133	0.547908	0.411764	0.460859	0.399805
0.0680476	-1.09216	-0.110731	-0.642965	-0.0330239	0.688414
-2.05448	-0.885827	-1.4046	-0.793037	-1.3908	0.347051
-0.186121	-0.531113	-0.248182	-0.521154	-0.247659	0.206003
-0.192148	0.0556099	-1.91952	0.0712128	-1.91106	0.469441
-0.985841	-0.139465	0.0910785	-0.409576	0.0357445	-0.419471
-3.05645	-0.670838	-2.63706	-1.01422	-2.56488	-0.27688
-1.50949	-0.735507	-1.48086	-0.825989	-1.52214	-0.820603
-0.597022	0.201	-1.48645	0.332527	-1.47786	0.361757
3.30456	0.620529	4.16452	0.812293	4.15813	0.836539
1.28234	0.960207	1.54484	1.19916	1.51564	0.958325
-1.88037	-0.235089	-2.86555	-0.299353	-2.80102	-0.48133
-3.29611	-0.335526	-2.00457	-0.292779	-2.09131	-0.538741
-0.0276851	-0.0467151	1.12229	-0.0884818	1.2113	1.17829
-1.73102	-0.32594	-2.04324	-0.344831	-2.21765	-0.565324
-0.71891	0.83477	-0.460952	0.743514	-0.71484	-0.0676227
-0.944494	-0.450379	-0.939085	-0.071703	-0.893898	-0.236242
0.89423	-0.307179	0.244348	-0.0874174	0.215438	-0.59713
1.75735	1.19926	2.00771	1.56312	1.85764	1.12245
0.704369	1.04299	0.42071	0.933743	0.317995	-0.536518
2.73593	-0.408048	2.034	-0.375691	2.05373	-0.141663
-0.221308	-0.322251	1.47569	-0.328698	1.3032	0.318615
-1.28658	0.243818	-0.806909	0.116064	-0.859358	-0.279472
1.4846	-0.301005	2.98346	-0.745234	2.98524	-0.502812
-0.893223	0.658627	-1.52533	0.641428	-1.50372	-0.161382
-0.914395	-0.997212	-0.834537	-0.91938	-1.02188	-1.20736
0.490661	-0.272858	-0.89977	-0.233194	-1.00985	-0.933108
-0.0192938	-0.0452245	-0.0229557	-0.229071	-0.130168	0.110171
-0.417957	-0.678155	-1.32513	-0.798404	-1.25596	-0.851116
-2.82042	-0.101322	-1.75877	-0.0426528	-1.85082	-0.382157
-0.906189	-0.289295	-0.819654	-0.566445	-0.799237	-0.411714
0.274965	0.13443	1.14102	0.312597	1.16698	0.757315
2.65445	0.193332	2.42283	0.401441	2.37627	0.444477
0.436378	0.708719	-0.0433969	0.739963	0.00165797	-0.312044
-0.736692	-0.157354	-1.12894	-0.168209	-1.22464	0.373716
-0.824199	0.238987	-0.457668	0.242404	-0.52221	0.263862
1.41665	0.0322212	0.14979	-0.0450195	0.0949221	-0.403964
1.49012	-0.949346	0.140864	-0.620679	-0.0608706	0.673538
-0.390217	-0.216349	-0.975031	-0.344767	-0.981062	-0.313975
0.452846	0.0214416	1.86258	-0.12594	1.98324	-0.857536
0.888588	-0.536921	-0.245405	-0.59973	-0.266071	-0.694246
1.27122	0.0411603	-0.189858	0.484016	-0.241136	0.00785719
-0.803812	-0.0376336	0.314082	0.0583341	0.264619	-0.0434915
0.182472	0.555129	0.913336	0.787838	0.902961	0.531993
-0.134311	-0.158872	-0.471089	-0.319055	-0.497937	-0.107092
-0.300083	-0.321608	0.278416	-0.229294	0.254377	-0.367151
-1.69664	-0.492446	-3.00553	-0.729733	-3.07652	-0.592607
-1.11254	-0.154447	-1.18823	-0.031022	-1.06281	-0.324933
-0.8694	0.525972	-0.586186	0.352372	-0.67858	0.139593
0.490094	0.314375	0.64059	0.228577	0.620478	-0.536565
-0.561371	-0.301224	-0.00824164	0.00806033	-0.0412624	-0.596101
0.0219203	-0.321764	0.329621	-0.270748	0.338418	0.422765
0.168106	-1.01984	0.551483	-1.28009	0.457946	-0.258919
0.261736	-0.685254	-0.0868608	-0.55278	-0.151953	-0.0789131
2.65652	0.58516	1.54344	0.63401	1.57478	0.304254
-0.936436	-0.543454	-2.48655	-0.798025	-2.51173	0.168845
0.598784	0.162844	0.763002	0.0785196	0.654375	-0.205614
2.34681	0.802074	1.35288	1.03857	1.42884	0.751413
-3.62615	0.208822	-2.91236	-0.0402511	-2.91726	-0.0787277
-1.59499	-0.591199	-1.16798	-0.960515	-1.23127	-1.73663
2.35331	1.06389	1.87871	0.804166	1.85909	1.63389
0.231031	0.44108	-0.0942849	0.645013	-0.158755	0.989458
1.3515	0.277445	2.79188	0.431842	2.83926	0.424119
-1.42112	-0.0225718	-0.203178	-0.118238	-0.362756	-0.27279
0.0652344	-0.279477	-0.0697682	-0.798096	-0.0568949	-0.817619
0.535315	-1.13506	-0.816081	-1.00122	-0.576292	-1.21879
1.20345	0.0660628	1.71691	0.506249	1.64402	-0.287247
1.16678	0.810108	1.24338	0.628506	1.22448	0.240406
0.0866386	0.930176	0.128862	0.823614	0.440189	0.328989
3.17483	1.30007	3.26465	1.00268	3.45415	0.950564
-1.19664	-0.794075	-0.0511871	-0.944146	0.00895695	-0.391042
-0.61714	0.245348	0.398456	0.333674	0.440343	-0.733849
2.64076	0.691121	2.22534	0.882629	2.22857	0.357622
0.794926	1.49111	0.791399	1.2918	0.915254	1.5025
0.0712662	-0.189295	-0.027764	-0.292627	-0.0797421	0.178927
0.157128	-0.185787	0.350877	-0.192825	0.354499	-0.851085
2.40046	1.11229	3.0635	1.14144	2.97333	0.0880809
0.793211	0.117957	0.771031	0.235185	0.615386	1.05725
1.78976	1.24765	1.02644	1.3963	0.821228	0.246938
-2.31319	-0.949639	-2.26596	-0.948978	-2.17198	-0.641501
1.53116	0.890549	1.59664	0.815411	1.50758	0.726855
1.56389	0.338471	1.98948	0.251998	2.04247	0.280629
-0.297359	0.0388818	-1.66042	-0.152436	-1.5832	-0.0693673
-1.59639	-0.201278	-1.11173	-0.415498	-0.997857	-0.609261
-0.133355	-0.00511191	0.71713	-0.155994	0.704324	-0.498364
0.390409	0.133883	0.495091	0.501366	0.568281	0.254902
1.70467	0.177965	2.1408	0.501084	2.21631	-0.217701
-1.32246	-0.469795	-0.214875	0.0781587	-0.164043	-0.0772948
-1.81446	0.232051	-0.920077	0.0557487	-0.950425	0.204588
0.508524	-0.147352	0.412159	0.304169	0.536214	0.707944
2.46054	0.204141	0.901238	0.262752	0.84877	0.583228
0.987462	-0.552636	1.40499	-0.48548	1.39527	-0.364398
-0.0150377	-0.15065	-0.363882	0.157866	-0.396317	-0.381711
-1.21207	-0.57482	-2.15336	-0.554509	-2.30315	-0.251256
-0.114786	0.655575	0.235373	0.778312	0.181951	-0.129902
-2.20051	-0.955924	-2.48684	-1.10134	-2.55228	-1.46634
0.701337	0.0955764	0.576051	-0.0131576	0.835821	-0.599268
2.63916	1.10093	3.00822	0.743895	2.95275	1.2181
0.0129521	-0.699376	1.59798	-0.836031	1.53508	-0.0305606
-0.744555	0.0511987	-0.761339	0.0453333	-0.711506	-0.137375
0.681444	0.308873	0.682692	0.454018	0.643015	0.673534
0.917013	0.285155	0.60787	0.34432	0.676911	0.237985
1.06152	0.522555	0.0455013	0.716192	0.0555744	0.437016
1.72848	0.461841	2.30784	0.585613	2.41539	0.467491
-0.328367	-0.180679	-0.50993	-0.0976559	-0.505744	0.903436
-1.45499	0.38597	-3.07325	0.497233	-3.06135	-0.0866805
-0.809968	0.266388	-0.198891	0.454705	-0.271816	0.612994
0.301968	0.977089	-0.544308	1.53296	-0.571075	1.38899
1.85036	-0.169971	0.714601	-0.503982	0.584842	0.0118546
-0.755884	-0.440196	-0.621639	-0.695391	-0.723633	-0.403433
0.627312	-0.334122	0.092814	-0.246704	-0.0479711	-1.11169
0.236554	0.0694695	0.731166	-0.18559	0.855133	0.295912
-3.72449	-1.47297	-2.99962	-1.20056	-2.90272	-1.60734
-1.02261	-0.687838	-3.22478	-0.367602	-3.32178	-0.272473
-1.21671	-0.877474	-0.515729	-0.811732	-0.454443	-0.848711
0.349238	0.809385	-1.42398	0.972801	-1.5236	0.298203
3.32714	0.121671	1.39934	0.51371	1.21405	-0.322808
0.0975418	0.673224	0.511817	0.797048	0.600709	0.669841
-0.0150492	-0.0030437	1.53276	0.110082	1.51813	-0.872594
1.2648	-0.525768	1.5262	-0.724464	1.58904	-0.60967
1.37018	-0.465549	-0.197255	-0.324278	-0.0765719	-0.129036
0.885104	0.980246	1.95441	1.1075	1.82063	0.804045
-1.03011	-0.700327	-0.402435	-0.820831	-0.39348	-0.74342
-0.507874	-0.309976	-0.283887	-0.00871787	-0.147015	0.169724
-1.80398	-0.300083	-1.51654	-0.21291	-1.58941	-0.460156
1.24464	0.0380043	0.399809	0.236235	0.309507	0.502537
1.197	0.621743	-0.0132343	0.437741	-0.0994024	0.484667
-2.82081	-1.49881	-2.88734	-1.84647	-2.96409	-2.12205
-1.69726	-0.431487	-1.57278	-0.373969	-1.74182	-0.238331
-0.615782	0.397114	-1.07641	0.426026	-0.949933	0.657827
2.71838	0.232779	2.5982	0.375435	2.65434	-0.147733
2.47062	-0.328651	2.03766	0.02143	2.2697	1.38831
2.16338	0.114086	1.33001	0.0155702	1.31974	0.430595
-1.43439	0.367274	-0.290577	0.376674	-0.403921	-0.313235
-0.00821001	-0.56354	0.731649	-0.707115	0.640411	-0.311902
-1.05828	0.0818838	-2.14183	-0.16856	-2.15485	-0.448178
1.75745	-0.251561	2.44965	0.0819209	2.54325	0.332707
-0.509289	-0.596648	0.0813773	-0.75362	0.313899	-0.230683
-0.463298	0.284802	-1.09007	0.163899	-0.877311	-0.538716
-1.85529	-0.248016	-1.99504	-0.18793	-2.14763	0.335671
0.338616	0.292894	0.972276	0.253477	0.960281	0.332903
0.528748	-0.823941	-0.216696	-0.898412	-0.17588	-1.68849
0.779864	0.113865	0.607629	0.693573	0.561119	0.969061
0.718604	-0.342217	1.00427	-0.216635	1.09111	-0.141961
2.04021	0.511357	1.40104	0.114114	1.44063	1.23395
0.0809731	-0.164717	0.0953231	-0.326944	0.054461	-0.585884
1.32375	0.30684	0.564187	0.256044	0.67663	0.357299
1.1716	0.0367159	-0.0140044	0.242649	-0.135033	0.695976
-2.6058	-0.631085	-1.55459	-0.468199	-1.71414	-0.481865
-0.269365	0.42032	-0.638644	0.755366	-0.615026	0.245481
0.30151	-0.0373268	0.335583	-0.388204	0.300325	-0.133389
-1.57212	-0.712854	-1.12909	-0.383917	-1.27717	-1.03824
2.68314	0.198607	1.80774	0.149043	1.37205	0.506102
2.15781	-0.712382	1.39104	-0.765582	1.32948	-0.158459
0.000485157	0.703473	0.8863	0.748851	1.17049	0.216987
-2.88968	-0.0387623	-1.19648	-0.0583082	-1.32929	0.507888
-0.131467	-0.275894	0.141163	-0.110009	0.0716236	0.0848363
1.66287	0.97965	1.14823	1.20282	1.34199	0.592513
-0.172944	-0.34368	-0.548883	-0.253007	-0.61197	-0.256737
3.07334	-0.244078	3.55864	-0.0956916	3.57356	0.0689213
1.53008	0.475708	0.349289	0.407942	0.380157	0.63065
-1.15503	-0.752897	-0.844972	-1.06839	-1.08517	-0.12021
-1.22409	-0.0172703	-1.34089	-0.289882	-1.38027	0.676333
-3.35341	-0.141036	-1.6819	-0.324153	-1.65132	0.564028
-0.956692	-1.70359	-2.3425	-1.57196	-2.25235	-0.412034
1.06502	0.888463	2.01593	1.26773	1.97887	0.975854
1.38177	0.672596	2.22597	0.431412	2.17559	-0.678133
-0.433301	-0.424519	-1.16488	-0.920058	-1.19168	-0.284701
-1.74206	0.125835	-1.26821	0.0372112	-1.2875	0.252406
1.59385	0.161583	-0.270102	0.295518	-0.317046	0.443476
-0.801894	0.0970782	0.555	-0.0890782	0.560879	0.141097
1.11468	-0.299357	0.837784	-0.115764	0.857112	0.393757
0.800069	-0.956577	0.487797	-0.865063	0.576506	-0.937073
2.32491	-0.307247	2.56546	-0.0117122	2.50008	-0.274622
0.22618	0.0790314	-1.93962	-0.27563	-1.96654	0.316183
0.607788	-0.432946	1.54478	-0.343684	1.53924	0.196979
-1.01081	-0.426408	0.764467	-0.658721	0.700495	-0.401483
0.861545	0.892488	1.88162	0.960195	1.83227	0.643209
1.28656	0.118451	-0.338099	0.593918	-0.352494	0.308486
1.88312	0.678325	1.53537	0.8693	1.44485	1.55932
1.40024	0.346878	1.21433	0.380567	1.12639	0.0415617
0.961466	-0.441614	1.44904	-0.42786	1.46459	0.0286068
-0.0547088	-0.0700188	-0.183588	0.366396	-0.195495	-0.285868
-0.846599	1.04612	-0.573094	1.13741	-0.523012	0.355869
1.70587	0.660468	0.942611	0.708879	1.0244	0.857871
-2.23605	-0.0152123	-2.45531	0.0166072	-2.4349	0.321355
-0.871689	-0.418749	-1.15045	-0.811159	-0.979618	-0.261065
2.34557	-0.0931932	0.372567	-0.330985	0.41902	-0.0749422
-1.56878	0.309836	-0.920083	0.64883	-0.89253	0.184921
-2.37368	-0.553106	-1.41404	-0.628596	-1.5174	-0.535028
0.155325	-0.00825717	-1.11219	-0.237121	-1.15651	0.234239
-0.0453795	0.712715	1.4303	0.828659	1.47296	-0.259097
-0.0683578	-0.771588	-0.858884	-0.924276	-0.64974	-0.361717
3.13925	0.662003	1.2343	0.437113	1.06761	1.938
0.565905	-0.700159	-0.00764796	-0.539095	-0.118221	0.379211
-0.664126	-1.23666	-1.58934	-1.03388	-1.49541	-1.44363
1.31815	0.860605	1.01351	1.08738	0.947697	0.585094
-0.293298	0.227136	-0.287255	0.173862	-0.265106	0.509924
-0.944792	-0.845248	-1.16219	-0.678663	-1.02251	-0.128873
0.963868	0.993057	0.300415	1.05184	0.112058	0.141992
0.72599	0.0900651	0.831616	0.178975	0.920992	0.383356
-2.80911	-0.128117	-2.78503	-0.437828	-3.02222	-1.60879
-1.14216	0.210816	-0.0863702	-0.212269	-0.224279	0.0188113
-2.05666	-0.917302	-1.16649	-1.22099	-1.2267	-0.110464
-1.14381	-1.13467	-1.01669	-1.76123	-1.06784	-1.87099
1.37689	0.0512125	0.554343	0.214154	0.413369	0.454766
2.2397	1.28489	2.32326	1.46115	2.51397	1.28335
0.589905	-0.330165	-0.0622552	-0.0874424	-0.182198	0.0919818
-0.0633679	0.888065	0.600642	1.6649	0.564385	0.821886
-1.78518	0.42593	-2.78761	0.129357	-2.55404	-0.235295
-0.0355949	0.527079	-0.235119	0.752053	-0.259358	-0.216793
-1.67543	-0.514351	-2.88327	-0.455062	-2.79475	-0.51712
1.72824	0.76644	2.30033	0.681355	2.29534	0.11764
1.35588	0.169097	1.61077	0.271727	1.48991	0.679604
-2.86906	-1.12525	-2.39332	-1.00223	-2.14032	-0.967805
1.84388	0.252724	0.21625	0.340977	0.180224	0.936182
-0.0781922	-0.399489	0.810558	-0.436983	0.771137	0.105772
-0.634731	-0.0667984	-1.7654	0.0930311	-1.48955	0.718275
-0.844688	0.101562	-0.390982	0.0985603	-0.0793285	0.0494157
0.569153	-0.038545	-0.128245	-0.216865	0.0363532	-0.459103
0.279621	-0.173828	-0.211355	-0.560026	-0.119416	0.230239
-0.111356	-0.0837998	0.726131	-0.600511	0.705093	0.165532
0.696772	0.225441	1.30656	0.365869	1.28752	0.730315
-0.71785	-0.656518	-0.295046	-0.18741	-0.247738	-0.309024
-0.321159	-0.293771	-0.219455	0.0268162	-0.339121	0.259302
-0.205517	-0.236282	-1.63695	-0.292512	-1.64934	-1.18022
-1.52811	-0.438297	-1.72333	-0.51182	-1.72767	-0.916573
1.37299	-0.0084949	1.08272	-0.144914	1.06279	-0.0883776
0.111582	-0.694185	-0.270739	-1.02284	-0.519575	-0.208018
0.654758	0.813924	1.17985	0.956526	1.17725	0.944355
-0.853876	0.135529	0.677578	0.0130324	0.576095	0.0511768
-0.619385	-0.277213	-0.00794468	-0.273262	-0.0901852	-1.39661
0.467192	-0.141545	-0.124686	-0.0167939	-0.0912346	0.44706
2.81974	0.161263	2.5813	0.380058	2.6569	0.732672
-2.83782	-1.50917	-1.87209	-1.24574	-1.84565	-1.16415
1.48567	-0.352633	0.789971	-0.170627	0.84619	-0.162388
-0.86594	0.997894	-0.90137	0.81612	-0.745351	0.817221
-1.07774	0.13243	0.912183	0.162239	0.921471	-0.137466
-0.653647	1.03704	-0.10738	1.12659	-0.0365588	0.504317
1.50372	-0.892384	1.29148	-1.0999	1.27435	-0.703092
0.825634	0.0246531	0.81691	0.0856682	0.894569	0.175893
1.85363	0.565121	2.84276	0.340675	2.82301	0.972353
0.753301	1.02257	0.664597	0.750058	0.607348	1.05719
0.651236	0.00315108	0.352555	0.166595	0.596387	0.436853
1.10701	0.552973	0.821359	0.727531	0.722218	0.410986
0.541976	0.0393749	0.721234	0.174361	0.663741	1.06023
-0.923875	0.35624	1.45664	0.618757	1.30204	0.0532745
0.675978	0.205434	0.588536	0.466418	0.577792	0.969361
1.89867	-0.340908	0.853353	0.031672	0.74048	0.114828
2.32808	0.289988	1.48684	0.290492	1.70806	1.1811
0.524136	-0.890945	-0.739329	-0.950659	-0.814065	-0.546483
-2.05001	0.646537	-1.56009	0.724629	-1.61862	1.59359
-1.289	-0.160185	-1.4723	-0.246528	-1.48807	-0.190802
-0.22044	-0.308481	-0.69426	-0.0479189	-0.634899	0.415772
-1.07862	0.386657	-1.0683	0.472481	-1.08574	-0.147028
-3.38715	-1.53887	-4.05621	-1.26562	-4.13114	-1.21965
-0.11883	-0.460135	0.318669	-0.463337	0.263824	-0.314133
-0.578189	-0.0316057	-0.517295	0.292637	-0.822141	0.27601
-1.13116	-0.276548	-0.690094	-0.321608	-0.729604	-0.905719
0.813782	-0.0230211	1.44385	-0.14869	1.34057	0.151154
-0.165162	0.989957	-0.299217	0.97587	-0.27727	0.0603323
-0.533665	0.16388	-0.469873	0.38817	-0.432397	1.20328
2.13281	0.542118	2.44653	0.660965	2.26464	0.680647
0.995868	0.295206	2.16749	0.900081	2.19894	1.55661
0.278707	-0.647076	0.5973	-0.269479	0.580552	-0.876956
0.251332	-0.395164	0.473021	-0.453129	0.389654	0.0873212
0.173618	-0.189796	-0.964022	-0.195712	-0.957345	0.501581
1.00665	-0.383252	2.63323	-0.626779	2.74538	0.0911503
0.83975	0.526737	0.839135	0.362814	0.996989	0.718792
1.0017	0.097638	1.38827	-0.0123122	1.30091	0.627316
-4.14303	-1.30468	-1.44549	-1.20574	-1.30203	-1.76398
-1.21136	-0.546452	-2.02738	-0.644455	-2.10482	-0.352702
1.40285	-0.500809	1.04477	-0.562345	1.04346	-0.78926
1.3074	-0.0553041	0.424709	0.00833948	0.50339	-0.77139
0.0614869	0.235691	-1.41741	0.563091	-1.4063	0.422191
3.01545	0.501971	2.3588	0.733273	2.4566	-0.0515747
0.254268	0.175251	0.337762	-0.0240252	0.299524	-0.132941
-0.400007	0.442848	0.463062	0.575257	0.436469	0.45031
0.653637	0.707208	1.48436	0.540772	1.36507	-0.0364605
-0.396845	-0.320842	0.0239392	-0.251543	0.166989	-0.591486
0.378732	0.563296	0.234734	0.459711	0.225988	0.0182008
2.63998	1.19027	2.67958	1.31442	2.58095	1.25469
-0.780753	-0.2882	-1.28077	-0.381243	-0.871203	-1.10759
0.70946	0.253264	0.203738	0.55339	0.088189	1.03574
-2.25826	0.26574	-3.65751	0.0546512	-3.38763	0.154638
0.0147975	0.621236	-0.3526	0.291446	-0.393299	-0.341843
0.511667	-0.392835	-0.505125	-0.0612492	-0.630507	-0.249754
0.307798	0.149663	0.699264	0.210797	0.673157	0.569596
-1.83246	-0.167635	-1.76074	-0.0382921	-1.64216	-0.22643
2.74789	1.01591	2.55519	0.85989	2.59627	0.956273
-0.475556	0.141491	0.00620348	0.417049	-0.0823009	0.707235
-0.505464	-0.486688	-0.439474	-0.306852	-0.492026	0.448239
-1.09078	-1.15372	-0.521761	-1.37663	-0.639578	-1.53415
2.51265	0.286854	3.24252	0.242147	3.3116	0.542598
-0.915638	0.149741	-0.461369	-0.27006	-0.48205	0.615876
-1.824	-0.415241	-3.32935	-0.596635	-3.25348	0.0163562
-2.14521	-0.951976	-2.43278	-0.899608	-2.33045	-1.52402
2.29032	0.903604	1.61135	0.88629	1.65737	0.288924
-1.06103	-1.42853	-0.661301	-1.42688	-0.744227	-0.83774
-1.61929	0.514238	-0.094386	0.396023	-0.256438	1.41046
-0.998457	-0.561118	0.380839	-0.638606	0.822664	-0.746947
-0.935808	-0.259594	-2.19884	-0.528826	-2.10982	0.154225
-1.09296	0.00728509	-0.533508	0.0313132	-0.748273	-0.123778
-1.73227	-0.217825	-1.12765	-0.417407	-1.2901	-0.851236
1.30386	0.534481	-0.223554	0.498831	-0.211336	0.911985
0.0143319	0.116203	-0.955795	0.220572	-0.778664	-0.613382
-0.944641	-0.423526	-0.612719	-0.880346	-0.511919	-0.410414
-0.0980872	-0.319811	-0.216775	-0.250934	-0.137601	-0.641403
-0.171133	0.906741	-0.864737	1.00533	-0.727659	0.87547
0.579385	-0.29899	-0.45678	-0.0936158	-0.493568	-0.268196
-1.46813	-0.634132	0.275	-0.926841	0.113066	-0.310224
0.562185	0.26025	0.316272	0.358525	0.185407	0.314827
-0.379925	0.885566	0.965777	0.746345	0.990611	0.293388
0.0617447	0.545298	0.0204984	0.486703	-0.0278115	0.791888
1.00631	-0.478076	0.199197	-0.0323037	0.161652	0.534271
2.5633	0.363434	2.0783	-0.0161789	2.10302	0.247164
-0.267742	-0.456476	-1.07725	-0.157097	-1.1538	0.241234
1.31182	1.04947	1.56181	0.931914	1.50834	0.255539
2.0025	-0.133806	2.32134	0.348332	2.25476	0.151224
0.476405	1.32269	0.709431	1.33756	0.559112	0.960845
-0.886394	-0.377698	-0.972219	-0.332632	-1.1378	-1.55849
-0.116104	-0.183959	0.117727	-0.24091	0.226145	0.579334
-0.1559	0.204572	-0.335584	0.292248	-0.421863	0.134046
-0.307048	0.173558	0.429736	-0.127566	0.447906	0.736846
-4.17849	0.283101	-3.88781	0.255482	-4.0542	-1.42882
-0.831353	0.18185	-0.945908	0.054997	-1.0411	0.92451
-0.074693	0.403581	0.952271	0.504444	0.763697	1.24215
0.715356	0.415178	0.623412	0.333956	0.609285	0.166793
-1.75374	-0.760488	-2.5263	-1.00999	-2.51728	-0.761722
1.18765	-0.100616	-0.0172094	-0.213149	-0.00839371	0.206669
0.162059	-0.278692	1.41081	-0.183899	1.35874	0.279374
-1.88086	-0.745129	-1.06391	-0.937824	-0.986479	-0.73586
1.21847	-0.335741	0.765179	-0.270463	0.588927	0.228908
-1.0982	-0.104238	-0.656897	0.189038	-0.47073	0.352438
1.29912	0.0159998	0.913607	0.360392	0.919987	0.240615
-2.7101	0.0291824	-1.9092	0.260926	-1.88048	0.130282
1.26923	-0.302758	0.97368	-0.263807	1.02067	0.218859
-0.614273	-0.0552248	0.0513133	0.144243	0.035858	-0.11339
-0.0131495	0.226208	-0.0512635	0.367246	-0.0550689	-0.258649
-0.735228	-0.573476	-1.19874	-0.562797	-1.07858	-0.555422
-3.37905	-1.35847	-1.57696	-1.64019	-1.63555	-1.50556
-1.63679	0.178153	-2.12644	0.204549	-2.192	-0.298828
0.0725815	-0.0924649	-0.429175	0.197693	-0.440427	-0.725436
0.0820483	0.460559	-0.317032	0.0822828	-0.574231	0.116267
-1.90607	0.134578	-1.65843	-0.122737	-1.68922	-0.931983
-1.65277	-0.480865	-1.28575	-0.726519	-1.4993	-0.949421
0.118783	-0.11195	1.08307	-0.232536	1.10983	0.425071
1.17806	-0.256063	1.53976	-0.0877658	1.51809	0.221604
0.763568	0.01276	0.281478	-0.249553	0.278175	-1.26198
0.829122	-0.353704	1.10151	-0.246673	1.04659	-0.471503
-4.5976	-0.893969	-2.6953	-1.322	-2.66082	-1.43829
-2.14103	-0.757714	-1.26205	-1.19442	-1.32215	-1.42803
-0.065112	-0.22722	0.0585387	-0.0553088	-0.0227267	-0.749331
-1.53701	-1.24572	-2.8088	-1.33094	-2.80401	-1.2426
-2.50309	-1.47407	-1.80887	-1.68425	-1.74306	-1.51974
-0.615718	0.78561	-0.451923	0.578697	-0.518649	-0.625849
2.67797	0.529419	4.36999	0.869682	4.32443	0.823128
-1.479	0.433111	-0.970476	0.488728	-0.930772	0.357259
-0.781723	-0.476653	-0.014677	-0.335787	-0.0705086	-0.369228
-1.55442	-0.0286396	-1.5738	0.0637258	-1.48142	0.428102
1.06153	0.161622	-0.00445397	-0.0154053	0.122911	0.473004
0.275253	0.143871	0.27605	0.418297	0.247885	-0.410757
1.10711	1.26414	1.23609	1.19483	1.01988	0.799079
-0.16233	0.158912	0.682119	0.293576	0.633631	0.0897847
2.19654	0.861236	1.52834	0.730173	1.48719	0.802937
0.625638	-0.0190505	0.736704	0.0901226	0.730853	0.573355
0.428322	0.577039	-1.02628	0.642044	-0.98477	-0.0357516
2.35246	-0.0930488	2.05116	-0.113121	2.12477	0.872045
1.60364	0.747678	3.45029	0.988126	3.49658	1.71609
2.07899	0.68298	1.80202	0.522806	1.81693	0.276522
0.0270977	0.476834	1.06114	0.259591	0.865947	0.837223
-0.0742412	0.0270809	1.47355	0.152449	1.54011	0.971303
2.75752	0.501909	2.89617	0.896276	2.90422	0.796044
-0.746089	-0.792124	-1.33917	-0.966337	-1.39362	-0.501907
2.89106	0.324628	1.9025	0.0189991	1.87166	0.175543
0.459701	0.0817408	0.826099	0.0758316	0.900291	0.62757
-1.30263	-0.55326	-0.579737	-0.425985	-0.594692	0.273848
0.50876	0.34961	0.692193	0.366237	0.637627	0.546398
-1.27538	0.576277	-1.59943	0.304883	-1.61586	-0.108247
-0.673006	0.54295	0.236462	0.624222	0.158089	0.964153
-0.53187	0.155927	0.171259	-0.289981	0.152333	-0.0192269
2.66106	0.204607	3.58978	0.169031	3.45648	-0.0144549
0.38018	0.060869	0.0244202	0.0545364	0.0682387	0.393397
0.112634	-0.265397	-0.0382471	-0.359258	-0.0895065	-0.258666
-0.859692	0.151089	-0.147277	0.268832	-0.299805	0.352703
1.51378	-0.125004	1.5068	-0.295817	1.41518	-0.0538998
0.0362526	0.570685	1.32659	0.289082	1.29832	1.32098
-1.17566	-0.0132964	-0.715372	0.10736	-0.669251	-0.13857
0.778156	0.0106198	0.910362	-0.11953	0.813377	0.389747
-0.778551	0.187402	-0.650179	0.433178	-0.427825	1.05129
-0.0268869	-0.907079	1.63915	-0.907989	1.56961	-0.0695228
-0.748945	0.065601	-0.0861154	-0.215226	-0.092167	0.698132
-0.637297	0.601706	0.105957	0.981694	0.23478	1.6136
-1.90527	0.476852	-2.47442	0.447717	-2.59847	-0.55504
0.98433	0.175343	0.954528	0.311327	0.912508	0.042268
0.79465	-0.10015	0.651972	0.302215	0.680777	-0.701311
-2.60604	-0.53118	-0.141002	-0.733478	-0.249687	-0.407172
0.666031	0.207968	0.12312	-0.317047	0.116884	-0.408921
-1.94124	-0.850373	-2.96251	-0.99069	-2.88655	-0.79253
0.258286	0.64112	1.35691	0.665388	1.20139	-0.143634
0.622755	0.378567	-0.206732	0.101983	-0.307844	-0.755987
0.490084	0.159536	-0.64835	0.0149649	-0.636392	0.623361
-0.0779149	0.102483	1.26557	0.175958	1.25226	0.947994
1.30297	1.48288	1.04418	1.4567	1.06133	1.69551
-0.154792	0.107808	0.344879	0.222586	0.276289	0.515931
-2.02494	-1.39537	-0.226511	-1.51619	-0.112266	-0.763701
0.533297	0.0341797	-0.445223	0.011986	-0.494468	0.0033426
-0.659712	0.61903	-1.47936	0.390746	-1.55416	-0.664444
0.0836662	0.459968	1.20676	0.352699	1.14992	-0.0954299
1.01073	0.315937	0.580252	0.166909	0.563746	-0.46613
-0.117449	0.34871	0.579124	0.778775	0.658115	0.868573
3.12471	0.682993	3.27863	1.04553	3.29627	1.59614
0.481531	0.22374	0.562846	0.298423	0.6649	0.606114
-0.141173	-0.139757	0.850198	-0.550873	0.836272	-0.306204
3.53164	0.083387	3.53105	0.13411	3.57702	1.0075
-1.68025	-0.674324	-2.45654	-0.613991	-2.02806	-0.84396
-1.08675	0.0956382	-2.01635	0.376766	-2.05579	0.191196
-1.47892	-0.146395	-1.58182	-0.328685	-1.31549	0.657209
-1.24003	-0.91831	-1.42268	-1.39271	-1.47416	-1.12095
0.338186	0.307218	0.170796	0.272813	-0.104394	0.834519
1.14367	0.385564	0.943953	0.465524	1.27867	0.631711
2.43341	0.768701	2.8173	0.924479	2.68234	0.788572
0.588828	-1.1059	0.635845	-1.23387	0.790593	-0.415417
0.39025	0.461916	0.398417	0.493122	0.382097	0.530443
-0.73722	-0.295521	-1.8771	-0.0545331	-1.89569	0.274425
0.227511	0.211974	-1.06226	0.628185	-0.982788	-0.29342
0.982194	-0.90979	1.88185	-0.691369	1.85935	-0.436188
-0.570347	-0.806692	-1.54891	-0.899243	-1.62306	-1.93835
-1.31812	-0.541484	-0.415042	-0.0736276	-0.476776	0.231827
0.876489	1.17054	2.03905	1.1861	2.15366	0.501207
1.49439	0.0185122	0.421759	0.0259314	0.361502	0.0551032
0.454911	0.000361266	0.596605	-0.412043	0.807425	0.160971
-0.59557	0.267193	-0.0863059	0.224489	-0.166119	-0.351918
1.07855	0.121916	1.56907	-0.0324912	1.20556	1.7308
2.1096	1.38675	1.27901	1.93279	1.43245	1.08463
-3.45499	0.0328912	-2.13124	-0.131103	-2.1107	-0.434494
-0.804089	-0.528874	-0.885168	-0.568376	-0.915101	-0.163256
-0.948311	0.432007	0.191283	0.647368	0.0759978	-0.00960784
1.0177	0.732816	0.528669	0.868573	0.756039	0.932501
0.999452	-0.330468	0.838465	-0.177278	0.637706	0.180381
-1.73812	-0.419688	-1.98428	-0.523173	-2.0243	-0.501669
-1.56282	-1.10724	-1.43837	-0.948525	-1.60066	-0.50398
2.77465	0.517582	2.02202	0.793717	1.95937	0.219457
-0.315353	-0.225255	-1.27843	-0.143985	-1.06452	0.101113
-1.81223	-0.500785	-1.25056	-0.143527	-1.2795	0.0483673
2.38252	1.29196	2.98622	1.49268	3.0009	1.57652
1.70161	0.787588	2.75855	0.865591	2.6671	0.76164
-0.0205492	-0.924866	0.0181963	-1.10267	0.0326504	-0.840673
-1.12783	-0.841628	-0.603379	-0.724643	-0.641125	-0.680939
-3.78006	-0.847812	-2.09785	-1.2447	-2.11194	-0.703603
-0.238685	0.6215	-2.03581	0.718616	-1.97268	0.120922
2.89406	-0.215897	0.834087	0.0200251	0.808861	-0.571524
0.30557	0.408019	0.337675	0.478314	0.294256	0.642222
-0.389292	0.295302	-1.04024	0.599202	-0.997294	-0.162439
2.48776	0.720782	0.206682	0.702395	0.120289	-0.261372
-0.437755	0.250352	0.346722	0.435755	0.477139	0.710535
-3.47605	-1.57904	-3.86428	-1.45059	-3.8856	-0.8697
-0.000628994	-0.514584	-1.04769	-0.903765	-1.08876	-1.40963
1.26861	0.436563	1.4372	0.592449	1.4742	0.520949
0.696305	0.426513	1.0639	0.323572	1.08051	0.15723
-2.01001	-1.13122	-1.93047	-1.87394	-2.01538	-1.73178
3.22399	-0.122006	1.94765	-0.32173	1.93777	0.326801
1.23392	0.664757	0.851819	0.517035	0.878007	0.0972146
-0.435647	-0.182988	-1.08391	-0.210329	-1.09408	-0.369431
-2.58398	0.392644	-1.2761	0.462391	-1.27255	0.0480005
1.04719	0.105145	0.883081	0.345667	0.930998	-0.586736
1.44616	-0.289346	-0.145755	-0.134229	-0.346144	-0.146254
1.00003	0.584349	0.362613	0.779359	0.451324	0.858049
-1.84018	-0.855123	-4.6358	-0.615655	-4.67907	-0.961044
1.22404	0.567823	1.66634	0.657462	1.74685	0.791958
2.10242	-0.0487018	2.05177	0.339713	1.96057	-0.361244
3.33725	0.872768	3.78254	1.27192	3.67994	0.85233
1.01656	0.676195	0.78556	0.766306	0.87808	0.601224
0.469504	-0.0578814	0.495018	-0.0790886	0.489536	-0.0633268
-1.34255	-0.228347	-0.560502	-0.0130796	-0.634265	0.364391
-1.13466	-0.484316	-0.69547	-0.641192	-0.80928	-0.763362
0.788103	-0.145173	0.42423	-0.124334	0.496592	0.117264
1.19092	0.44358	0.122594	0.472061	0.0787021	0.784765
0.945214	0.447101	1.60594	0.0657895	1.64373	-0.191137
-1.01894	0.289214	2.21842	0.404025	2.31372	1.48128
0.630983	0.573057	0.488634	0.936892	0.411858	-0.0746891
-0.601065	-0.577543	-0.817077	-0.321366	-1.01409	-2.24447
-2.36261	-0.851314	-1.59064	-0.934512	-1.29185	-0.875344
-0.457496	0.0579414	0.150193	-0.0152296	0.0894325	0.131623
2.32473	0.342724	1.21268	0.316372	1.20842	0.187991
1.26412	0.708159	0.503715	0.974796	0.464969	0.253725
-4.38657	-1.15835	-5.13354	-1.03335	-5.44904	-1.04808
1.11305	0.279499	1.00824	0.0964769	1.10011	0.207033
0.151383	0.197894	-0.67204	0.17893	-0.630351	0.545952
-1.44829	-1.21899	-2.54174	-1.56704	-2.57861	-0.702555
0.94079	0.229446	1.89233	0.809211	1.732	0.987099
-0.88187	0.20786	-0.210165	0.25211	-0.133893	-0.419553
-0.249568	0.0785322	0.56904	-0.153882	0.393924	0.364966
-0.446979	0.749121	-0.64797	0.927251	-0.674769	0.225612
-0.329378	0.415518	0.261308	0.343281	0.322889	-0.160314
1.00078	0.854999	0.973028	0.795629	0.95185	-0.184434
-0.674702	-0.401722	-0.512164	-0.54014	-0.688632	0.0488046
0.748289	-0.149993	-0.469337	0.174016	-0.200913	-0.154462
-0.993391	0.0109805	-0.120077	0.00916358	-0.169715	-0.211768
-0.295058	0.145359	1.03728	-0.0386058	1.16552	0.191717
-1.41384	-0.868372	-2.50567	-1.31156	-2.47084	-1.9348
-2.04088	-0.499646	-2.7185	-0.826132	-2.74953	-0.757629
0.87427	0.980536	0.677371	0.863718	0.6682	0.275967
-0.804301	0.0603032	-0.327436	0.0988564	-0.243276	0.358394
2.30315	1.16521	2.34752	1.42598	2.25306	0.37513
-0.48989	0.690502	0.152745	0.428992	0.236222	-0.351312
1.21581	0.243419	0.188934	-0.0159744	0.182359	-0.0296106
2.22128	-0.146405	0.31476	0.0716568	0.132675	0.641111
0.777547	-0.815158	-0.916967	-1.18008	-0.914672	-1.64975
-0.029646	-0.270456	0.0734587	-0.249421	0.0333	-0.34246
-1.25626	-0.36995	0.502447	-0.191057	0.558962	-0.557373
0.627776	0.39797	1.5942	0.772996	1.61665	0.920025
-0.387156	-0.529074	-0.886802	-0.918541	-0.901888	-0.928749
-3.69431	-0.308581	-2.77263	-0.46637	-2.74222	-1.1841
1.21483	0.213852	0.459141	0.259107	0.558614	0.693929
3.25408	1.81335	4.00151	1.35873	3.96321	1.35021
-0.0704692	-0.251676	-0.460003	-0.247488	-0.518907	0.302539
-3.26213	-0.865014	-2.70906	-1.15255	-2.72568	-1.82284
0.871123	0.00785492	3.09203	-0.192253	2.9953	0.521975
0.79908	-0.073248	0.0734933	-0.114826	0.205813	0.0230661
-2.03264	0.672428	-0.751172	0.971244	-0.719882	1.42903
0.0638653	0.633431	0.569024	0.62413	0.550237	0.356064
-0.129792	-0.107845	0.0909354	-0.0636921	0.107498	0.453024
0.831322	1.5885	2.1844	1.77824	2.24455	1.19998
-3.31775	0.459171	-2.61877	0.531167	-2.71765	0.217488
2.16121	0.657976	1.3267	0.564004	1.25597	0.124037
0.324626	-0.120173	1.27032	-0.19599	1.27149	-0.0606284
-0.506014	0.0370931	-0.656268	-0.208783	-0.636217	0.327247
1.64287	0.145372	2.06718	-0.00617389	1.97417	-0.0159667
1.66329	1.20896	0.412711	1.4795	0.426501	1.39653
2.16166	0.288192	0.502569	0.381372	0.487582	0.100207
1.011	0.417491	0.841316	0.877676	0.76658	0.169511
-0.143086	0.132875	0.783055	0.71465	0.776654	0.313648
0.230079	1.08076	2.15632	0.756381	2.11761	0.911601
-2.00327	-0.715214	-1.81357	-0.991992	-1.6851	-0.851922
1.40288	0.630351	2.40093	0.781599	2.34065	0.988345
0.252334	-0.385727	-0.378634	-0.433765	-0.0516827	-1.20854
[truncated: 952 more rows]

## Sheet: Figure4b&4d
Figure 4b			Figure 4d
model1	model2	model3	model1	model tranfer	model3
0.377209	0.396058	0.472904	0.377209	0.456581	0.472904
0.416975	0.434863	0.470906	0.416975	0.45453	0.470906
0.388058	0.400936	0.474857	0.388058	0.457059	0.474857
0.423009	0.466496	0.506152	0.423009	0.491544	0.506152
0.420003	0.447196	0.487656	0.420003	0.469421	0.487656
0.390543	0.410781	0.471306	0.390543	0.439548	0.471306
0.388677	0.431446	0.47882	0.388677	0.476254	0.47882
0.411281	0.444203	0.491874	0.411281	0.476055	0.491874
0.402683	0.439738	0.448061	0.402683	0.437276	0.448061
0.366351	0.412821	0.44619	0.366351	0.434487	0.44619
0.414625	0.459799	0.474459	0.414625	0.474246	0.474459
0.424067	0.452597	0.462918	0.424067	0.462969	0.462918
0.400061	0.432391	0.436069	0.400061	0.421303	0.436069
0.395381	0.451908	0.45401	0.395381	0.469565	0.45401
0.432365	0.465509	0.484889	0.432365	0.48553	0.484889
0.376537	0.424297	0.453521	0.376537	0.443926	0.453521
0.425972	0.497474	0.464741	0.425972	0.465201	0.464741
0.410973	0.451774	0.458408	0.410973	0.448671	0.458408
0.407882	0.443118	0.430689	0.407882	0.420465	0.430689
0.411498	0.459801	0.453982	0.411498	0.467461	0.453982
0.440348	0.487543	0.480654	0.440348	0.478998	0.480654
0.398411	0.464489	0.480883	0.398411	0.468266	0.480883
0.398635	0.452103	0.477872	0.398635	0.466798	0.477872
0.366352	0.412645	0.432051	0.366352	0.399798	0.432051
0.380109	0.433766	0.466788	0.380109	0.473006	0.466788
0.412004	0.455273	0.49825	0.412004	0.482166	0.49825
0.450334	0.512276	0.506783	0.450334	0.494679	0.506783
0.43364	0.501145	0.476974	0.43364	0.456036	0.476974
0.41963	0.505655	0.497707	0.41963	0.500925	0.497707
0.428782	0.485533	0.508131	0.428782	0.489206	0.508131
0.402689	0.451004	0.448188	0.402689	0.428515	0.448188
0.421482	0.470474	0.465714	0.421482	0.483335	0.465714
0.43549	0.479186	0.507947	0.43549	0.491186	0.507947
0.395522	0.453274	0.447083	0.395522	0.446246	0.447083
0.441231	0.477315	0.477515	0.441231	0.471245	0.477515
0.41886	0.468648	0.491882	0.41886	0.501868	0.491882
0.421282	0.427316	0.472613	0.421282	0.459416	0.472613
0.392215	0.39572	0.484695	0.392215	0.463115	0.484695
0.424612	0.43707	0.496264	0.424612	0.494268	0.496264
0.436154	0.453817	0.505105	0.436154	0.494558	0.505105
0.409772	0.413556	0.473981	0.409772	0.459678	0.473981
0.388278	0.426885	0.490454	0.388278	0.482805	0.490454
0.431511	0.447209	0.489182	0.431511	0.486576	0.489182
0.420004	0.411515	0.481725	0.420004	0.469694	0.481725
0.449957	0.474596	0.48682	0.449957	0.487086	0.48682
0.44603	0.463744	0.50243	0.44603	0.475008	0.50243
0.448563	0.432214	0.468178	0.448563	0.457104	0.468178
0.429867	0.444769	0.48531	0.429867	0.480421	0.48531
0.445654	0.466912	0.483482	0.445654	0.480347	0.483482
0.434796	0.449076	0.508579	0.434796	0.501337	0.508579
0.450778	0.459661	0.526731	0.450778	0.502587	0.526731
0.422427	0.401732	0.476352	0.422427	0.43984	0.476352
0.416321	0.416981	0.505906	0.416321	0.496542	0.505906
0.433579	0.439784	0.513728	0.433579	0.499131	0.513728
0.478722	0.510076	0.549071	0.478722	0.531807	0.549071
0.460396	0.477566	0.497606	0.460396	0.491246	0.497606
0.429816	0.480709	0.519925	0.429816	0.520014	0.519925
0.423086	0.460195	0.507147	0.423086	0.492623	0.507147
0.439073	0.453387	0.508658	0.439073	0.471903	0.508658
0.439017	0.466346	0.516206	0.439017	0.503226	0.516206
0.450025	0.47757	0.528631	0.450025	0.497043	0.528631
0.414866	0.422266	0.489445	0.414866	0.473049	0.489445
0.452694	0.455561	0.492821	0.452694	0.483517	0.492821
0.414609	0.446238	0.50087	0.414609	0.498645	0.50087
0.376645	0.413205	0.477847	0.376645	0.446011	0.477847
0.424761	0.468316	0.478911	0.424761	0.475295	0.478911
0.423764	0.456161	0.493141	0.423764	0.470579	0.493141
0.430569	0.44579	0.455958	0.430569	0.441938	0.455958
0.414644	0.451593	0.485138	0.414644	0.480167	0.485138
0.454674	0.484521	0.496007	0.454674	0.491277	0.496007
0.399556	0.445583	0.499074	0.399556	0.482304	0.499074
0.42249	0.461666	0.520201	0.42249	0.494527	0.520201
0.393549	0.421212	0.458716	0.393549	0.420611	0.458716
0.383559	0.431812	0.501773	0.383559	0.484815	0.501773
0.424953	0.454376	0.518992	0.424953	0.498519	0.518992
0.466607	0.499786	0.536153	0.466607	0.526074	0.536153
0.451185	0.482579	0.481497	0.451185	0.477945	0.481497
0.425168	0.485186	0.514076	0.425168	0.519838	0.514076
0.441282	0.471516	0.514962	0.441282	0.505463	0.514962
0.448997	0.472579	0.490003	0.448997	0.477649	0.490003
0.442566	0.479891	0.508471	0.442566	0.513799	0.508471
0.472332	0.493781	0.533973	0.472332	0.522191	0.533973
0.427567	0.463854	0.483405	0.427567	0.476504	0.483405
0.476734	0.48724	0.49335	0.476734	0.4964	0.49335
0.434702	0.475497	0.506931	0.434702	0.518272	0.506931
0.40335	0.452532	0.486763	0.40335	0.480058	0.486763
0.400916	0.446319	0.507332	0.400916	0.486771	0.507332
0.397843	0.411526	0.455474	0.397843	0.430072	0.455474
0.391141	0.41629	0.497958	0.391141	0.487351	0.497958
0.419835	0.458043	0.509883	0.419835	0.493086	0.509883
0.444596	0.505986	0.520453	0.444596	0.504047	0.520453
0.45575	0.498796	0.467382	0.45575	0.468641	0.467382
0.428426	0.490048	0.500128	0.428426	0.509525	0.500128
0.43606	0.492888	0.497193	0.43606	0.494086	0.497193
0.421984	0.445183	0.478552	0.421984	0.457114	0.478552
0.424046	0.453642	0.499624	0.424046	0.498726	0.499624
0.445845	0.491683	0.528402	0.445845	0.504384	0.528402
0.431381	0.445756	0.469623	0.431381	0.470554	0.469623
0.467961	0.489532	0.483422	0.467961	0.487325	0.483422
0.434105	0.47411	0.503404	0.434105	0.51338	0.503404
0.417078	0.435471	0.537903	0.417078	0.521714	0.537903
0.436765	0.451035	0.497701	0.436765	0.471787	0.497701
0.401276	0.419033	0.485805	0.401276	0.46015	0.485805
0.444516	0.479372	0.557476	0.444516	0.525234	0.557476
0.429647	0.456683	0.532918	0.429647	0.526901	0.532918
0.419368	0.455899	0.499548	0.419368	0.464063	0.499548
0.416598	0.457423	0.529008	0.416598	0.502375	0.529008
0.414047	0.471668	0.52955	0.414047	0.520879	0.52955
0.432475	0.476229	0.482743	0.432475	0.458617	0.482743
0.454441	0.508574	0.554341	0.454441	0.532109	0.554341
0.418631	0.474563	0.531132	0.418631	0.523495	0.531132
0.466579	0.500696	0.504785	0.466579	0.499305	0.504785
0.445293	0.507608	0.507837	0.445293	0.505322	0.507837
0.455873	0.501356	0.560919	0.455873	0.52524	0.560919
0.463165	0.519962	0.549856	0.463165	0.55113	0.549856
0.474613	0.521746	0.531057	0.474613	0.50999	0.531057
0.434803	0.466034	0.504255	0.434803	0.496282	0.504255
0.463248	0.490562	0.523811	0.463248	0.506027	0.523811
0.443591	0.46962	0.538161	0.443591	0.530838	0.538161
0.450119	0.469517	0.50427	0.450119	0.509879	0.50427

## Sheet: Figure5a&5b
Figure 5a			Figure 5b
pattern			PC1
FCY0→CogY2	FCY0(4min)→CogY2	FC Delta→CogY2	FCY0→CogY2	FCY0(4min)→CogY2	FC Delta→CogY2
0.085372	0.0543539	0.0245562	0.396058	0.303705	0.0970293
0.0895586	0.059181	0.0185671	0.434863	0.342429	0.138099
0.0726104	0.0408763	-0.0198393	0.400936	0.346131	0.138254
0.107268	0.065012	0.00553141	0.466496	0.371738	0.140139
0.125018	0.0617018	0.0170545	0.447196	0.352326	0.105493
0.10771	0.0430094	0.0200469	0.410781	0.312085	0.0872523
0.140878	0.104816	0.0429804	0.431446	0.364959	0.105139
0.107722	0.0683859	-0.0156395	0.444203	0.387616	0.148355
0.0989594	0.0626678	0.04521	0.439738	0.350022	0.136111
0.0860905	0.0629498	-0.00934145	0.412821	0.353102	0.120689
0.107072	0.0697623	0.0464922	0.459799	0.395669	0.155798
0.134371	0.0613859	0.0388874	0.452597	0.357761	0.12823
0.11518	0.0474018	0.0124901	0.432391	0.339573	0.0911137
0.127064	0.0894609	0.0509713	0.451908	0.367482	0.116969
0.147046	0.092667	0.0388617	0.465509	0.395488	0.144375
0.0809748	0.0675372	-0.00343364	0.424297	0.368285	0.140799
0.0889531	0.0558389	0.0253709	0.497474	0.417603	0.163734
0.12034	0.0495833	0.0274405	0.451774	0.384364	0.154793
0.116996	0.0483413	0.00264459	0.443118	0.357114	0.11236
0.115615	0.08558	0.0348161	0.459801	0.383595	0.114565
0.121065	0.095318	0.0176416	0.487543	0.433085	0.147877
0.0815002	0.0840593	-0.0271532	0.464489	0.401959	0.12602
0.106625	0.064863	-0.00430041	0.452103	0.396298	0.14268
0.0830962	0.0527085	-0.0152725	0.412645	0.353942	0.128532
0.0910191	0.07671	0.00487044	0.433766	0.377643	0.12362
0.117147	0.0810443	-0.00100642	0.455273	0.415053	0.133688
0.142255	0.0947864	0.018142	0.512276	0.409053	0.152559
0.119879	0.0522885	0.0200743	0.501145	0.398455	0.134262
0.141067	0.110236	0.0395733	0.505655	0.414439	0.137693
0.0949114	0.0935492	-0.0100045	0.485533	0.430155	0.153133
0.151563	0.0658863	0.00785396	0.451004	0.359657	0.110541
0.15528	0.0952211	0.00910684	0.470474	0.386495	0.0868761
0.13051	0.0936933	0.0171219	0.479186	0.416915	0.152235
0.150621	0.0796745	0.0218762	0.453274	0.358611	0.0636235
0.133082	0.0876387	0.00572278	0.477315	0.416732	0.119569
0.150953	0.119375	0.0369345	0.468648	0.415255	0.117612
0.0956559	0.0699403	0.0439809	0.427316	0.320415	0.134678
0.0954997	0.0594667	0.0213032	0.39572	0.331507	0.132526
0.09643	0.0474206	0.0426815	0.43707	0.37351	0.162835
0.109538	0.0547052	0.0403346	0.453817	0.359738	0.116943
0.0768837	0.0121333	0.0289091	0.413556	0.310963	0.107653
0.122162	0.0951075	0.0619606	0.426885	0.353569	0.138366
0.137673	0.0764649	0.0217893	0.447209	0.367888	0.159332
0.104946	0.0860046	0.0374632	0.411515	0.339898	0.135728
0.0993095	0.0551373	0.0322162	0.474596	0.390312	0.147549
0.119497	0.0699577	0.0448737	0.463744	0.380333	0.130275
0.100163	0.0401456	0.0379204	0.432214	0.337593	0.115862
0.136869	0.120888	0.0584864	0.444769	0.363076	0.118985
0.131169	0.100534	0.0122736	0.466912	0.40138	0.144085
0.101668	0.0659932	0.0147417	0.449076	0.387934	0.122574
0.119441	0.0633863	0.0449869	0.459661	0.402549	0.136269
0.0681261	0.0231058	0.047632	0.401732	0.345824	0.157258
0.117968	0.090061	0.0613176	0.416981	0.3717	0.150944
0.130232	0.0709662	0.0215215	0.439784	0.397348	0.148411
0.13662	0.0800974	0.0312239	0.510076	0.425095	0.14991
0.0967418	0.00948035	0.0531323	0.477566	0.384682	0.151462
0.1575	0.107623	0.0638521	0.480709	0.405918	0.157527
0.106636	0.0668605	-0.0236338	0.460195	0.415176	0.158442
0.120008	0.0315285	0.0451986	0.453387	0.370284	0.099977
0.157363	0.109528	0.0385107	0.466346	0.397687	0.085149
0.135833	0.0812342	0.0106371	0.47757	0.417117	0.150557
0.130741	0.0695246	0.0684426	0.422266	0.349943	0.0852383
0.117066	0.0559776	0.0185996	0.455561	0.395818	0.130579
0.158926	0.117589	0.044789	0.446238	0.399424	0.132754
0.127391	0.109205	0.0430819	0.413205	0.346157	0.118901
0.096576	0.0601515	0.06249	0.468316	0.403229	0.15568
0.128419	0.0621765	0.0538129	0.456161	0.378001	0.156836
0.101364	0.0364664	0.0100345	0.44579	0.350566	0.117676
0.110819	0.0953917	0.0531688	0.451593	0.362018	0.139022
0.168049	0.12196	0.0597882	0.484521	0.396093	0.141536
0.110552	0.093534	0.0252763	0.445583	0.3986	0.13235
0.13005	0.0819132	0.0395355	0.461666	0.404714	0.141492
0.0828974	0.047313	0.00752452	0.421212	0.35411	0.137655
0.105747	0.100281	0.0385879	0.431812	0.372294	0.139365
0.18297	0.127682	0.0525605	0.454376	0.390337	0.132822
0.13629	0.0692165	0.0541234	0.499786	0.428542	0.186018
0.0932829	0.0175069	0.0394313	0.482579	0.413518	0.1673
0.130361	0.0885782	0.0680538	0.485186	0.417091	0.180753
0.135724	0.0930564	0.0358259	0.471516	0.418003	0.163059
0.123746	0.0297795	0.0121698	0.472579	0.382441	0.138545
0.140395	0.0798743	0.0226557	0.479891	0.395973	0.126445
0.172716	0.0973168	0.0542697	0.493781	0.412126	0.168743
0.111736	0.0490826	0.0196975	0.463854	0.369318	0.106829
0.145608	0.077698	0.0228409	0.48724	0.40579	0.138996
0.180684	0.125411	0.0683544	0.475497	0.394065	0.146362
0.0986971	0.102385	0.0328321	0.452532	0.393648	0.109955
0.131676	0.0961687	0.0567067	0.446319	0.397354	0.138646
0.0954854	0.0685483	0.0309289	0.411526	0.351053	0.125888
0.108548	0.110184	0.0526239	0.41629	0.355887	0.116136
0.145845	0.141693	0.057592	0.458043	0.40076	0.113276
0.124031	0.0657362	0.043079	0.505986	0.432608	0.161095
0.0911637	0.0276511	0.0337545	0.498796	0.409309	0.141377
0.120365	0.0928241	0.0528087	0.490048	0.412326	0.132406
0.108854	0.100141	0.0166297	0.492888	0.438062	0.127653
0.128893	0.0419601	0.0141449	0.445183	0.389084	0.126658
0.134868	0.0886704	0.0182791	0.453642	0.392503	0.0954145
0.148557	0.116644	0.0468322	0.491683	0.435121	0.149798
0.117307	0.0643225	0.0190235	0.445756	0.360305	0.0743338
0.136045	0.0966464	0.0198746	0.489532	0.423436	0.112575
0.155626	0.140792	0.0530947	0.47411	0.407754	0.107359
0.148274	0.123196	0.0673989	0.435471	0.387468	0.11197
0.123002	0.0933582	0.041658	0.451035	0.408787	0.129825
0.0764155	0.0638157	0.0390834	0.419033	0.361849	0.109978
0.148055	0.10559	0.0601879	0.479372	0.433966	0.143727
0.121165	0.0882545	0.0307574	0.456683	0.411231	0.114592
0.107885	0.0570664	0.0366606	0.455899	0.400583	0.152989
0.114572	0.112634	0.0134069	0.457423	0.414266	0.109745
0.11719	0.108198	0.0405707	0.471668	0.400312	0.123535
0.0773342	0.0493196	0.0284258	0.476229	0.397875	0.142849
0.130796	0.107532	0.0292062	0.508574	0.431056	0.124502
0.141622	0.118694	0.0359328	0.474563	0.414246	0.127458
0.105172	0.0649618	0.013741	0.500696	0.431328	0.134702
0.132096	0.0552702	0.0523487	0.507608	0.404791	0.119434
0.131417	0.109188	0.0111031	0.501356	0.43561	0.159087
0.16343	0.109976	0.0246203	0.519962	0.429757	0.134084
0.131719	0.0513329	0.0325733	0.521746	0.42607	0.164022
0.149649	0.0670642	0.000849271	0.466034	0.389914	0.0665934
0.147207	0.0854779	0.0259952	0.490562	0.438706	0.135446
0.156046	0.119545	0.0296946	0.46962	0.417243	0.095234
0.154619	0.103028	0.0385635	0.469517	0.405929	0.0789833

## Sheet: Figure6
Figure 6
FCY0→CogY0								FC Delta→CogDelta								FCY0→CogDelta
RAVLT	LMT	PicVocab	Flanker	Pattern	Picture	Reading	PC1	RAVLT	LMT	PicVocab	Flanker	Pattern	Picture	Reading	PC1	RAVLT	LMT	PicVocab	Flanker	Pattern	Picture	Reading	PC1
0.271688	0.146841	0.392968	0.160647	0.0569106	0.164018	0.314002	0.377209	0.0744004	0.0608614	0.00458801	0.00936922	-0.0459112	-0.0214597	0.00382424	0.0204132	0.0954483	-0.0311802	0.00135254	0.00499986	0.00196656	0.0384398	-0.0109135	-0.0170732
0.269184	0.175789	0.384173	0.101807	0.0760714	0.169751	0.342244	0.416975	-0.0120007	0.0570795	-0.0225163	0.0306156	-0.0848479	-0.0338599	0.00162531	0.0406527	0.0109984	-0.01432	0.0182956	0.046053	-0.0439243	0.00485276	0.0113551	-0.00481917
0.278397	0.163409	0.397942	0.110471	0.0874559	0.17216	0.314406	0.388058	0.0042314	0.0971708	0.0267423	-0.0151788	-0.0780855	0.00519252	-0.056567	0.0337086	-0.00560292	0.000338558	0.0110176	0.0809785	-0.0230286	0.0479594	-0.0225156	-0.0280741
0.28055	0.197257	0.429692	0.117135	0.068805	0.184433	0.368213	0.423009	0.0222391	0.0762146	0.0160269	-0.00576593	-0.0332468	-0.0402101	-0.0234087	0.011216	0.0341218	-0.0250975	0.0387795	0.00618488	-0.0140049	0.0200653	-0.0125205	-0.0251803
0.276302	0.170902	0.426237	0.105491	0.0966679	0.200113	0.327484	0.420003	-0.00464197	0.0780375	-0.0031751	-0.0354304	-0.0522492	-0.0475591	-0.0408665	0.0063379	-0.0120405	0.00955504	0.00449998	-0.00726045	0.00647707	-0.010106	-0.0218544	-0.0396128
0.279556	0.150337	0.403913	0.0947217	0.111202	0.124791	0.323103	0.390543	0.0305455	0.0524574	0.027946	-0.019527	-0.0703317	-0.0216694	-0.0394944	0.0440475	0.0447638	-0.0287328	0.0445503	-0.0213478	0.00497631	0.0207075	-0.00282987	-0.0144892
0.315841	0.188581	0.387209	0.110367	0.0552293	0.1817	0.326386	0.388677	-0.0271789	0.0953311	0.0300426	0.0287311	-0.0303963	-0.00239335	-0.0182662	0.0447093	0.0682309	-0.0254554	0.0461109	0.0303915	0.0157931	0.0347798	0.0157984	0.0056482
0.291279	0.16761	0.414209	0.152373	0.0979835	0.226926	0.31036	0.411281	0.00870686	0.0691372	0.0297087	0.00960782	-0.0604251	-0.0194841	-0.00599999	-0.00525086	0.0518212	0.0244857	0.0438511	-0.0487329	-0.016994	0.0273525	-0.00696178	-0.00491745
0.229387	0.145455	0.376832	0.140084	0.0577102	0.158513	0.368331	0.402683	0.0110094	0.0329006	-0.00340918	0.0218258	-0.0568207	-0.00960322	0.0220631	0.0341933	0.0732628	0.000415028	0.025375	0.0236877	-0.00861592	0.0099097	-0.00443503	0.0272423
0.234394	0.140114	0.376592	0.128502	0.0536776	0.152154	0.333435	0.366351	-0.00614859	0.0420509	0.0301575	-0.0110774	-0.0476701	-0.00882219	-0.0339021	0.00470731	0.0465176	0.0494682	0.0219589	0.0403193	0.00113453	0.029435	-0.0189739	0.00152262
0.242141	0.163816	0.418341	0.150407	0.0614869	0.184193	0.379487	0.414625	0.0136576	0.061878	-0.00247393	-0.00537742	8.33286e-05	-0.0727716	0.0201131	-0.00446736	0.0976511	-0.00247322	-0.00424496	-0.0177771	-0.00471561	0.0157921	-0.0155186	-0.0238422
0.23721	0.156357	0.435076	0.14435	0.0812828	0.205275	0.358602	0.424067	0.023261	0.0509729	0.0233004	-0.0215567	-0.0058424	-0.00869186	-0.00240131	0.000592784	0.0403821	0.0188738	0.0167283	-0.0129991	0.0414392	0.0236942	-0.0151564	-0.0368658
0.251884	0.161608	0.408166	0.141907	0.0979636	0.104231	0.325765	0.400061	0.0355208	0.0397483	0.0487414	-0.0138759	-0.0188767	-0.034536	-0.0098402	0.017791	0.0749586	0.0025739	0.0248114	-0.0116794	0.0342267	0.0253336	-0.0390404	-0.0175699
0.264809	0.191314	0.393818	0.145374	0.0609274	0.138453	0.331507	0.395381	-0.00150464	0.0417543	0.0519786	0.0282329	0.00809495	-0.0227977	-0.00502538	0.0295203	0.0962158	0.0110999	0.0637096	0.0147285	0.0454475	0.0245143	-0.0221041	0.00847176
0.3067	0.163015	0.427158	0.180947	0.0865012	0.226765	0.321193	0.432365	0.0537468	0.0486924	0.0303495	-0.0373516	-0.00832595	-0.0153721	-0.03778	0.0168097	0.0776351	0.0333975	0.0303667	-0.0725436	0.0179538	0.0429621	0.0117114	0.011586
0.238469	0.156848	0.348236	0.0751153	0.0698659	0.168067	0.349691	0.376537	-0.0401272	0.064021	-0.0113023	0.0169043	-0.0961975	-0.013764	-0.0380211	0.0364692	-0.00192052	0.0289271	0.0362148	0.0614319	-0.0500683	0.0187326	0.0125496	0.0237438
0.244238	0.20537	0.368707	0.0930923	0.0577535	0.199209	0.407661	0.425972	-0.0374463	0.0569646	-0.0276904	-0.0398058	-0.0849915	-0.0248675	0.041627	0.0241678	0.0244984	0.018218	0.00606178	-0.0349689	-0.0713889	-0.000667963	0.0357906	0.0236182
0.23133	0.181424	0.369069	0.105269	0.111658	0.211873	0.337104	0.410973	-0.0436729	0.0578669	-0.00916829	-0.0343134	-0.0770544	-0.0232365	0.0142388	0.00706996	-0.0112492	0.0461127	0.0140031	0.0219091	-0.00302688	-0.0130466	0.00561814	0.00838655
0.251754	0.19787	0.342005	0.0885366	0.117302	0.147805	0.348332	0.407882	-0.0017227	0.0288964	0.00511235	-0.0302588	-0.0865639	-0.0112249	0.0102209	0.0353267	0.0694053	-0.00758256	0.0374746	0.0312114	-0.023092	-0.000466622	0.0063628	0.0292308
0.262174	0.208079	0.357309	0.0813702	0.0724221	0.161425	0.356215	0.411498	-0.013059	0.0563437	0.000951385	-0.0217079	-0.073905	-0.00270409	0.010896	0.0650215	0.0785648	-0.00654353	0.0468043	-0.0241062	-0.0200819	0.0296184	0.0139972	0.062978
0.273197	0.204255	0.390691	0.150756	0.0932478	0.214935	0.34518	0.440348	-0.000450275	0.0566949	0.0188363	0.00627963	-0.0677119	-0.0359239	-0.00143254	0.0245097	0.0380119	0.0402368	0.0210191	-0.0384443	-0.0722641	0.00994691	0.0239447	0.0176105
0.259589	0.178363	0.375845	0.123686	0.0656046	0.193595	0.3745	0.398411	-0.0310164	0.0524582	-0.0127482	-0.0331166	-0.0629142	-0.0498975	-0.0333322	0.0171242	0.0250441	0.0398123	0.0305197	-0.00415518	-0.0249877	0.00723233	0.0242953	0.0274995
0.247824	0.157572	0.398713	0.102155	0.0781356	0.216422	0.331756	0.398635	-0.0350202	0.0413878	0.0317679	-0.0209915	-0.0446681	-0.0327684	-0.0336876	0.00555226	-0.0296875	0.054982	-0.00755808	0.0176521	0.00935971	-0.00272868	-0.0141941	-0.0352875
0.26387	0.147498	0.374222	0.08869	0.0874182	0.112054	0.304132	0.366352	-0.0186539	-0.000739056	0.0246531	-0.00489338	-0.0774483	-0.00201961	-0.0264076	0.00961114	0.0310826	-0.00422504	0.0126295	0.0190425	-0.00274197	0.00149403	-0.00206892	-0.0111251
0.273544	0.186416	0.370706	0.0828842	0.058925	0.154436	0.356631	0.380109	-0.0399929	0.0636202	0.0166319	0.0311082	-0.0403582	-0.0110473	-0.0261052	0.0740507	0.0447759	0.0243565	0.0423857	0.0564918	0.00529725	0.0167879	-0.00182337	0.0245642
0.262798	0.183449	0.397582	0.12155	0.09056	0.223671	0.319679	0.412004	-0.00994686	0.0412509	0.0336596	-0.0120165	-0.0716503	-0.0198806	-0.0478617	0.0200249	0.0366645	0.082972	0.0328009	0.012482	-0.0102242	0.00950177	-0.0207018	0.0188032
0.229986	0.200778	0.437842	0.128406	0.0884321	0.226284	0.38279	0.450334	-0.0467675	0.0533616	-0.00649239	-0.0282157	-0.0538553	-0.059388	0.0110628	0.000919552	0.00150014	0.00232714	0.0111778	-0.0322474	-0.0116214	-0.0286362	0.00276957	-0.0117776
0.255007	0.201961	0.407561	0.127724	0.103599	0.155576	0.393953	0.43364	0.0152465	0.00223901	0.00916295	-0.0389042	-0.0632467	-0.0542415	-0.00736641	-0.0153883	0.0775967	-0.0141909	0.0287317	-0.0152814	-0.0260988	0.00795589	-0.00431801	-0.00944729
0.278795	0.212056	0.38794	0.0988268	0.0701371	0.16178	0.390713	0.41963	0.0122733	0.060289	0.0153665	-0.0286857	-0.0176034	-0.0290576	0.0129561	0.0426375	0.0833213	0.00442033	0.0571551	-0.0335402	0.000382893	0.00642075	0.0406829	0.0290162
0.284771	0.199493	0.408146	0.165046	0.0953131	0.241487	0.331201	0.428782	0.00457715	0.0471085	0.0131268	-0.00617553	-0.0623554	-0.0441685	-0.0162939	0.0213873	0.0628567	0.0491746	0.0360474	-0.0469173	-0.0597914	0.000698321	0.0123144	0.0239057
0.223345	0.157278	0.390415	0.0893984	0.123348	0.155631	0.324457	0.402689	-0.0213498	0.0178287	0.0421511	-0.0437804	-0.0405091	-0.0447424	-0.00868325	0.0244465	-0.00143718	0.0130317	0.0315174	-0.0290136	0.0416315	-0.0219282	-0.0172826	-0.0473161
0.283881	0.197629	0.409929	0.122345	0.0898325	0.181534	0.34952	0.421482	-0.0369471	0.070151	0.0273614	-0.0215025	-0.0216782	-0.0493904	-0.0258887	0.031466	0.0494375	0.00531356	0.032288	0.00691355	0.00521082	-0.00842122	0.00677418	0.0167323
0.286735	0.191578	0.439711	0.142496	0.10045	0.237809	0.303079	0.43549	-0.00209939	0.0349339	0.00608951	-0.0458381	-0.0342809	-0.0458068	-0.0206873	0.00745522	0.0206062	0.0649734	-0.00503139	-0.0453712	0.0150472	-0.0084185	-0.00222633	-0.00664173
0.261121	0.197264	0.37291	0.102276	0.0915169	0.113224	0.343215	0.395522	-0.00957902	0.0572018	0.0225082	-0.0153852	-0.0365028	-0.0277158	-0.000817174	0.0109059	0.101674	-0.00320738	0.0466299	0.00277708	0.0283613	0.0384578	0.00335471	0.040679
0.283394	0.202559	0.413501	0.176243	0.158575	0.209674	0.304057	0.441231	0.0211719	0.000680905	0.0398831	-0.0189793	-0.0501098	-0.0457861	-0.0265426	-0.00914263	0.0876758	0.0426472	0.019567	-0.0277586	-0.00955898	0.00409491	0.01202	0.0190601
0.29438	0.194628	0.399544	0.138282	0.104851	0.199389	0.318165	0.41886	-0.00990208	0.0762745	0.0442544	0.0054618	-0.0325438	-0.0284711	-0.0195696	0.00524488	0.104577	0.0335668	0.0174758	-0.0440502	0.00382339	0.0173664	0.0302495	0.0320287
0.235132	0.18368	0.402084	0.157107	0.058211	0.163255	0.352166	0.421282	0.0563339	0.0128123	-0.00016537	0.0544945	-0.0558007	-0.0484123	0.040518	0.0626247	0.0756817	0.0138659	0.00122659	0.0267075	-0.00494663	-0.0367611	0.00936996	0.0553645
0.252084	0.193842	0.403808	0.165413	0.0706885	0.174753	0.315729	0.392215	0.0628745	0.0864383	0.052274	-0.0307254	-0.0584332	-0.00372952	0.00479533	0.0442396	0.0605796	0.0604523	-0.0386883	0.0140856	-0.0320925	-0.0114157	-0.0110683	0.0109703
0.253196	0.197328	0.425906	0.159523	0.0558329	0.186921	0.361713	0.424612	0.0510349	0.0854833	0.0259544	0.0311664	-0.0311259	-0.0609878	0.014814	0.00222011	0.0957766	0.0241724	-0.0150116	-0.00585519	-0.00180136	0.00325475	-0.0150272	0.00260063
0.265459	0.203401	0.448924	0.148846	0.0678604	0.212314	0.345602	0.436154	0.0653898	0.0750554	0.00778312	-0.0134311	-0.0642425	-0.0176286	-0.0103099	0.0225918	0.0797881	0.0458638	-0.0078444	-0.0342473	-0.0283213	-0.00244312	0.013976	0.00676108
0.278512	0.186402	0.420318	0.155889	0.0875803	0.138782	0.327891	0.409772	0.0524279	0.102084	0.0311046	0.007409	-0.0410649	-0.0131845	-0.00334951	0.0770607	0.102529	0.0392816	0.00312801	-0.06251	-0.0181803	-0.00749038	0.00127861	0.017707
0.289225	0.234093	0.374531	0.156109	0.0474247	0.188966	0.307546	0.388278	-0.00141078	0.0620109	0.0498986	0.045706	-0.0200982	-0.00491362	0.00588211	0.0485068	0.0899606	0.0321171	0.0034447	0.00936535	-0.0114382	-0.0221794	-0.019459	0.00122142
0.301255	0.180881	0.42155	0.210879	0.0754922	0.228972	0.315923	0.431511	0.0660395	0.075036	0.0193101	-0.0215582	-0.0538535	1.34327e-05	0.00859033	0.0354157	0.0996541	0.0337903	0.025368	-0.0460674	0.0214827	-0.0181305	0.0186417	0.0239978
0.256622	0.210394	0.418336	0.11009	0.0767217	0.162907	0.344291	0.420004	0.0472492	0.0628713	0.0147387	0.00971332	-0.0144285	-0.0417915	-0.00753147	0.0611567	-0.000124029	0.00556251	0.0160887	0.0510097	-0.0195378	0.00701589	0.00146694	0.0107788
0.253743	0.242014	0.42165	0.10224	0.0389531	0.174546	0.393664	0.449957	0.00330212	0.0376647	0.00699119	0.00383212	-0.0303187	-0.0379166	0.0139148	0.0140189	0.000196585	0.00829693	0.0519278	-0.00893751	-0.0131826	0.010694	0.00829997	0.0202275
0.262816	0.228831	0.437684	0.120542	0.0921205	0.194514	0.325772	0.44603	0.00633071	0.0388346	-0.0186124	-0.0126335	-0.0407281	-0.0652131	-0.0115727	0.0047516	0.00024294	0.0393849	0.0378614	0.013496	0.0228626	-0.0129314	0.0121033	0.0384527
0.28429	0.221477	0.406474	0.106008	0.0992059	0.166529	0.362108	0.448563	0.0355573	0.0487814	0.0017894	0.00256656	-0.00849464	-0.0163491	0.00267411	0.0798566	0.0725826	-0.00223319	0.061179	-0.0134529	0.0123108	-0.0024263	0.0314168	0.0457952
0.291579	0.25351	0.393447	0.0949344	0.0619106	0.18459	0.343871	0.429867	0.00703584	0.0338078	0.00103659	0.00486694	-0.00302293	-0.0199316	0.00735149	0.0659735	0.0520254	-0.0177508	0.0361608	-0.0171067	0.0144862	0.00463326	-0.00175338	0.0314529
0.26711	0.22371	0.422453	0.17658	0.0753728	0.187068	0.3405	0.445654	0.0251902	0.0428794	0.0223418	0.0410907	-0.0268075	-0.0555448	0.0422935	0.0208999	0.0399256	0.00871636	0.0750927	-0.000791078	-0.015852	-0.0237155	0.0166569	0.0119812
0.275858	0.218457	0.431473	0.155663	0.066449	0.18617	0.373265	0.434796	0.0376131	0.0939603	0.0450853	-0.034126	-0.014286	-0.0219837	-0.0326957	0.0227757	0.0200381	0.0240258	0.0190768	-0.00168795	0.00637441	0.0300157	-0.00415506	0.0139035
0.291841	0.215475	0.456755	0.13729	0.0844993	0.222828	0.335005	0.450778	0.0468447	0.0945894	0.045561	-0.0454216	-0.01876	-0.0329112	-0.0371585	0.0195707	-0.00252267	0.0388383	-0.0242839	-0.0200583	-0.00968816	0.00673245	-0.0059352	-0.0239206
0.306201	0.179049	0.440603	0.125298	0.0894919	0.155858	0.324593	0.422427	0.0448899	0.081108	0.035919	-0.0239834	-0.0138814	0.0388182	-0.0124868	0.0614164	0.0598871	-0.00197636	-0.00835544	-0.0567529	-0.00751475	0.0101251	0.0113262	-0.0107938
0.311989	0.241076	0.416595	0.111269	0.0626569	0.20382	0.351893	0.416321	0.00237556	0.109176	0.0353233	0.00497166	0.0314298	0.0223851	-0.00850987	0.0897446	0.0142766	0.00660121	-0.0078353	0.0316515	-0.000595777	0.00488381	-0.0221438	-0.0164088
0.260258	0.214499	0.432976	0.166173	0.0883042	0.214124	0.325831	0.433579	0.0425961	0.0856585	0.0558231	-0.0290548	-0.0390231	0.00501766	0.00783947	0.0310598	0.0549227	0.0454732	0.0259169	0.0312976	0.023324	-0.017275	-0.0348094	0.000403924
0.25935	0.245315	0.485241	0.133415	0.063372	0.209996	0.380036	0.478722	-0.0123613	0.0803427	0.0170246	-0.00241045	-0.0523437	-0.0481847	-0.0341595	-0.0128672	0.00942195	0.00624179	0.0499377	-0.0346481	-5.53312e-05	0.00640412	-0.00824879	0.0156878
0.28535	0.21329	0.45581	0.134447	0.0686078	0.176317	0.405666	0.460396	0.0403558	0.0610427	0.0348521	-0.00685549	-0.0224051	-0.00964802	-0.0417574	0.00134543	0.078418	-0.000130207	0.0655833	-0.0501443	0.00229096	0.0428949	-0.00246518	0.00797216
0.304522	0.24944	0.415053	0.101393	0.0432328	0.185876	0.384952	0.429816	0.023466	0.0840624	0.0527847	-0.000882496	0.0237779	0.00722351	-0.014486	0.0212783	0.0463061	0.00152717	0.0594962	-0.0199579	0.0344066	0.0186982	0.00717809	-0.00370308
0.270067	0.206698	0.422873	0.18483	0.0663244	0.205937	0.337197	0.423086	0.0236884	0.0724014	0.0443899	0.0342588	-0.0563086	-0.0150041	0.00167983	0.00557863	0.0604749	0.0276507	0.0991387	-0.000251142	-0.0121714	-0.00320777	-0.017848	0.0181842
0.278468	0.178174	0.445666	0.0985885	0.086625	0.189215	0.342993	0.439073	0.0040923	0.0816919	0.0168715	-0.039754	-0.0241427	-0.0293843	-0.0463946	0.055557	0.0354611	0.0260416	0.0520294	-0.097539	0.00121651	-0.00270871	0.0150617	-0.00496415
0.327685	0.240185	0.441061	0.13137	0.0665178	0.216436	0.348798	0.439017	-0.0219124	0.0981533	0.0151089	-0.0146975	-0.00521117	-0.0401785	-0.0518463	0.0237234	0.0692124	0.0030073	0.0192876	-0.0170483	-0.0379096	-0.00475663	0.00141033	0.0141973
0.294787	0.214786	0.46894	0.159665	0.0779618	0.212977	0.315981	0.450025	0.01917	0.0629289	-0.0122502	-0.0333471	-0.0464391	-0.0430759	-0.0153226	-0.000363354	0.0595382	0.0464399	0.033408	-0.0323803	0.0287014	-0.0225434	-0.00119868	0.0138621
0.308919	0.217741	0.401204	0.117645	0.0659922	0.186747	0.358813	0.414866	-0.021172	0.126129	0.000283789	-0.000704149	0.0250575	0.0170622	-0.017134	0.0360267	0.0812987	0.00816195	0.0292093	-0.0497956	-0.00385073	0.0309669	0.0107107	0.0208045
0.302914	0.210808	0.444335	0.200495	0.129819	0.226937	0.328076	0.452694	0.0242751	0.0609479	0.0170609	0.00440252	-0.0258685	-0.00933079	-0.00379766	0.0172366	0.11055	0.0350356	0.0582478	-0.041106	0.0209256	-0.014513	0.0209643	0.0240173
0.31089	0.211172	0.406155	0.155125	0.0799279	0.223974	0.325708	0.414609	-0.0237128	0.101949	0.0339311	0.0221015	-0.00921738	0.00420091	0.00700033	-0.0107252	0.0968048	0.00958461	0.0247395	-0.0135977	0.0342664	-0.0170077	0.00643527	-0.00626165
0.216311	0.147277	0.383777	0.12194	0.0658558	0.14656	0.36374	0.376645	0.00801989	0.0269132	0.0399436	0.0335525	-0.0631279	-0.0291174	-0.00983203	0.0283911	0.0367127	0.0449992	0.0191248	0.0486421	-0.016666	-0.0250687	0.00466318	0.0439363
0.230191	0.171474	0.400385	0.132331	0.0596957	0.173226	0.407105	0.424761	-0.0149454	0.0352016	0.00474547	0.0282757	-0.0738516	-0.0529307	0.045507	0.00459144	0.0564308	0.0288966	0.00176371	-0.00139013	-0.0266608	-0.0117523	0.00882503	0.0278885
0.228775	0.176408	0.432134	0.150037	0.103281	0.198283	0.356858	0.423764	0.0157285	0.0267099	0.0294585	0.0179412	-0.0705915	-0.00273064	0.0195359	0.00337401	0.0418706	0.0347913	0.0530911	0.0333623	0.0303757	0.00185562	0.0199381	0.0372741
0.262619	0.194125	0.411551	0.146063	0.104247	0.141287	0.363559	0.430569	0.0168562	0.0511601	0.043613	0.0219861	-0.0380528	-0.00985445	0.0204754	0.0453755	0.102003	0.0258963	0.0380085	0.0222882	0.0115415	-0.0152078	-0.018283	0.0405247
0.257959	0.213491	0.38831	0.124509	0.075542	0.143479	0.357679	0.414644	0.0122544	0.00050375	0.04209	0.0260409	-0.0465969	-0.0185357	0.0112924	0.0455082	0.0809046	0.00883861	0.0557038	0.00121546	0.0158576	-0.0177164	-0.0448656	0.0339397
0.295136	0.18532	0.423383	0.198123	0.0850956	0.193288	0.357339	0.454674	0.0518216	0.0335704	0.042848	-0.00291626	-0.0484025	-0.0318134	-0.0156967	0.0470459	0.0624107	0.00989329	0.0582796	-0.00616516	-0.00483872	-0.0249322	0.0185504	0.0292806
0.242992	0.16497	0.392533	0.169506	0.0620596	0.181587	0.367337	0.399556	-0.0214305	0.0697951	0.0227376	-0.00047977	-0.0562702	-0.0699629	-0.0076979	-0.0125204	0.0690734	0.0734231	-0.0191218	-0.00625604	-0.01667	-0.013315	0.0153939	0.0189912
0.254023	0.177055	0.441864	0.146549	0.074966	0.22005	0.359554	0.42249	0.0134108	0.0542633	0.0767447	-0.00539144	-0.0483893	-0.00851181	-0.0121733	-0.00798193	0.0319575	0.0648541	-0.0135114	-0.00518755	-0.0142556	-0.00235491	0.0222322	-0.0225933
0.279646	0.169896	0.430962	0.14452	0.077784	0.111417	0.323072	0.393549	-0.012382	0.0603842	0.0651956	0.014572	-0.0387685	0.00990151	0.00239875	0.0112597	0.075061	0.0511685	-0.0261101	-0.0270486	-0.0184146	-0.025808	-0.00824173	-0.0112012
0.266415	0.210632	0.393717	0.123256	0.0602006	0.152351	0.347053	0.383559	-0.0257173	0.0370745	0.0625022	0.0450321	-0.0182242	-0.0246237	-0.00256628	0.0460054	0.0502942	0.0633286	0.00877299	0.0457323	-0.00933409	-0.0476577	-0.0401176	-0.0120296
0.288158	0.183762	0.419976	0.166146	0.0840506	0.209416	0.326879	0.424953	0.0314134	0.0562034	0.0599432	-0.0467267	-0.0563733	-0.00838495	-0.0384174	0.0317634	0.0705489	0.0730646	0.0194682	0.0169041	0.0252741	-0.0389749	-0.0145812	0.0160204
0.238801	0.19499	0.474331	0.153997	0.0780879	0.221511	0.393372	0.466607	-0.0301252	0.0783249	0.0201508	0.0394868	-0.0781282	-0.0492002	0.012154	-0.0276773	0.0505252	0.00502468	0.012746	-0.0125792	-0.0205884	0.0107849	0.0124705	-0.0116153
0.272495	0.195842	0.453276	0.169648	0.0936741	0.158175	0.391789	0.451185	-0.00161897	0.0767892	0.0345505	0.0233828	-0.0410179	-0.0597009	-0.00402819	-0.0288883	0.102693	0.0364922	-0.00397287	-0.0170871	-0.023666	0.0195928	-0.0295954	-0.0242226
0.275491	0.213016	0.40821	0.128323	0.075204	0.153367	0.375589	0.425168	0.00198223	0.0561154	0.0484092	0.0290867	-0.0158777	-0.0511264	0.00797235	0.00184848	0.071578	0.03566	0.0297013	-0.00565745	0.00214625	-0.0192231	-0.0172717	-0.0262183
0.310168	0.175494	0.423403	0.196584	0.0811297	0.221026	0.335482	0.441282	0.0205398	0.0790235	0.0236611	0.00693395	-0.0688923	-0.0486396	-0.0291753	0.0169863	0.0785532	0.0301939	0.037863	-0.00528157	-0.0210406	-0.00914748	0.00448356	0.00810596
0.265224	0.183869	0.468521	0.133503	0.104705	0.184749	0.355462	0.448997	-0.0082839	0.0827934	0.0717221	0.00136312	-0.0277803	7.27994e-06	0.000139521	0.0308766	0.0379412	0.043832	0.0399776	-0.0491446	-0.0016489	0.0162819	0.0013755	-0.035688
0.294262	0.226847	0.454535	0.157035	0.0902508	0.193475	0.359717	0.442566	-0.0141613	0.0537928	0.0641089	0.0240792	-0.030311	-0.025608	-0.0313445	0.0106627	0.0723066	0.0135573	0.0492556	0.015535	-0.0343854	-0.00465508	-0.016443	-0.0135422
0.327918	0.199758	0.48252	0.175157	0.0920404	0.233664	0.335446	0.472332	0.0465037	0.0567963	0.0167742	-0.0430265	-0.0485827	-0.00387805	-0.0347139	0.0228868	0.0616568	0.0279971	0.0320711	-0.0233679	0.0368282	-0.00230485	0.036394	-0.00175617
0.291228	0.229704	0.423069	0.15397	0.0944666	0.122106	0.345639	0.427567	-0.0314925	0.0974164	0.0484039	0.0320806	0.000835209	-0.0209189	0.00251603	0.00145047	0.0610398	0.0543645	0.0247546	-0.00170074	-0.00758048	0.00269332	-0.0456563	-0.00824239
0.34306	0.211086	0.460839	0.232267	0.141818	0.210452	0.320397	0.476734	0.0292664	0.0682353	0.0408574	-0.021507	-0.0212042	-0.0213665	-0.0349772	0.0219721	0.0922404	0.0562914	0.0236375	-0.0244547	0.024486	-0.0129397	0.0127624	0.0096856
0.330784	0.207735	0.417691	0.170795	0.102066	0.195228	0.318323	0.434702	0.00196612	0.0684207	0.0578847	-0.00973184	-0.0261337	-0.0184872	-0.0367992	0.00444551	0.0793995	0.0192182	0.0288369	-0.00876629	0.0344364	-0.0327832	-0.00952335	-0.0131207
0.254168	0.191647	0.379411	0.114248	0.0441922	0.17442	0.401713	0.40335	-0.0205607	0.0456946	-0.00833656	-0.0178954	-0.0548696	-0.0427834	-0.00850007	0.0120378	0.00366898	0.0209335	0.0400524	-0.0314511	-0.0328249	0.0128756	0.0516705	0.0518331
0.253097	0.188812	0.412743	0.115459	0.0808797	0.204483	0.330541	0.400916	0.00756859	0.0425007	0.0289131	0.000816392	-0.0277371	-0.0467946	-0.00887691	-0.00771518	-0.0139474	0.0218649	0.0228095	0.0192751	0.0185952	0.00811667	0.0317495	0.0111138
0.286326	0.186184	0.390749	0.0999151	0.0657796	0.141369	0.339723	0.397843	0.0170407	0.0294844	0.0142886	0.0152385	-0.0104265	0.0113736	0.00648879	0.0225158	0.0819399	-0.0228834	0.0270964	0.00611146	-0.00745374	-0.00238468	0.0302059	0.0212087
0.270877	0.214097	0.384919	0.0673848	0.0588332	0.149641	0.372218	0.391141	0.0234399	0.0410182	0.00259277	0.00980621	-0.00247949	-0.0259339	-0.00609152	0.0818122	0.0491448	-0.0224253	0.0370992	-0.0127677	-0.00384225	0.00566591	-0.017167	0.0259896
0.253292	0.210077	0.410604	0.141991	0.0691267	0.173921	0.346148	0.419835	0.0377164	0.0484329	0.043726	0.0201367	-0.0313115	-0.0527137	-0.014199	0.0373627	0.0398384	0.0105704	0.0616859	0.0629432	-0.0155956	-0.0239783	-0.00978569	0.011721
0.230056	0.233117	0.427678	0.11897	0.0750726	0.217271	0.377977	0.444596	-0.0596996	0.0392251	-0.00361745	-0.0192349	-0.0939363	-0.0267629	0.0325231	-0.0259893	-0.0104888	0.00867283	0.059911	-0.0197654	-0.0127332	0.00791387	0.0389378	0.053008
0.272905	0.239143	0.394644	0.12081	0.07477	0.18916	0.432717	0.45575	-0.00438154	0.0239615	0.00293014	-0.0358774	-0.0554493	-0.00489029	0.0195954	-0.0192757	0.0846437	-0.00128242	0.058468	-0.0175326	-0.0347102	0.0309444	0.025132	0.0327915
0.275423	0.242498	0.376102	0.0659823	0.0638103	0.162266	0.411439	0.428426	0.0227706	0.0275809	0.00818133	-0.0534088	-0.0441224	0.000113929	0.0286638	0.0292526	0.0476117	-0.00965139	0.0645916	-0.0743548	-0.01504	0.0219467	0.0230688	0.0319175
0.277647	0.229664	0.393976	0.169438	0.0610629	0.191116	0.365377	0.43606	-0.000731479	0.0420654	0.02319	0.0130585	-0.0806371	-0.0345771	0.012639	0.0211982	0.0328074	0.0117496	0.083524	-0.00295418	-0.0685668	-0.00989354	0.0225131	0.0217149
0.257337	0.213216	0.393113	0.107465	0.109966	0.199987	0.327015	0.421984	-0.0191702	0.0382559	0.0299502	-0.0340349	-0.0321544	-0.0119069	0.0195061	0.0141604	0.0457945	0.0137749	0.0907157	-0.00389572	0.0406048	0.00486763	0.0235595	0.0212852
0.286541	0.238779	0.409045	0.11506	0.105223	0.185449	0.340871	0.424046	-0.000146213	0.0350188	0.0156657	-0.0387445	-0.0453762	-0.0379318	-0.0181559	0.00924539	0.0697351	-0.0198165	0.0592168	-0.017971	0.00478768	0.0138643	-0.00652953	0.0513941
0.288628	0.232783	0.441777	0.182875	0.0956932	0.197521	0.307226	0.445845	0.0158119	0.0335829	0.0123244	-0.021581	-0.0431019	-0.0544058	0.00134197	-0.000165566	0.0369718	0.0178216	0.0538413	0.0287452	0.0173969	-0.0152922	0.020176	0.0186925
0.287061	0.247792	0.373867	0.0950134	0.0955693	0.159911	0.378215	0.431381	0.018229	0.0626876	-0.00595128	-0.0394681	-0.0113094	0.00599503	0.0227032	0.0118963	0.134184	-0.0159731	0.0442044	-0.0304327	0.00738936	0.0423863	-0.0154903	0.0547483
0.309626	0.257276	0.415083	0.20766	0.124965	0.209586	0.33939	0.467961	0.0375465	0.0268408	0.0350875	0.00784315	-0.0124925	-0.0362634	0.00726324	0.00960622	0.11697	0.00609434	0.0621104	0.0389632	-0.0185562	-0.0162332	0.0272686	0.0256798
0.297911	0.233723	0.398348	0.139365	0.0940216	0.16995	0.343514	0.434105	0.0335509	0.0519046	0.0342974	-0.0099823	-0.0274571	-0.0358217	-0.00293241	0.00849212	0.0964578	-0.0238055	0.0324033	-0.0270749	-0.0112639	-0.0102662	-0.00415645	0.00665498
0.282332	0.222112	0.413875	0.124239	0.0798794	0.194251	0.349729	0.417078	0.00380277	0.0665114	0.0287538	0.0191582	-0.00972356	-0.0239183	-0.0135644	0.0302434	0.0987601	0.00804713	0.00637974	0.0655628	0.0312392	-0.0442753	-0.0308818	-0.0110711
0.299207	0.212929	0.43741	0.186	0.0960871	0.196857	0.311602	0.436765	0.0182787	0.00856333	0.030753	0.00490801	-0.0258478	-0.00453794	-0.00105504	-0.00118876	0.117818	0.016117	0.00512812	0.0372223	0.0221909	-0.0377755	0.0033568	0.00140417
0.307668	0.205707	0.41504	0.105307	0.0499033	0.133395	0.369732	0.401276	-0.0179954	0.06528	-0.0121136	0.0290635	0.0309564	0.0114081	0.0224473	0.0151126	0.0962741	-0.0128778	-0.0076503	-0.0192959	-0.00687849	-0.00198848	-0.00311788	-0.0067622
0.284587	0.21466	0.464829	0.150779	0.0662009	0.228438	0.327952	0.444516	0.0290927	0.0312196	0.0352809	-0.0257529	-0.0328753	-0.0461692	-0.0174931	0.0150871	0.0455166	0.028799	0.00087899	0.0374182	0.0428423	-0.031628	-0.00872697	-0.0142523
0.314896	0.218989	0.447983	0.125671	0.0680035	0.208121	0.375658	0.429647	-0.00512149	0.0580083	0.0413809	0.0146163	0.0186515	-0.0525922	-0.0270244	0.0397949	0.0473027	-0.0162403	-0.00498309	0.00306906	-0.0217211	-0.0133984	-0.00174136	-0.0156611
0.284836	0.16692	0.446575	0.114642	0.0585761	0.182995	0.329965	0.419368	-0.0150039	0.0229753	0.0596199	-0.00402878	-0.00433638	-0.00781453	0.00869438	0.00878274	0.0243532	-0.00942225	-0.0097803	-0.0668108	0.00755567	-0.00983543	0.0349911	-0.0485902
0.268781	0.207397	0.395377	0.191352	0.0686676	0.200892	0.343564	0.416598	0.00679975	0.0447741	0.0208247	0.00447014	-0.0765999	-0.0403177	-0.0266978	0.0295115	0.0624425	0.0393327	0.0645098	0.0457177	-0.0156913	-0.0253924	0.000885107	0.0385308
0.299365	0.217027	0.389179	0.106336	0.0585947	0.165377	0.416011	0.414047	0.0134438	0.0549669	0.00986033	-0.0065576	0.00244887	-0.0286834	0.000428509	0.0534263	0.0486933	0.0113254	0.0386935	-0.0323796	0.0063213	-0.0109205	0.0282302	0.0146666
0.300277	0.188777	0.428425	0.162797	0.0553481	0.158452	0.388439	0.432475	-0.00394293	0.0128527	0.00300719	-0.00845025	-0.0456845	-0.0162103	-0.0100461	-0.0309948	0.0861943	-0.0100603	0.0110237	-0.048584	-0.0191527	0.0123892	0.0375112	0.0082535
0.260041	0.207424	0.447057	0.166645	0.0584475	0.238932	0.382664	0.454441	-0.0370298	0.0509335	0.0212953	-0.000134928	-0.0588507	-0.0589353	-0.00936025	-0.0156118	0.00184536	-0.00140116	0.0113151	-0.0398967	-0.00497345	0.000443469	0.0484052	0.0130486
0.308457	0.213644	0.38831	0.14969	0.0973206	0.178543	0.351506	0.418631	0.0266039	0.0691659	0.0324395	0.0129184	-0.0505854	-0.0146336	-0.0139158	0.00372578	0.0959687	0.00274637	0.0577254	-0.00128631	-0.0164187	-0.0187793	0.0254695	-0.000690699
0.311288	0.237509	0.432268	0.23727	0.125252	0.232688	0.360462	0.466579	0.0174203	0.0132282	0.0153786	0.0223279	-0.0711151	-0.0311787	-0.0226399	-0.0261524	0.124304	0.0168944	0.065012	0.0345752	-0.0404265	0.00123271	0.0126446	0.0171934
0.294295	0.232204	0.414047	0.120223	0.0760591	0.152587	0.432594	0.445293	0.0252256	0.0621356	0.00365471	-0.025093	-0.0123886	-0.00466138	0.00546768	-0.0384606	0.108137	-0.00198435	0.0462941	-0.038638	-0.0156995	0.0450419	0.0157271	-8.34028e-05
0.277698	0.236522	0.460194	0.186606	0.0705011	0.211605	0.333969	0.455873	-0.0242355	0.0424119	-0.00520646	0.0161756	-0.0982464	-0.0448644	-0.011121	0.00719888	0.0442146	-0.00958825	0.0609194	0.0179093	-0.0213306	-0.0190884	0.0156737	0.0251596
0.290297	0.239975	0.448271	0.132018	0.080557	0.191789	0.404145	0.463165	-0.0217233	0.0644956	0.0214246	-0.00648786	-0.0502938	-0.0430871	-0.0211838	-0.000184426	0.0544212	-0.0447431	0.0631081	-0.0275877	-0.0274979	-0.00414346	0.0309607	0.0175882
0.248755	0.205716	0.46201	0.142263	0.0742626	0.210309	0.404754	0.474613	-0.0446797	0.0304677	0.023453	-0.00512389	-0.0687651	-0.0362289	-1.53445e-05	-0.0272751	0.0454376	-0.0283923	0.0684129	-0.053983	-0.0209457	0.0177022	0.0187677	-0.0150657
0.294469	0.209873	0.428904	0.126853	0.0903973	0.176195	0.368342	0.434803	-0.0387079	0.0920134	0.0205413	-0.0215163	0.00733948	-0.0401641	-0.0216295	0.0016	0.0893019	-0.0153696	0.0457332	-0.0408469	-0.0214544	0.0188788	0.00303805	0.00207122
0.298753	0.219653	0.463696	0.184171	0.119149	0.225817	0.313306	0.463248	-0.00243041	0.0173626	0.0136266	-0.0260178	-0.0205964	-0.0427616	-0.0152539	0.0101298	0.0822233	0.0220731	0.0373001	-0.00957495	0.0358633	-0.0210531	0.0255915	-0.00783767
0.335174	0.223184	0.459696	0.161506	0.0930768	0.198929	0.331788	0.443591	-0.00240718	0.0684297	0.0127969	-0.0187896	-0.0268725	-0.0548046	-0.0390527	-0.00967184	0.1106	-0.0198123	-0.000406916	0.0140343	0.00990316	-0.0243864	0.010253	0.00125273
0.316344	0.236989	0.425408	0.195543	0.135211	0.202526	0.340642	0.450119	-0.00804055	0.0802774	0.00235221	0.00951907	0.00250971	-0.0264742	-0.0064847	-0.04891	0.148247	0.0155572	-0.00582032	0.0160115	0.0151874	-0.00695531	0.0136543	0.00862019
