# Supplementary material for: Convergent and divergent brain–cognition development in early adolescence
Source: Nat Commun. 2026 May 26;17:6868. doi: 10.1038/s41467-026-73668-y (PMC13388698; doi:10.1038/s41467-026-73668-y)
Supplement: Supplementary file 4 — Source Data [file 41467_2026_73668_MOESM4_ESM.zip › Source Data/Figures_SI.xlsx]

## Sheet: FigureS2
Figure S2
	female	male
'RAVLT'	0.500186	0.455931
'LMT'	0.393758	0.377693
'PicVocab'	0.563397	0.576566
'Flanker'	0.321837	0.256682
'Pattern'	0.357957	0.326233
'Picture'	0.312912	0.36091
'Reading'	0.641612	0.671942
'PC1'	0.696951	0.651804

## Sheet: FigureS4
Figure S4
Model1:FCY0→CogY0								Model2:FCY0→CogY2								Model3:FCY2→CogY2
RAVLT	LMT	PicVocab	Flanker	Pattern	Picture	Reading	PC1	RAVLT	LMT	PicVocab	Flanker	Pattern	Picture	Reading	PC1	RAVLT	LMT	PicVocab	Flanker	Pattern	Picture	Reading	PC1
0.271688	0.146841	0.392968	0.160647	0.0569106	0.164018	0.314002	0.377209	0.237352	0.229277	0.408826	0.143395	0.085372	0.130042	0.360975	0.396058	0.304578	0.270591	0.420534	0.122747	0.142553	0.250194	0.399345	0.472904
0.269184	0.175789	0.384173	0.101807	0.0760714	0.169751	0.342244	0.416975	0.26242	0.240028	0.42823	0.168483	0.0895586	0.188803	0.365373	0.434863	0.303013	0.26445	0.424374	0.164054	0.1519	0.258159	0.377827	0.470906
0.278397	0.163409	0.397942	0.110471	0.0874559	0.17216	0.314406	0.388058	0.277873	0.231508	0.413181	0.170876	0.0726104	0.15502	0.358191	0.400936	0.309826	0.255973	0.41041	0.183296	0.141633	0.250364	0.392523	0.474857
0.28055	0.197257	0.429692	0.117135	0.068805	0.184433	0.368213	0.423009	0.297914	0.249345	0.477085	0.204018	0.107268	0.208085	0.381527	0.466496	0.30294	0.276155	0.467189	0.205044	0.132048	0.262607	0.388795	0.506152
0.276302	0.170902	0.426237	0.105491	0.0966679	0.200113	0.327484	0.420003	0.251682	0.215197	0.437513	0.147301	0.125018	0.187907	0.383491	0.447196	0.306967	0.280271	0.43591	0.142805	0.152785	0.219462	0.406029	0.487656
0.279556	0.150337	0.403913	0.0947217	0.111202	0.124791	0.323103	0.390543	0.243772	0.201441	0.427535	0.134243	0.10771	0.148618	0.365862	0.410781	0.309257	0.239419	0.423506	0.143623	0.151367	0.262831	0.387878	0.471306
0.315841	0.188581	0.387209	0.110367	0.0552293	0.1817	0.326386	0.388677	0.26603	0.239345	0.428499	0.160501	0.140878	0.19414	0.353999	0.431446	0.294134	0.264202	0.41555	0.164408	0.191268	0.266892	0.388684	0.47882
0.291279	0.16761	0.414209	0.152373	0.0979835	0.226926	0.31036	0.411281	0.298677	0.221346	0.468343	0.190923	0.107722	0.229874	0.372315	0.444203	0.329329	0.272716	0.478576	0.20437	0.137437	0.277456	0.398068	0.491874
0.229387	0.145455	0.376832	0.140084	0.0577102	0.158513	0.368331	0.402683	0.227735	0.237226	0.433647	0.16454	0.0989594	0.146608	0.388832	0.439738	0.259018	0.260181	0.410139	0.157099	0.148383	0.231475	0.395446	0.448061
0.234394	0.140114	0.376592	0.128502	0.0536776	0.152154	0.333435	0.366351	0.275522	0.21561	0.402414	0.175469	0.0860905	0.136782	0.386888	0.412821	0.29888	0.217385	0.408063	0.18427	0.137915	0.229431	0.376163	0.44619
0.242141	0.163816	0.418341	0.150407	0.0614869	0.184193	0.379487	0.414625	0.278403	0.265264	0.448043	0.21491	0.107072	0.180504	0.403237	0.459799	0.271212	0.265733	0.450811	0.192097	0.126249	0.232096	0.39276	0.474459
0.23721	0.156357	0.435076	0.14435	0.0812828	0.205275	0.358602	0.424067	0.245336	0.244246	0.444751	0.151632	0.134371	0.171698	0.390505	0.452597	0.279651	0.26445	0.424282	0.133033	0.142736	0.192212	0.410458	0.462918
0.251884	0.161608	0.408166	0.141907	0.0979636	0.104231	0.325765	0.400061	0.239249	0.218221	0.431397	0.159411	0.11518	0.140059	0.375708	0.432391	0.273823	0.213334	0.431008	0.130838	0.101309	0.219915	0.37905	0.436069
0.264809	0.191314	0.393818	0.145374	0.0609274	0.138453	0.331507	0.395381	0.241818	0.270567	0.433986	0.166885	0.127064	0.170514	0.381138	0.451908	0.256086	0.268103	0.422111	0.160448	0.170125	0.24205	0.410648	0.45401
0.3067	0.163015	0.427158	0.180947	0.0865012	0.226765	0.321193	0.432365	0.305819	0.241213	0.474692	0.212526	0.147046	0.232209	0.388166	0.465509	0.312887	0.272574	0.463627	0.183046	0.155202	0.262265	0.393856	0.484889
0.238469	0.156848	0.348236	0.0751153	0.0698659	0.168067	0.349691	0.376537	0.262869	0.247081	0.380144	0.180858	0.0809748	0.150973	0.375994	0.424297	0.291829	0.242196	0.401904	0.196225	0.164802	0.247158	0.381947	0.453521
0.244238	0.20537	0.368707	0.0930923	0.0577535	0.199209	0.407661	0.425972	0.292142	0.299556	0.42149	0.20207	0.0889531	0.220006	0.396573	0.497474	0.268596	0.287743	0.437298	0.184796	0.142181	0.237052	0.377147	0.464741
0.23133	0.181424	0.369069	0.105269	0.111658	0.211873	0.337104	0.410973	0.215838	0.250159	0.41395	0.157503	0.12034	0.184564	0.36319	0.451774	0.269526	0.263788	0.412006	0.142448	0.169982	0.202071	0.395777	0.458408
0.251754	0.19787	0.342005	0.0885366	0.117302	0.147805	0.348332	0.407882	0.250159	0.231041	0.384468	0.171622	0.116996	0.182101	0.379077	0.443118	0.26022	0.219248	0.396747	0.150572	0.122712	0.22946	0.383484	0.430689
0.262174	0.208079	0.357309	0.0813702	0.0724221	0.161425	0.356215	0.411498	0.251084	0.279644	0.419967	0.165804	0.115615	0.193224	0.379787	0.459801	0.24649	0.266348	0.414671	0.171056	0.174298	0.261641	0.395393	0.453982
0.273197	0.204255	0.390691	0.150756	0.0932478	0.214935	0.34518	0.440348	0.295908	0.265264	0.457346	0.206874	0.121065	0.230848	0.4055	0.487543	0.322272	0.266255	0.446143	0.184415	0.179171	0.289276	0.375089	0.480654
0.259589	0.178363	0.375845	0.123686	0.0656046	0.193595	0.3745	0.398411	0.301267	0.237536	0.420596	0.227993	0.0815002	0.202102	0.400342	0.464489	0.298531	0.249144	0.429789	0.227446	0.120016	0.261782	0.387883	0.480883
0.247824	0.157572	0.398713	0.102155	0.0781356	0.216422	0.331756	0.398635	0.259932	0.214424	0.429176	0.173573	0.106625	0.176125	0.372849	0.452103	0.311399	0.240687	0.422793	0.190329	0.163229	0.224318	0.384641	0.477872
0.26387	0.147498	0.374222	0.08869	0.0874182	0.112054	0.304132	0.366352	0.28682	0.179076	0.388703	0.17002	0.0830962	0.147493	0.347343	0.412645	0.30567	0.188165	0.39488	0.193234	0.130397	0.236203	0.348106	0.432051
0.273544	0.186416	0.370706	0.0828842	0.058925	0.154436	0.356631	0.380109	0.280769	0.253204	0.40982	0.184257	0.0910191	0.16348	0.364906	0.433766	0.293005	0.241746	0.412521	0.188799	0.154968	0.248487	0.401282	0.466788
0.262798	0.183449	0.397582	0.12155	0.09056	0.223671	0.319679	0.412004	0.336235	0.229306	0.435906	0.210457	0.117147	0.223877	0.39874	0.455273	0.35239	0.241458	0.450041	0.2299	0.146775	0.297846	0.399715	0.49825
0.229986	0.200778	0.437842	0.128406	0.0884321	0.226284	0.38279	0.450334	0.264034	0.277636	0.463542	0.223615	0.142255	0.222849	0.396235	0.512276	0.298599	0.306696	0.456261	0.204032	0.145006	0.213307	0.397233	0.506783
0.255007	0.201961	0.407561	0.127724	0.103599	0.155576	0.393953	0.43364	0.283906	0.255052	0.452083	0.217614	0.119879	0.210428	0.403096	0.501145	0.27708	0.245153	0.449321	0.183636	0.104956	0.24697	0.386444	0.476974
0.278795	0.212056	0.38794	0.0988268	0.0701371	0.16178	0.390713	0.41963	0.292297	0.288684	0.448756	0.231637	0.141067	0.235077	0.390743	0.505655	0.276508	0.288491	0.448883	0.211226	0.153251	0.262037	0.405455	0.497707
0.284771	0.199493	0.408146	0.165046	0.0953131	0.241487	0.331201	0.428782	0.316472	0.242553	0.472714	0.252297	0.0949114	0.235761	0.391928	0.485533	0.313152	0.284121	0.492275	0.214293	0.133407	0.277687	0.393549	0.508131
0.223345	0.157278	0.390415	0.0893984	0.123348	0.155631	0.324457	0.402689	0.219988	0.193171	0.41263	0.136713	0.151563	0.2045	0.370597	0.451004	0.261659	0.22114	0.411565	0.12287	0.147474	0.193124	0.39224	0.448188
0.283881	0.197629	0.409929	0.122345	0.0898325	0.181534	0.34952	0.421482	0.231839	0.266544	0.44126	0.156713	0.15528	0.202261	0.382151	0.470474	0.259338	0.272622	0.406467	0.150292	0.15471	0.21747	0.419208	0.465714
0.286735	0.191578	0.439711	0.142496	0.10045	0.237809	0.303079	0.43549	0.286799	0.239504	0.467767	0.189637	0.13051	0.229673	0.374897	0.479186	0.324605	0.295216	0.477631	0.196038	0.144269	0.239721	0.38635	0.507947
0.261121	0.197264	0.37291	0.102276	0.0915169	0.113224	0.343215	0.395522	0.24652	0.239058	0.414572	0.160697	0.150621	0.197669	0.365029	0.453274	0.260131	0.222669	0.407611	0.143664	0.143256	0.258867	0.3865	0.447083
0.283394	0.202559	0.413501	0.176243	0.158575	0.209674	0.304057	0.441231	0.30718	0.221164	0.464859	0.202182	0.133082	0.242102	0.388071	0.477315	0.318164	0.237011	0.45915	0.192301	0.141766	0.283993	0.385099	0.477515
0.29438	0.194628	0.399544	0.138282	0.104851	0.199389	0.318165	0.41886	0.29897	0.262916	0.463766	0.204549	0.150953	0.237404	0.39679	0.468648	0.317747	0.273387	0.467467	0.201714	0.154176	0.291395	0.409915	0.491882
0.235132	0.18368	0.402084	0.157107	0.058211	0.163255	0.352166	0.421282	0.225086	0.223166	0.426634	0.182096	0.0956559	0.145276	0.412837	0.427316	0.292881	0.269175	0.427826	0.147639	0.125766	0.249733	0.430656	0.472613
0.252084	0.193842	0.403808	0.165413	0.0706885	0.174753	0.315729	0.392215	0.238386	0.251801	0.39559	0.182934	0.0954997	0.111731	0.388698	0.39572	0.312634	0.258822	0.440774	0.144868	0.168061	0.233501	0.409198	0.484695
0.253196	0.197328	0.425906	0.159523	0.0558329	0.186921	0.361713	0.424612	0.262949	0.26718	0.432658	0.215774	0.09643	0.158712	0.421708	0.43707	0.29828	0.27226	0.456191	0.177485	0.134153	0.267076	0.434808	0.496264
0.265459	0.203401	0.448924	0.148846	0.0678604	0.212314	0.345602	0.436154	0.265919	0.257969	0.438689	0.171255	0.109538	0.144879	0.438071	0.453817	0.320672	0.291303	0.450044	0.138788	0.14698	0.23028	0.455562	0.505105
0.278512	0.186402	0.420318	0.155889	0.0875803	0.138782	0.327891	0.409772	0.212819	0.244723	0.425065	0.142185	0.0768837	0.09673	0.397154	0.413556	0.318347	0.266395	0.452258	0.115308	0.120281	0.235445	0.399505	0.473981
0.289225	0.234093	0.374531	0.156109	0.0474247	0.188966	0.307546	0.388278	0.229586	0.24643	0.395436	0.16829	0.122162	0.156708	0.37886	0.426885	0.304061	0.272767	0.440471	0.148489	0.20365	0.263884	0.425492	0.490454
0.301255	0.180881	0.42155	0.210879	0.0754922	0.228972	0.315923	0.431511	0.276832	0.243065	0.455312	0.222357	0.137673	0.180689	0.384453	0.447209	0.33022	0.261971	0.466831	0.183023	0.168009	0.247842	0.415464	0.489182
0.256622	0.210394	0.418336	0.11009	0.0767217	0.162907	0.344291	0.420004	0.246291	0.242124	0.432134	0.207446	0.104946	0.153618	0.383123	0.411515	0.292935	0.274529	0.455373	0.193519	0.157822	0.233732	0.407905	0.481725
0.253743	0.242014	0.42165	0.10224	0.0389531	0.174546	0.393664	0.449957	0.299618	0.262097	0.475923	0.230223	0.0993095	0.224644	0.415379	0.474596	0.286151	0.276037	0.477737	0.206265	0.121295	0.253872	0.410047	0.48682
0.262816	0.228831	0.437684	0.120542	0.0921205	0.194514	0.325772	0.44603	0.264101	0.222007	0.475891	0.201545	0.119497	0.192418	0.409962	0.463744	0.29929	0.269831	0.48177	0.176527	0.145754	0.22665	0.43567	0.50243
0.28429	0.221477	0.406474	0.106008	0.0992059	0.166529	0.362108	0.448563	0.258975	0.217452	0.450624	0.175787	0.100163	0.168829	0.405748	0.432214	0.284423	0.263354	0.458686	0.168322	0.107649	0.230676	0.397472	0.468178
0.291579	0.25351	0.393447	0.0949344	0.0619106	0.18459	0.343871	0.429867	0.26745	0.225908	0.451729	0.18584	0.136869	0.201521	0.376661	0.444769	0.277255	0.247532	0.469783	0.191642	0.178429	0.269487	0.400907	0.48531
0.26711	0.22371	0.422453	0.17658	0.0753728	0.187068	0.3405	0.445654	0.290221	0.232447	0.485478	0.234893	0.131169	0.209718	0.391732	0.466912	0.327535	0.232166	0.479609	0.21625	0.15843	0.258942	0.383199	0.483482
0.275858	0.218457	0.431473	0.155663	0.066449	0.18617	0.373265	0.434796	0.270055	0.248876	0.472349	0.2366	0.101668	0.190229	0.411018	0.449076	0.292474	0.265882	0.480984	0.216925	0.133096	0.259085	0.425311	0.508579
0.291841	0.215475	0.456755	0.13729	0.0844993	0.222828	0.335005	0.450778	0.272473	0.241584	0.481293	0.20233	0.119441	0.167331	0.406018	0.459661	0.321013	0.285698	0.500681	0.193456	0.178844	0.227329	0.426501	0.526731
0.306201	0.179049	0.440603	0.125298	0.0894919	0.155858	0.324593	0.422427	0.257719	0.21289	0.444989	0.155496	0.0681261	0.118985	0.354412	0.401732	0.310849	0.264169	0.456148	0.173056	0.148318	0.220828	0.362431	0.476352
0.311989	0.241076	0.416595	0.111269	0.0626569	0.20382	0.351893	0.416321	0.258471	0.25206	0.44322	0.196276	0.117968	0.160469	0.357763	0.416981	0.30377	0.263675	0.480658	0.169157	0.195521	0.243271	0.412271	0.505906
0.260258	0.214499	0.432976	0.166173	0.0883042	0.214124	0.325831	0.433579	0.29206	0.244889	0.465662	0.225347	0.130232	0.185392	0.381465	0.439784	0.33733	0.249017	0.493954	0.229538	0.160247	0.254121	0.413483	0.513728
0.25935	0.245315	0.485241	0.133415	0.063372	0.209996	0.380036	0.478722	0.299588	0.263413	0.52095	0.248589	0.13662	0.211349	0.447346	0.510076	0.324839	0.31187	0.521182	0.231858	0.152756	0.250976	0.44988	0.549071
0.28535	0.21329	0.45581	0.134447	0.0686078	0.176317	0.405666	0.460396	0.269782	0.255795	0.507452	0.205043	0.0967418	0.179331	0.422067	0.477566	0.293316	0.277908	0.496962	0.191578	0.112929	0.260182	0.402777	0.497606
0.304522	0.24944	0.415053	0.101393	0.0432328	0.185876	0.384952	0.429816	0.29113	0.244716	0.479654	0.238634	0.1575	0.230373	0.388844	0.480709	0.298657	0.259222	0.495882	0.223859	0.18953	0.284542	0.404372	0.519925
0.270067	0.206698	0.422873	0.18483	0.0663244	0.205937	0.337197	0.423086	0.296855	0.214867	0.499824	0.270776	0.106636	0.198122	0.386459	0.460195	0.306772	0.247881	0.518829	0.22727	0.134956	0.258179	0.417217	0.507147
0.278468	0.178174	0.445666	0.0985885	0.086625	0.189215	0.342993	0.439073	0.25186	0.210265	0.475107	0.143887	0.120008	0.168211	0.416239	0.453387	0.302148	0.278191	0.490237	0.15066	0.155045	0.214841	0.420274	0.508658
0.327685	0.240185	0.441061	0.13137	0.0665178	0.216436	0.348798	0.439017	0.270012	0.235542	0.475916	0.182269	0.157363	0.19672	0.408637	0.466346	0.298728	0.272387	0.482256	0.180236	0.182535	0.245534	0.43788	0.516206
0.294787	0.214786	0.46894	0.159665	0.0779618	0.212977	0.315981	0.450025	0.308477	0.234415	0.502544	0.217467	0.135833	0.184425	0.40299	0.47757	0.336938	0.291924	0.53136	0.227971	0.150145	0.224016	0.41859	0.528631
0.308919	0.217741	0.401204	0.117645	0.0659922	0.186747	0.358813	0.414866	0.2478	0.22357	0.445787	0.146493	0.130741	0.175914	0.360275	0.422266	0.301122	0.257227	0.477195	0.151414	0.173678	0.262728	0.371561	0.489445
0.302914	0.210808	0.444335	0.200495	0.129819	0.226937	0.328076	0.452694	0.280295	0.229506	0.496717	0.195063	0.117066	0.178287	0.383409	0.455561	0.325938	0.255887	0.503884	0.213333	0.148634	0.250916	0.384223	0.492821
0.31089	0.211172	0.406155	0.155125	0.0799279	0.223974	0.325708	0.414609	0.294855	0.225878	0.476105	0.217293	0.158926	0.204244	0.377042	0.446238	0.328294	0.246102	0.507187	0.222786	0.18422	0.266694	0.402494	0.50087
0.216311	0.147277	0.383777	0.12194	0.0658558	0.14656	0.36374	0.376645	0.214898	0.221643	0.409054	0.191456	0.127391	0.124214	0.408708	0.413205	0.288118	0.252176	0.446602	0.190395	0.174991	0.226949	0.405435	0.477847
0.230191	0.171474	0.400385	0.132331	0.0596957	0.173226	0.407105	0.424761	0.25845	0.277089	0.433478	0.211164	0.096576	0.18579	0.445193	0.468316	0.267428	0.288073	0.453594	0.192399	0.127731	0.240488	0.434972	0.478911
0.228775	0.176408	0.432134	0.150037	0.103281	0.198283	0.356858	0.423764	0.231494	0.245905	0.454926	0.185483	0.128419	0.161148	0.417156	0.456161	0.282737	0.271183	0.456779	0.17159	0.139783	0.212705	0.458893	0.493141
0.262619	0.194125	0.411551	0.146063	0.104247	0.141287	0.363559	0.430569	0.224778	0.229374	0.436062	0.175073	0.101364	0.143687	0.415436	0.44579	0.254857	0.253307	0.446947	0.155296	0.0800636	0.203596	0.404553	0.455958
0.257959	0.213491	0.38831	0.124509	0.075542	0.143479	0.357679	0.414644	0.224052	0.243053	0.441079	0.162769	0.110819	0.171523	0.408602	0.451593	0.248995	0.277716	0.464283	0.184752	0.170226	0.258283	0.452643	0.485138
0.295136	0.18532	0.423383	0.198123	0.0850956	0.193288	0.357339	0.454674	0.270796	0.245976	0.483555	0.241359	0.168049	0.201421	0.418564	0.484521	0.322545	0.256908	0.458138	0.192993	0.200327	0.262744	0.406666	0.496007
0.242992	0.16497	0.392533	0.169506	0.0620596	0.181587	0.367337	0.399556	0.256858	0.250766	0.417038	0.233762	0.110552	0.167604	0.43309	0.445583	0.304741	0.242263	0.46942	0.208968	0.15095	0.245373	0.416384	0.499074
0.254023	0.177055	0.441864	0.146549	0.074966	0.22005	0.359554	0.42249	0.268567	0.24554	0.456902	0.196997	0.13005	0.158556	0.415325	0.461666	0.341509	0.246318	0.486252	0.196613	0.180011	0.226288	0.420623	0.520201
0.279646	0.169896	0.430962	0.14452	0.077784	0.111417	0.323072	0.393549	0.251695	0.213989	0.423284	0.169911	0.0828974	0.113085	0.369263	0.421212	0.322592	0.219241	0.466952	0.169427	0.13108	0.200381	0.339409	0.458716
0.266415	0.210632	0.393717	0.123256	0.0602006	0.152351	0.347053	0.383559	0.236006	0.251393	0.41847	0.190228	0.105747	0.145179	0.383301	0.431812	0.311309	0.252673	0.480809	0.170419	0.195112	0.234949	0.42497	0.501773
0.288158	0.183762	0.419976	0.166146	0.0840506	0.209416	0.326879	0.424953	0.302274	0.244332	0.448383	0.23821	0.18297	0.195691	0.400664	0.454376	0.363195	0.229655	0.481795	0.209991	0.212458	0.254214	0.401946	0.518992
0.238801	0.19499	0.474331	0.153997	0.0780879	0.221511	0.393372	0.466607	0.286689	0.303294	0.476621	0.242592	0.13629	0.195728	0.45148	0.499786	0.329574	0.303248	0.492982	0.224362	0.148105	0.234012	0.459717	0.536153
0.272495	0.195842	0.453276	0.169648	0.0936741	0.158175	0.391789	0.451185	0.25107	0.283731	0.458102	0.218569	0.0932829	0.158242	0.434278	0.482579	0.28902	0.263195	0.483102	0.176908	0.0877603	0.231988	0.395851	0.481497
0.275491	0.213016	0.40821	0.128323	0.075204	0.153367	0.375589	0.425168	0.264663	0.281925	0.436333	0.237094	0.130361	0.206721	0.418832	0.485186	0.29451	0.284516	0.486132	0.212716	0.174816	0.271847	0.448606	0.514076
0.310168	0.175494	0.423403	0.196584	0.0811297	0.221026	0.335482	0.441282	0.290406	0.255956	0.46809	0.284786	0.135724	0.198315	0.408375	0.471516	0.320822	0.268075	0.492716	0.20327	0.170871	0.255613	0.418241	0.514962
0.265224	0.183869	0.468521	0.133503	0.104705	0.184749	0.355462	0.448997	0.249113	0.246222	0.465158	0.156278	0.123746	0.173776	0.413796	0.472579	0.290303	0.253283	0.470928	0.140136	0.115948	0.190812	0.419991	0.490003
0.294262	0.226847	0.454535	0.157035	0.0902508	0.193475	0.359717	0.442566	0.259148	0.280457	0.465411	0.175891	0.140395	0.189064	0.419631	0.479891	0.291489	0.279024	0.479357	0.173851	0.163245	0.235007	0.471	0.508471
0.327918	0.199758	0.48252	0.175157	0.0920404	0.233664	0.335446	0.472332	0.320995	0.264846	0.493215	0.232277	0.172716	0.202291	0.406256	0.493781	0.354341	0.291411	0.504239	0.210621	0.17345	0.225567	0.422907	0.533973
0.291228	0.229704	0.423069	0.15397	0.0944666	0.122106	0.345639	0.427567	0.231678	0.26641	0.439434	0.160954	0.111736	0.166528	0.388411	0.463854	0.284037	0.25024	0.482808	0.144768	0.131926	0.239117	0.398244	0.483405
0.34306	0.211086	0.460839	0.232267	0.141818	0.210452	0.320397	0.476734	0.288927	0.257052	0.49228	0.225909	0.145608	0.198659	0.393723	0.48724	0.330706	0.247272	0.487591	0.194407	0.155337	0.24038	0.375738	0.49335
0.330784	0.207735	0.417691	0.170795	0.102066	0.195228	0.318323	0.434702	0.286358	0.262419	0.471533	0.231361	0.180684	0.211657	0.402443	0.475497	0.326216	0.261014	0.501102	0.206629	0.204354	0.266578	0.433272	0.506931
0.254168	0.191647	0.379411	0.114248	0.0441922	0.17442	0.401713	0.40335	0.261615	0.25942	0.414868	0.219734	0.0986971	0.190933	0.415274	0.452532	0.288486	0.281638	0.463444	0.210019	0.14373	0.243452	0.422381	0.486763
0.253097	0.188812	0.412743	0.115459	0.0808797	0.204483	0.330541	0.400916	0.230692	0.234044	0.451301	0.205997	0.131676	0.159984	0.373009	0.446319	0.304966	0.26806	0.487093	0.209736	0.187493	0.221172	0.418475	0.507332
0.286326	0.186184	0.390749	0.0999151	0.0657796	0.141369	0.339723	0.397843	0.254568	0.202726	0.400378	0.178087	0.0954854	0.137872	0.355661	0.411526	0.28834	0.245941	0.44812	0.198884	0.125854	0.198549	0.362636	0.455474
0.270877	0.214097	0.384919	0.0673848	0.0588332	0.149641	0.372218	0.391141	0.238771	0.250094	0.426317	0.184938	0.108548	0.153517	0.367116	0.41629	0.27801	0.268996	0.483573	0.196672	0.181642	0.248652	0.43065	0.497958
0.253292	0.210077	0.410604	0.141991	0.0691267	0.173921	0.346148	0.419835	0.284202	0.24944	0.44917	0.234022	0.145845	0.183155	0.403309	0.458043	0.349951	0.24271	0.473988	0.228665	0.207337	0.271031	0.404758	0.509883
0.230056	0.233117	0.427678	0.11897	0.0750726	0.217271	0.377977	0.444596	0.273164	0.298481	0.473211	0.244677	0.124031	0.216133	0.414605	0.505986	0.300481	0.320583	0.495334	0.216097	0.153985	0.225668	0.444752	0.520453
0.272905	0.239143	0.394644	0.12081	0.07477	0.18916	0.432717	0.45575	0.286084	0.286855	0.443539	0.217219	0.0911637	0.211835	0.433263	0.498796	0.26186	0.288767	0.463899	0.179286	0.0786429	0.21864	0.404836	0.467382
0.275423	0.242498	0.376102	0.0659823	0.0638103	0.162266	0.411439	0.428426	0.290618	0.278084	0.435178	0.216138	0.120365	0.230031	0.404881	0.490048	0.26563	0.285331	0.487908	0.213964	0.154887	0.270049	0.435656	0.500128
0.277647	0.229664	0.393976	0.169438	0.0610629	0.191116	0.365377	0.43606	0.298552	0.262802	0.46913	0.267474	0.108854	0.204278	0.408176	0.492888	0.317445	0.266841	0.484467	0.18932	0.171602	0.262163	0.402528	0.497193
0.257337	0.213216	0.393113	0.107465	0.109966	0.199987	0.327015	0.421984	0.239345	0.216502	0.439016	0.17071	0.128893	0.195168	0.376737	0.445183	0.250756	0.251781	0.463806	0.156004	0.121955	0.179838	0.423222	0.478552
0.286541	0.238779	0.409045	0.11506	0.105223	0.185449	0.340871	0.424046	0.241387	0.253519	0.470264	0.17563	0.134868	0.190765	0.385858	0.453642	0.251694	0.26866	0.481321	0.184044	0.1584	0.244481	0.461215	0.499624
0.288628	0.232783	0.441777	0.182875	0.0956932	0.197521	0.307226	0.445845	0.287981	0.259783	0.496632	0.232633	0.148557	0.192529	0.379964	0.491683	0.340516	0.279325	0.509331	0.216008	0.187327	0.240676	0.409045	0.528402
0.287061	0.247792	0.373867	0.0950134	0.0955693	0.159911	0.378215	0.431381	0.257547	0.238041	0.435388	0.161319	0.117307	0.197794	0.380948	0.445756	0.23701	0.245502	0.468837	0.166705	0.112754	0.246733	0.404395	0.469623
0.309626	0.257276	0.415083	0.20766	0.124965	0.209586	0.33939	0.467961	0.297007	0.247625	0.475018	0.228837	0.136045	0.212122	0.404904	0.489532	0.318226	0.24281	0.470126	0.202753	0.155755	0.252771	0.377012	0.483422
0.297911	0.233723	0.398348	0.139365	0.0940216	0.16995	0.343514	0.434105	0.286933	0.264765	0.482209	0.221231	0.155626	0.207105	0.403605	0.47411	0.31068	0.244584	0.497201	0.211168	0.191405	0.289315	0.423548	0.503404
0.282332	0.222112	0.413875	0.124239	0.0798794	0.194251	0.349729	0.417078	0.299843	0.255929	0.466994	0.224676	0.148274	0.18476	0.386004	0.435471	0.366217	0.245657	0.519041	0.213664	0.183827	0.274564	0.434869	0.537903
0.299207	0.212929	0.43741	0.186	0.0960871	0.196857	0.311602	0.436765	0.316236	0.217277	0.465274	0.201147	0.123002	0.184913	0.367893	0.451035	0.357404	0.228361	0.485709	0.234223	0.171551	0.255076	0.352161	0.497701
0.307668	0.205707	0.41504	0.105307	0.0499033	0.133395	0.369732	0.401276	0.263647	0.224182	0.436297	0.161067	0.0764155	0.150842	0.329723	0.419033	0.309488	0.240157	0.487412	0.165087	0.137954	0.228663	0.360619	0.485805
0.284587	0.21466	0.464829	0.150779	0.0662009	0.228438	0.327952	0.444516	0.305567	0.236647	0.499366	0.227069	0.148055	0.188024	0.387963	0.479372	0.380663	0.268097	0.535538	0.251999	0.193411	0.253992	0.40677	0.557476
0.314896	0.218989	0.447983	0.125671	0.0680035	0.208121	0.375658	0.429647	0.254472	0.258763	0.48818	0.199406	0.121165	0.174489	0.376648	0.456683	0.319154	0.269891	0.506212	0.194504	0.171308	0.239366	0.434841	0.532918
0.284836	0.16692	0.446575	0.114642	0.0585761	0.182995	0.329965	0.419368	0.261073	0.187051	0.469566	0.162079	0.107885	0.168708	0.35941	0.455899	0.316923	0.24239	0.491242	0.195111	0.165879	0.200349	0.366777	0.499548
0.268781	0.207397	0.395377	0.191352	0.0686676	0.200892	0.343564	0.416598	0.284424	0.221544	0.458866	0.268308	0.114572	0.197113	0.406342	0.457423	0.3442	0.242851	0.506446	0.222806	0.159251	0.280146	0.421751	0.529008
0.299365	0.217027	0.389179	0.106336	0.0585947	0.165377	0.416011	0.414047	0.27164	0.252201	0.44936	0.249887	0.11719	0.205389	0.391634	0.471668	0.313203	0.272985	0.499643	0.20874	0.155183	0.269891	0.437123	0.52955
0.300277	0.188777	0.428425	0.162797	0.0553481	0.158452	0.388439	0.432475	0.268693	0.229351	0.458553	0.214002	0.0773342	0.178368	0.396059	0.476229	0.307217	0.25407	0.47853	0.206236	0.106423	0.237586	0.365314	0.482743
0.260041	0.207424	0.447057	0.166645	0.0584475	0.238932	0.382664	0.454441	0.266118	0.259599	0.495353	0.26279	0.130796	0.207043	0.420328	0.508574	0.347133	0.290103	0.515099	0.252164	0.166169	0.25277	0.432182	0.554341
0.308457	0.213644	0.38831	0.14969	0.0973206	0.178543	0.351506	0.418631	0.29691	0.242056	0.481297	0.277907	0.141622	0.199047	0.396442	0.474563	0.329795	0.268402	0.523529	0.219295	0.16596	0.281922	0.44039	0.531132
0.311288	0.237509	0.432268	0.23727	0.125252	0.232688	0.360462	0.466579	0.288978	0.250762	0.506283	0.267727	0.105172	0.199266	0.404225	0.500696	0.308846	0.265284	0.512146	0.203386	0.132245	0.261515	0.390838	0.504785
0.294295	0.232204	0.414047	0.120223	0.0760591	0.152587	0.432594	0.445293	0.278226	0.275739	0.472421	0.223597	0.132096	0.224597	0.399132	0.507608	0.287064	0.276985	0.500187	0.186301	0.118529	0.270903	0.401077	0.507837
0.277698	0.236522	0.460194	0.186606	0.0705011	0.211605	0.333969	0.455873	0.300175	0.256597	0.510555	0.282159	0.131417	0.183686	0.398053	0.501356	0.358537	0.316617	0.544733	0.248792	0.167781	0.238782	0.426753	0.560919
0.290297	0.239975	0.448271	0.132018	0.080557	0.191789	0.404145	0.463165	0.283439	0.294027	0.498273	0.252758	0.16343	0.222964	0.418912	0.519962	0.317318	0.319216	0.512514	0.23983	0.163519	0.258798	0.462797	0.549856
0.248755	0.205716	0.46201	0.142263	0.0742626	0.210309	0.404754	0.474613	0.261275	0.270039	0.495907	0.230093	0.131719	0.21824	0.425535	0.521746	0.305111	0.306491	0.51008	0.205852	0.131722	0.218354	0.424204	0.531057
0.294469	0.209873	0.428904	0.126853	0.0903973	0.176195	0.368342	0.434803	0.241491	0.242695	0.470642	0.147384	0.149649	0.211727	0.381657	0.466034	0.267187	0.255726	0.487018	0.148685	0.135678	0.221982	0.420386	0.504255
0.298753	0.219653	0.463696	0.184171	0.119149	0.225817	0.313306	0.463248	0.295627	0.234824	0.505545	0.200745	0.147207	0.207686	0.380344	0.490562	0.328886	0.271247	0.517491	0.217328	0.163828	0.220738	0.389626	0.523811
0.335174	0.223184	0.459696	0.161506	0.0930768	0.198929	0.331788	0.443591	0.296501	0.267247	0.501865	0.211774	0.156046	0.187927	0.395826	0.46962	0.339492	0.288876	0.52611	0.226961	0.15128	0.24678	0.437569	0.538161
0.316344	0.236989	0.425408	0.195543	0.135211	0.202526	0.340642	0.450119	0.299648	0.252985	0.489616	0.206321	0.154619	0.211783	0.383258	0.469517	0.33134	0.243076	0.508688	0.20008	0.151149	0.276087	0.390679	0.50427

## Sheet: FigureS5
Figure S5
Within network			Between network
model 1	model2	model3	model1	model2	model3
0.0320302	0.03544	0.0428276	0.0104367	0.0114081	0.013341
0.030917	0.0341231	0.0429048	0.0104186	0.0111605	0.0133844
0.0302523	0.03289	0.0422153	0.00995265	0.0106528	0.0133453
0.0294462	0.0315471	0.0401246	0.00931918	0.00993675	0.0126203
0.027047	0.0293045	0.0377311	0.00954666	0.0102997	0.0126373
0.0325223	0.0356637	0.0433125	0.0101784	0.0110851	0.0133953
0.0297509	0.0316149	0.0402728	0.00944413	0.0103429	0.0123028
0.0253522	0.0285146	0.0363148	0.00825602	0.00897829	0.0110082
0.0311192	0.0348721	0.043315	0.0108724	0.0116436	0.013572
0.0317735	0.0341455	0.0427172	0.0106836	0.0113722	0.0137106
0.0300649	0.032074	0.0405302	0.009866	0.0103472	0.0127998
0.0281945	0.0299584	0.0381786	0.0101905	0.0107874	0.0127694
0.0336993	0.0364603	0.0438494	0.0107468	0.0114955	0.0135362
0.0311821	0.0326927	0.0406745	0.0100096	0.0107479	0.0125294
0.0261631	0.0290139	0.0372074	0.00885744	0.00954963	0.01131
0.0303787	0.0326338	0.0429705	0.0108131	0.0111376	0.0136175
0.029317	0.0308532	0.0406053	0.0100564	0.0101486	0.0127979
0.0266019	0.0282917	0.0375419	0.0102059	0.0105741	0.0126688
0.0319981	0.0347616	0.0436108	0.0107211	0.0111726	0.0133898
0.0297796	0.0312683	0.0406965	0.0100336	0.0105192	0.0124813
0.0259386	0.027478	0.037181	0.0090946	0.00925838	0.0114159
0.0285351	0.0298944	0.0400483	0.00956347	0.00984005	0.0128858
0.0265085	0.0279919	0.0373605	0.00976052	0.0101851	0.0128463
0.0320676	0.0344245	0.0432312	0.0103417	0.0108983	0.0135621
0.0297176	0.0307328	0.0402986	0.00963296	0.0101956	0.0126347
0.0259047	0.027966	0.0367636	0.00868107	0.00919068	0.0114164
0.0252603	0.0259697	0.035124	0.00904197	0.00929731	0.0119858
0.0304942	0.0322017	0.0407689	0.00969967	0.00997777	0.0127645
0.0278834	0.0283978	0.0379676	0.00896952	0.00932815	0.011802
0.0232884	0.02555	0.0343686	0.00775913	0.00814956	0.0106146
0.0282143	0.0297577	0.0376569	0.00964575	0.0102252	0.0124281
0.0258992	0.0263739	0.0349612	0.00910851	0.00963372	0.0116388
0.0226195	0.0241192	0.0323806	0.00822142	0.00868622	0.0104481
0.0314883	0.0330379	0.040921	0.00963146	0.0103224	0.012413
0.02609	0.0298371	0.0373386	0.00841581	0.00917954	0.0112688
0.0254864	0.0266476	0.0343674	0.00799803	0.00861363	0.010344
0.0297385	0.034257	0.0417276	0.00993438	0.0110315	0.0128423
0.0288742	0.0331079	0.0407752	0.00952108	0.0106427	0.012629
0.0277971	0.0314716	0.0385382	0.00866824	0.00968077	0.0118486
0.0261841	0.0297071	0.0372076	0.00918558	0.0102389	0.0120305
0.0313548	0.0355585	0.0423267	0.00972054	0.0109494	0.0128204
0.0294931	0.0315797	0.0390314	0.00913061	0.0101817	0.0116854
0.0236301	0.0280635	0.0346799	0.00770417	0.00886668	0.0103188
0.0279737	0.0316776	0.0417102	0.00964696	0.0104183	0.0128709
0.0271719	0.0303805	0.0394967	0.00884867	0.00947948	0.0121138
0.0254446	0.0278532	0.0372212	0.00937995	0.0100118	0.0122386
0.0297945	0.034154	0.0429293	0.00971062	0.0106981	0.0130003
0.0281916	0.0303276	0.0396977	0.00919177	0.0100136	0.0119794
0.0230335	0.0273402	0.0354673	0.00794275	0.00876888	0.0107421
0.0260047	0.0294425	0.0386241	0.00839204	0.00909616	0.0119037
0.0252946	0.0279818	0.0367045	0.00893864	0.00953199	0.01216
0.0302553	0.0333266	0.0421969	0.00952354	0.0102968	0.0128547
0.0276155	0.0306533	0.0389783	0.00877728	0.0097733	0.0117996
0.0226137	0.0262216	0.034605	0.00754405	0.00840567	0.0104323
0.023783	0.026127	0.0344961	0.00802616	0.00875946	0.0113636
0.0284025	0.0317044	0.0399358	0.00859762	0.00942513	0.0121461
0.0264469	0.0277586	0.0368031	0.00809493	0.00875058	0.0110298
0.0217281	0.0244609	0.032341	0.00671486	0.0074241	0.00969515
0.0270423	0.0298105	0.0377494	0.008926	0.00977198	0.0120652
0.0249267	0.0260906	0.0345691	0.00838568	0.00912247	0.0110925
0.0212262	0.0236897	0.0307928	0.00750112	0.00810176	0.00990163
0.030006	0.0330458	0.040132	0.00888453	0.0100815	0.011872
0.0246756	0.0288782	0.0359904	0.00755219	0.00856525	0.0106477
0.0233494	0.0249111	0.0327836	0.00717316	0.00799503	0.00955968
0.0301127	0.0329765	0.0421976	0.0105524	0.0112441	0.0131774
0.0279841	0.0311513	0.0397139	0.00941735	0.010078	0.0122838
0.0261029	0.0290579	0.0375773	0.00983219	0.0106211	0.0123218
0.0311529	0.0352076	0.0433266	0.0103235	0.0112176	0.0131189
0.0288698	0.0314398	0.0401367	0.00963949	0.0105273	0.0121416
0.0239855	0.0271401	0.0361767	0.00854986	0.00926171	0.0109543
0.0270779	0.0300794	0.0389221	0.00899935	0.00983141	0.0122429
0.0266572	0.0284321	0.0371361	0.00966113	0.0103504	0.0124108
0.0309871	0.0345177	0.0427021	0.0100203	0.0110131	0.0131763
0.0294085	0.0307597	0.0395197	0.00950124	0.0103068	0.0121738
0.0237242	0.0271581	0.0354208	0.0082185	0.00923617	0.0108545
0.0242758	0.0265297	0.0347713	0.00857419	0.00927212	0.0114767
0.0292042	0.0324964	0.040137	0.00911579	0.00990823	0.0123368
0.0275988	0.0286484	0.0370484	0.00859778	0.00924693	0.0112497
0.0227085	0.0250213	0.0329775	0.00738805	0.00800314	0.0100036
0.0277333	0.0302848	0.0383914	0.00936865	0.0102805	0.0121379
0.0261784	0.0268406	0.0349835	0.0089687	0.00969123	0.0112276
0.0212338	0.0240363	0.0318805	0.00785073	0.00874107	0.0100517
0.0304992	0.0331868	0.0405749	0.00928726	0.0103381	0.0120603
0.0255138	0.0296386	0.0367271	0.00813471	0.00917503	0.0109169
0.0245727	0.0259312	0.0343022	0.0077266	0.00861715	0.0100357
0.0272302	0.0289535	0.0397937	0.00947734	0.00967669	0.0123941
0.0252852	0.0268695	0.0375147	0.00983956	0.0101764	0.0124653
0.0303287	0.0329368	0.0433018	0.010317	0.0107792	0.0131884
0.0283765	0.0294972	0.0400992	0.00967271	0.0101337	0.0122779
0.0246344	0.0268112	0.036306	0.00878658	0.00922115	0.0111347
0.0241408	0.025093	0.0350055	0.00896118	0.00915656	0.0115927
0.028292	0.0312037	0.0407343	0.00929804	0.00968413	0.0123571
0.026753	0.0275934	0.0376499	0.00882044	0.00909913	0.0114033
0.0224237	0.0247389	0.0336519	0.00762418	0.00799057	0.0102561
0.0257736	0.0285643	0.0378673	0.00934631	0.0100482	0.0121256
0.0247842	0.0251977	0.035046	0.00907086	0.00953618	0.0113402
0.0209476	0.0233033	0.0319158	0.00809995	0.00868758	0.0103275
0.029843	0.0316467	0.0409184	0.00948018	0.0101256	0.0121011
0.0247073	0.0285473	0.0370745	0.00835176	0.00907218	0.0110677
0.0234524	0.0256005	0.0340133	0.00782326	0.0086268	0.0101345
0.02456	0.0265815	0.0334558	0.00769449	0.00857966	0.0100612
0.0247665	0.0280542	0.0365183	0.00804326	0.00886288	0.011062
0.0297679	0.0322184	0.0404836	0.00916475	0.0100726	0.0121842
0.0218053	0.0230506	0.0315979	0.00794736	0.00842383	0.0102312
0.0251926	0.0265082	0.0348281	0.00868993	0.00937679	0.0114454
0.0267646	0.0283028	0.0376038	0.00917257	0.00976124	0.0122611
0.0228092	0.0242004	0.033048	0.00744474	0.00777925	0.0101717
0.0264501	0.0266136	0.0370654	0.00842985	0.00882917	0.0114121
0.0284287	0.0302713	0.0401613	0.00908826	0.0094362	0.0124362
0.0239158	0.0248416	0.0346432	0.00849116	0.00876849	0.0116161
0.0226539	0.0229513	0.0309309	0.00683753	0.00730124	0.00923881
0.0240107	0.0258039	0.0339544	0.00734505	0.00769667	0.0102468
0.0280131	0.0288804	0.0379622	0.00839893	0.00889744	0.0113904
0.0201509	0.020912	0.0290632	0.00696093	0.00730253	0.00940696
0.0234186	0.0231402	0.0323825	0.0078995	0.00826946	0.0105656
0.0244889	0.0263014	0.035224	0.00821865	0.00877346	0.0114338
0.0262846	0.0267673	0.0354025	0.00849104	0.0091549	0.0110636
0.0226811	0.0243385	0.0317012	0.00758536	0.00823372	0.00997804
0.0215432	0.021842	0.0289828	0.00721411	0.00781438	0.00917685
0.025519	0.0268692	0.0343005	0.0074101	0.00824454	0.0100206

## Sheet: FigureS6
Figure S6
Model1:FCY0→CogY0								Model2:FCY0→CogY2								Model3:FCY2→CogY2
RAVLT	LMT	PicVocab	Flanker	Pattern	Picture	Reading	PC1	RAVLT	LMT	PicVocab	Flanker	Pattern	Picture	Reading	PC1	RAVLT	LMT	PicVocab	Flanker	Pattern	Picture	Reading	PC1
0.202885	0.203067	0.342585	0.0764995	0.112134	0.142986	0.242646	0.345673	0.228408	0.238243	0.404398	0.100823	0.143104	0.138091	0.290918	0.362944	0.248868	0.275529	0.418425	0.18879	0.113414	0.25048	0.40551	0.477729
0.18021	0.213603	0.366639	0.0689025	0.0841019	0.104381	0.311106	0.369217	0.23284	0.284346	0.410254	0.101204	0.148893	0.159934	0.308212	0.376406	0.250147	0.315727	0.417432	0.176181	0.150933	0.248444	0.34438	0.462087
0.223045	0.187716	0.347917	0.0754094	0.0720932	0.136044	0.316019	0.3847	0.22508	0.204876	0.370444	0.100789	0.142373	0.153303	0.355768	0.39428	0.270735	0.275826	0.426897	0.147402	0.149439	0.183363	0.354656	0.454999
0.268175	0.196112	0.373765	0.0815156	0.148443	0.110648	0.327907	0.404271	0.227719	0.232796	0.41977	0.0718643	0.145265	0.116047	0.356389	0.396558	0.274728	0.241843	0.397955	0.166015	0.152108	0.212918	0.352162	0.43262
0.262006	0.218065	0.328568	0.0574124	0.0699117	0.142987	0.324837	0.372677	0.250166	0.256966	0.415036	0.0718775	0.146488	0.148528	0.277436	0.411143	0.247645	0.26482	0.393131	0.123567	0.159872	0.22159	0.347368	0.454832
0.200734	0.167194	0.348517	0.077215	0.0678967	0.183048	0.317786	0.351521	0.252438	0.196211	0.457382	0.113363	0.0985677	0.162037	0.360268	0.390352	0.287213	0.213176	0.436342	0.18413	0.114901	0.229464	0.365675	0.431734
0.202285	0.193616	0.290056	0.0934446	0.0232959	0.0783169	0.310505	0.343211	0.125231	0.235265	0.381693	0.182768	0.186236	0.0790799	0.357636	0.38553	0.203211	0.256689	0.350215	0.143526	0.104386	0.186114	0.380779	0.392591
0.248554	0.205819	0.322744	0.13779	0.0762385	0.135876	0.237581	0.337773	0.254477	0.28153	0.400962	0.150192	0.131605	0.0962259	0.360453	0.401501	0.27404	0.25231	0.378795	0.163048	0.08416	0.202592	0.408182	0.42277
0.218186	0.237386	0.364273	0.102089	0.07633	0.121424	0.325872	0.359221	0.206743	0.316466	0.421962	0.163365	0.167976	0.130049	0.354678	0.416156	0.24347	0.326634	0.411586	0.159262	0.105606	0.226173	0.393005	0.451486
0.251752	0.17816	0.359473	0.118267	0.0663656	0.116208	0.338222	0.38024	0.235573	0.246814	0.397024	0.181845	0.175542	0.147714	0.362851	0.419672	0.272311	0.285573	0.40646	0.131528	0.119754	0.150394	0.386937	0.427426
0.258692	0.209093	0.341775	0.138941	0.11018	0.0492295	0.28629	0.361761	0.210928	0.241878	0.406087	0.151431	0.166157	0.0729477	0.359046	0.407753	0.274766	0.23132	0.391149	0.131116	0.0727631	0.164845	0.357197	0.381626
0.26362	0.245536	0.370713	0.0861755	0.0749856	0.0679389	0.344116	0.364543	0.223973	0.29125	0.436386	0.17277	0.155226	0.123617	0.358731	0.434543	0.216233	0.282704	0.378294	0.134893	0.138864	0.202211	0.408745	0.422653
0.253132	0.202657	0.339676	0.0877542	0.0540193	0.154042	0.276812	0.353448	0.258881	0.227356	0.473344	0.188846	0.115511	0.139247	0.371715	0.412719	0.27744	0.247253	0.420817	0.18158	0.088401	0.18311	0.350215	0.405647
0.214209	0.20641	0.28146	0.0888453	0.0376997	0.109186	0.258666	0.334224	0.166805	0.238101	0.324437	0.165543	0.173139	0.111336	0.353784	0.385235	0.242127	0.25305	0.36374	0.188896	0.0807671	0.240879	0.392735	0.437114
0.168525	0.264078	0.290884	0.0633663	0.0351315	0.0815564	0.326355	0.343862	0.114847	0.320774	0.334783	0.14724	0.205635	0.190749	0.375571	0.409583	0.167301	0.331928	0.382907	0.120481	0.105377	0.232484	0.356924	0.410549
0.174205	0.207982	0.256767	0.0864552	0.0438252	0.0949768	0.286849	0.339657	0.0945814	0.232972	0.324726	0.193722	0.177605	0.132626	0.336539	0.36921	0.199416	0.252542	0.379361	0.150962	0.14462	0.167311	0.355352	0.411353
0.213576	0.239962	0.260824	0.103494	0.0677829	0.0710458	0.319253	0.36656	0.12942	0.254037	0.321136	0.175893	0.165937	0.0984054	0.393835	0.398956	0.206596	0.238791	0.36288	0.171826	0.100205	0.164483	0.350113	0.373221
0.252764	0.236122	0.26757	0.027125	0.0546154	0.103504	0.34408	0.367823	0.112436	0.289244	0.360229	0.172236	0.159018	0.148192	0.343301	0.415423	0.160354	0.260472	0.367685	0.143463	0.15062	0.227136	0.375154	0.397106
0.233361	0.229453	0.283399	0.109389	0.0393403	0.164735	0.289307	0.360984	0.216357	0.229261	0.406502	0.186807	0.155955	0.180942	0.403297	0.435576	0.265902	0.230835	0.396193	0.22539	0.166666	0.243291	0.366584	0.432293
0.18298	0.232304	0.355121	0.1285	0.0556492	0.120504	0.251553	0.32669	0.191628	0.302847	0.377121	0.176	0.149475	0.157722	0.354043	0.395939	0.252737	0.290893	0.421694	0.199903	0.0949317	0.278897	0.434206	0.481682
0.212707	0.192979	0.327841	0.102975	0.0280523	0.15698	0.263678	0.35551	0.215773	0.222819	0.375931	0.138409	0.181021	0.134692	0.35956	0.406333	0.271436	0.270415	0.430424	0.158788	0.134755	0.246611	0.412823	0.483244
0.264871	0.209528	0.363583	0.11007	0.0872808	0.0981847	0.248823	0.371331	0.273019	0.235118	0.377634	0.133678	0.139284	0.097763	0.371532	0.424686	0.293031	0.228703	0.408782	0.166137	0.098934	0.210154	0.378823	0.435704
0.261349	0.210091	0.334472	0.0693217	0.101801	0.142382	0.321782	0.366049	0.230686	0.310263	0.408184	0.147609	0.143458	0.11933	0.34242	0.431836	0.246258	0.278705	0.384378	0.138588	0.113568	0.24468	0.40756	0.459887
0.210391	0.22807	0.330253	0.0584307	0.0354803	0.182476	0.256723	0.343622	0.253031	0.241646	0.442872	0.152083	0.131529	0.134389	0.373914	0.404275	0.314672	0.218301	0.429905	0.179684	0.0867021	0.257934	0.398799	0.450691
0.180876	0.237401	0.342613	0.0949796	0.0973152	0.125012	0.332076	0.371844	0.157223	0.315597	0.358702	0.174231	0.217852	0.156831	0.355256	0.440384	0.254121	0.339209	0.423072	0.167105	0.132757	0.177255	0.364523	0.474126
0.214757	0.282736	0.358308	0.128484	0.125589	0.108099	0.343761	0.388208	0.19163	0.322683	0.397987	0.147492	0.172569	0.180345	0.392134	0.447492	0.244603	0.306481	0.410721	0.15727	0.0856921	0.226693	0.350546	0.43903
0.233362	0.249799	0.348576	0.0609303	0.118017	0.0907364	0.361247	0.376753	0.167064	0.357725	0.383851	0.14918	0.180233	0.187037	0.341914	0.445786	0.213317	0.334574	0.408356	0.143548	0.161852	0.259823	0.387847	0.468261
0.193767	0.227319	0.344332	0.0808694	0.0818212	0.124291	0.288041	0.336819	0.218439	0.263819	0.432681	0.193154	0.131201	0.171185	0.37949	0.410796	0.286668	0.249646	0.434228	0.174772	0.0877982	0.229988	0.378968	0.436504
0.212509	0.198193	0.330104	0.109259	0.0649668	0.0971133	0.322522	0.3909	0.193423	0.209252	0.353295	0.128746	0.192536	0.155408	0.377023	0.411014	0.247285	0.25236	0.406239	0.115336	0.0987153	0.159003	0.353111	0.414949
0.250737	0.187993	0.325326	0.0681401	0.0864116	0.122241	0.340313	0.351105	0.199015	0.266081	0.369074	0.128782	0.172421	0.163741	0.343931	0.421775	0.216583	0.260614	0.394465	0.1033	0.13236	0.201783	0.404099	0.4459
0.229867	0.198381	0.36188	0.0744559	-0.00552104	0.157632	0.28254	0.356553	0.243986	0.208932	0.424408	0.132599	0.118891	0.173022	0.380134	0.412426	0.309275	0.239105	0.450183	0.154558	0.082412	0.198358	0.377058	0.445746
0.25858	0.201849	0.309508	0.103604	0.146689	0.0622619	0.363832	0.3848	0.198384	0.30453	0.373095	0.139398	0.199149	0.14201	0.35614	0.436768	0.223269	0.266794	0.366589	0.128017	0.114237	0.233313	0.347173	0.400104
0.251266	0.238975	0.356574	0.1104	0.0804763	0.17617	0.295373	0.387269	0.272659	0.216069	0.451906	0.147725	0.122793	0.148937	0.416767	0.438457	0.297973	0.190252	0.412832	0.17243	0.0623545	0.22518	0.36891	0.397883
0.262973	0.20466	0.324718	0.0734501	0.107257	0.175614	0.297681	0.354598	0.23275	0.283837	0.42445	0.110213	0.126623	0.1527	0.357676	0.408671	0.280081	0.240235	0.399449	0.149651	0.0971831	0.246396	0.399153	0.438785
0.206205	0.187991	0.352373	0.0958366	-0.00884381	0.144136	0.321442	0.37186	0.146294	0.215683	0.394708	0.167072	0.127352	0.0174522	0.374808	0.383358	0.242089	0.276576	0.372199	0.143927	0.0880993	0.204748	0.412608	0.417719
0.243303	0.200453	0.397396	0.141473	0.0820204	0.189576	0.246448	0.373979	0.197482	0.268278	0.410377	0.15373	0.119163	0.0597089	0.386196	0.398704	0.257888	0.276448	0.421578	0.189629	0.153843	0.210646	0.422047	0.460204
0.241403	0.212412	0.41873	0.104243	0.0533851	0.155438	0.316358	0.401698	0.253666	0.27867	0.437352	0.145728	0.109067	0.0421765	0.372172	0.406235	0.275359	0.317925	0.436094	0.192932	0.146833	0.231139	0.409615	0.483467
0.314889	0.183492	0.4462	0.136075	0.0581064	0.188252	0.324529	0.441955	0.242438	0.228233	0.421776	0.186991	0.105486	0.0889109	0.427527	0.448987	0.298414	0.291523	0.454167	0.203469	0.131245	0.145408	0.429427	0.471731
0.264447	0.191792	0.421983	0.138579	0.0964948	0.127066	0.302741	0.392591	0.154374	0.245566	0.438013	0.121293	0.110269	0.0135776	0.392405	0.40939	0.254661	0.263689	0.412571	0.167354	0.127734	0.18329	0.407215	0.441483
0.267806	0.264511	0.413635	0.0940189	0.0107332	0.158826	0.304591	0.368249	0.213717	0.233256	0.442286	0.158717	0.138001	0.0623038	0.375931	0.423591	0.250841	0.277999	0.440645	0.168314	0.169719	0.179429	0.413774	0.460028
0.261827	0.164829	0.3794	0.11933	0.0475012	0.23413	0.300489	0.39701	0.21088	0.222775	0.463223	0.206195	0.0967097	0.0885996	0.399756	0.434837	0.313421	0.258529	0.465684	0.211869	0.133769	0.178619	0.387939	0.468242
0.238948	0.213576	0.367367	0.117215	0.0399476	0.121754	0.303575	0.385545	0.189946	0.227168	0.392	0.179522	0.145075	0.122659	0.350416	0.383073	0.239858	0.287729	0.410656	0.204374	0.0801098	0.272245	0.419006	0.470393
0.236528	0.254181	0.374777	0.085299	0.0131759	0.0817084	0.351831	0.416138	0.240426	0.295283	0.408043	0.142546	0.132953	0.141212	0.369181	0.401769	0.226505	0.332075	0.405599	0.138404	0.0764764	0.258311	0.375955	0.437605
0.29031	0.219377	0.375162	0.14334	0.0390962	0.161671	0.316358	0.437655	0.195053	0.222135	0.421354	0.210618	0.098004	0.128509	0.380305	0.415179	0.257837	0.262161	0.442057	0.201672	0.0969502	0.177131	0.395831	0.444522
0.272281	0.235376	0.363792	0.114102	0.058989	0.122843	0.364994	0.426207	0.18002	0.265288	0.40455	0.156742	0.0984266	0.0868766	0.406725	0.404286	0.247811	0.276305	0.388735	0.191071	0.0812927	0.209909	0.405064	0.424346
0.303034	0.259751	0.341982	0.0611138	-0.00499131	0.174145	0.33895	0.409961	0.202698	0.242435	0.440502	0.167358	0.144064	0.113931	0.335941	0.419585	0.22667	0.27673	0.432822	0.161014	0.110715	0.219488	0.37736	0.429049
0.261907	0.201476	0.332566	0.145244	0.0315655	0.200327	0.331549	0.414258	0.251049	0.229601	0.429392	0.206511	0.12912	0.157549	0.40177	0.448948	0.316983	0.234407	0.43468	0.235171	0.126812	0.255684	0.377156	0.4661
0.229704	0.218315	0.445399	0.14659	0.0802832	0.103849	0.303071	0.414105	0.261746	0.274236	0.454055	0.183283	0.117507	0.146874	0.364609	0.405697	0.25478	0.297928	0.468414	0.254531	0.153799	0.286465	0.440256	0.515196
0.305451	0.210325	0.456035	0.14573	0.0833308	0.220353	0.29893	0.462466	0.240993	0.211334	0.471185	0.171713	0.142162	0.161032	0.407848	0.44557	0.280337	0.291424	0.512241	0.219248	0.143012	0.241412	0.444714	0.526086
0.30387	0.20612	0.46686	0.131744	0.130769	0.139464	0.313024	0.440495	0.240705	0.24903	0.467987	0.129675	0.105325	0.115341	0.385328	0.436761	0.271188	0.260497	0.456228	0.196695	0.160122	0.238014	0.426694	0.481614
0.298983	0.242551	0.411095	0.101398	0.08421	0.208173	0.319137	0.419178	0.243079	0.254543	0.479871	0.1565	0.1563	0.128274	0.35006	0.437272	0.262249	0.293689	0.478259	0.179646	0.140748	0.227558	0.414652	0.498162
0.223369	0.196538	0.396117	0.0941712	0.069381	0.206151	0.296655	0.408194	0.215443	0.247868	0.4821	0.188545	0.144992	0.147385	0.386721	0.43057	0.315992	0.238544	0.50072	0.21263	0.139559	0.250943	0.420335	0.497715
0.30208	0.232736	0.456607	0.135509	0.10184	0.172517	0.339191	0.49224	0.289691	0.275746	0.459774	0.189282	0.147233	0.118579	0.403009	0.47818	0.305652	0.320971	0.490661	0.256591	0.135624	0.178713	0.40762	0.510322
0.279674	0.253185	0.460617	0.14172	0.118604	0.137966	0.372874	0.460907	0.274214	0.31303	0.488911	0.134913	0.102869	0.133003	0.401361	0.451168	0.268172	0.309976	0.43769	0.218867	0.124863	0.246285	0.385951	0.464402
0.300536	0.268503	0.418608	0.0887822	0.066835	0.143463	0.338393	0.43507	0.291142	0.270933	0.474722	0.14614	0.16403	0.137284	0.33856	0.445358	0.266733	0.29553	0.493565	0.202243	0.188528	0.242087	0.377534	0.495718
0.235947	0.181619	0.393755	0.109076	0.0906306	0.134368	0.317875	0.399749	0.301885	0.246273	0.468393	0.210557	0.1132	0.130956	0.395111	0.434053	0.333595	0.243886	0.485175	0.21702	0.111462	0.222098	0.398454	0.483584
0.328295	0.203023	0.460649	0.153503	0.0892321	0.18732	0.357329	0.498454	0.228712	0.224907	0.452634	0.136389	0.108469	0.146888	0.433388	0.463949	0.284125	0.281917	0.462405	0.210487	0.115422	0.166976	0.432396	0.491045
0.357968	0.233472	0.414408	0.120764	0.0574444	0.217724	0.326116	0.430597	0.277066	0.194864	0.459286	0.149134	0.144499	0.145971	0.379329	0.455649	0.275798	0.264462	0.496394	0.184288	0.134978	0.177019	0.423799	0.486431
0.305405	0.178494	0.440783	0.134511	0.0270597	0.224938	0.328214	0.44893	0.27078	0.211247	0.474151	0.185324	0.101372	0.163698	0.446944	0.476487	0.348173	0.242771	0.517049	0.221964	0.103587	0.181511	0.411254	0.497672
0.311782	0.223182	0.384721	0.125508	0.106154	0.153685	0.370901	0.423818	0.233265	0.275608	0.456808	0.116308	0.166155	0.11918	0.364022	0.447083	0.265555	0.28388	0.434775	0.174254	0.120964	0.224486	0.37612	0.451194
0.284571	0.206856	0.426338	0.132614	0.0982657	0.250007	0.354137	0.44342	0.242726	0.243839	0.506076	0.157218	0.0995879	0.136661	0.436208	0.468754	0.3134	0.210161	0.472035	0.210749	0.10471	0.222413	0.418271	0.455515
0.302778	0.204819	0.3675	0.112415	0.0809168	0.258591	0.3078	0.404828	0.266016	0.240152	0.461965	0.13181	0.146075	0.135899	0.376256	0.439854	0.3329	0.233797	0.493881	0.179217	0.124355	0.217553	0.409746	0.493843
0.256202	0.192074	0.360208	0.129419	0.0454369	0.145029	0.29922	0.3811	0.201554	0.235351	0.370137	0.191076	0.16769	0.0916519	0.40565	0.413327	0.27096	0.243557	0.378948	0.188956	0.0704631	0.250024	0.437164	0.448142
0.240792	0.243596	0.387661	0.0750362	0.0321256	0.127723	0.357429	0.416844	0.212388	0.292135	0.400399	0.154198	0.171874	0.132467	0.401336	0.438553	0.218309	0.312492	0.393002	0.134059	0.0671373	0.258831	0.452247	0.449776
0.286882	0.190524	0.402867	0.128146	0.0755053	0.147444	0.337106	0.436187	0.198887	0.227962	0.417533	0.255501	0.165778	0.126025	0.385122	0.436975	0.259594	0.237107	0.414231	0.19191	0.0817881	0.16617	0.448877	0.446918
0.230587	0.222627	0.355935	0.132827	0.0560979	0.0917396	0.326164	0.387537	0.160496	0.236978	0.373989	0.197404	0.144604	0.0562687	0.3999	0.408729	0.224348	0.238308	0.373005	0.165696	0.0506556	0.177838	0.422345	0.40855
0.273835	0.279882	0.397502	0.0476048	0.0236105	0.124916	0.362076	0.417948	0.156565	0.239346	0.430823	0.241132	0.16423	0.116308	0.405859	0.43888	0.191233	0.263692	0.416988	0.185874	0.115497	0.225297	0.457881	0.430067
0.296697	0.211428	0.356827	0.126522	0.0546531	0.203468	0.31213	0.430199	0.258351	0.226924	0.457714	0.255181	0.180979	0.15614	0.419833	0.479567	0.32031	0.266043	0.418037	0.251333	0.134953	0.234744	0.407261	0.476086
0.26003	0.239114	0.41131	0.180672	0.0781435	0.133333	0.29176	0.403081	0.254906	0.312871	0.416946	0.204032	0.121837	0.101162	0.421748	0.446089	0.275003	0.263059	0.427523	0.228241	0.110222	0.266287	0.466287	0.493854
0.326879	0.201553	0.449305	0.192078	0.0867687	0.194019	0.319903	0.447123	0.292268	0.25718	0.440361	0.206612	0.165905	0.137273	0.431869	0.471129	0.303704	0.254212	0.468029	0.200627	0.146453	0.209535	0.437827	0.489143
0.28582	0.210549	0.423858	0.177029	0.101198	0.0881636	0.265955	0.387685	0.269886	0.262684	0.40849	0.167005	0.11304	0.0623721	0.411135	0.443165	0.295795	0.219607	0.430848	0.154451	0.10157	0.187749	0.393795	0.427137
0.284107	0.274471	0.42355	0.119623	0.0929873	0.127789	0.337217	0.405068	0.223475	0.291259	0.440155	0.22876	0.139351	0.0999874	0.442877	0.455518	0.254943	0.262939	0.439453	0.175745	0.142435	0.211679	0.43964	0.46174
0.278905	0.23018	0.36526	0.101707	0.06974	0.18442	0.275335	0.413773	0.26634	0.277221	0.470119	0.235587	0.16395	0.122841	0.426558	0.459946	0.353839	0.24238	0.46496	0.19292	0.13349	0.19608	0.385568	0.474796
0.31723	0.237624	0.466344	0.128143	0.134048	0.169526	0.372924	0.483431	0.279821	0.315574	0.450767	0.227301	0.184572	0.119136	0.41003	0.504216	0.307455	0.324562	0.463873	0.24685	0.102235	0.173366	0.444041	0.516384
0.254994	0.276431	0.431656	0.144365	0.110542	0.110533	0.344346	0.424888	0.244328	0.315024	0.44564	0.169439	0.131412	0.0986507	0.403569	0.471784	0.270243	0.294959	0.431194	0.180012	0.0596144	0.226226	0.395638	0.463224
0.284095	0.321529	0.450834	0.0784775	0.103113	0.0895595	0.36958	0.438168	0.241506	0.309241	0.450673	0.221162	0.173149	0.11559	0.413019	0.468551	0.250507	0.31899	0.473946	0.226072	0.158348	0.248764	0.450721	0.504945
0.282605	0.226024	0.388623	0.0954547	0.0997301	0.133943	0.307705	0.417635	0.280229	0.277069	0.4742	0.252147	0.140082	0.106487	0.410744	0.466387	0.316864	0.276873	0.470897	0.221946	0.0872064	0.200147	0.399364	0.491835
0.288345	0.207047	0.449111	0.156732	0.108745	0.110895	0.344262	0.460281	0.248022	0.232032	0.430464	0.197942	0.158965	0.144895	0.410779	0.4669	0.270955	0.256008	0.44638	0.175757	0.0667883	0.143221	0.423834	0.454925
0.342934	0.263394	0.465232	0.113477	0.107202	0.13637	0.372643	0.443924	0.280541	0.248028	0.456383	0.253414	0.173332	0.156057	0.425693	0.487449	0.248657	0.266327	0.47431	0.200602	0.14069	0.167455	0.474542	0.478534
0.354211	0.202706	0.443999	0.108086	0.0464038	0.186443	0.332245	0.454936	0.316551	0.237414	0.492693	0.253395	0.14347	0.174298	0.42768	0.495493	0.363636	0.278214	0.489834	0.222916	0.0937829	0.151674	0.393383	0.497804
0.246654	0.26158	0.408112	0.14297	0.122003	0.0273846	0.355775	0.396886	0.201464	0.27704	0.429017	0.217189	0.177816	0.0964701	0.410811	0.456348	0.235319	0.267443	0.435382	0.177921	0.0813798	0.209647	0.404554	0.436975
0.283765	0.243532	0.399258	0.129282	0.104006	0.175558	0.298934	0.429506	0.25803	0.246228	0.487238	0.223386	0.128762	0.104627	0.416092	0.472781	0.295816	0.226865	0.449172	0.202229	0.0638805	0.185508	0.381674	0.43831
0.319058	0.258854	0.403943	0.0893912	0.115301	0.167349	0.298385	0.420512	0.239827	0.275389	0.474652	0.222969	0.166396	0.132294	0.414624	0.458367	0.309921	0.272509	0.475921	0.208934	0.134748	0.200713	0.422312	0.492137
0.254544	0.235218	0.382264	0.144699	-0.00319975	0.0982419	0.323956	0.385401	0.220943	0.260851	0.368164	0.172785	0.165609	0.201194	0.414739	0.435893	0.240237	0.290071	0.421687	0.176873	0.0693036	0.317078	0.47344	0.490833
0.295337	0.194882	0.380085	0.162753	0.0272261	0.167385	0.286168	0.406482	0.201753	0.201836	0.410341	0.21751	0.189733	0.143881	0.380691	0.424738	0.27629	0.238197	0.461852	0.21551	0.134279	0.265357	0.443883	0.505388
0.280911	0.216106	0.37552	0.136892	0.0174804	0.107591	0.317781	0.389293	0.243309	0.231688	0.35658	0.183607	0.128144	0.111359	0.423336	0.43251	0.284084	0.24463	0.420975	0.192508	0.0809595	0.237146	0.424048	0.465399
0.312246	0.231678	0.362634	0.0733905	0.0370404	0.170964	0.361469	0.410087	0.176383	0.245402	0.41739	0.222064	0.168038	0.14162	0.40286	0.433275	0.245038	0.262934	0.446921	0.189043	0.119624	0.265905	0.449387	0.48069
0.275263	0.224053	0.340596	0.122405	0.0170804	0.192116	0.293082	0.410012	0.269367	0.233454	0.437275	0.210613	0.220911	0.177873	0.432031	0.466674	0.360023	0.228386	0.447536	0.248154	0.1577	0.307969	0.427202	0.515847
0.273125	0.254683	0.394185	0.11456	0.0696401	0.145802	0.328085	0.441508	0.187031	0.311901	0.413489	0.209046	0.195283	0.167157	0.385107	0.478106	0.238739	0.312838	0.448724	0.193863	0.103567	0.206292	0.42683	0.491864
0.242599	0.290543	0.364551	0.14323	0.0441017	0.117688	0.376806	0.420602	0.205792	0.334267	0.391613	0.171742	0.141283	0.201969	0.444199	0.46709	0.207139	0.321379	0.41368	0.149926	0.0470508	0.243814	0.414091	0.438346
0.307849	0.302884	0.377319	0.0460686	0.053869	0.12521	0.377587	0.447598	0.198805	0.316741	0.412055	0.181823	0.190616	0.210457	0.394453	0.460514	0.190864	0.327475	0.466041	0.15234	0.139988	0.279468	0.435288	0.468206
0.281517	0.251913	0.341209	0.13006	0.0521496	0.139709	0.305435	0.417955	0.282401	0.290585	0.413932	0.216811	0.19498	0.222114	0.440145	0.493726	0.301876	0.275897	0.445501	0.196408	0.127553	0.27808	0.423471	0.496305
0.256651	0.231629	0.354885	0.156207	0.0388611	0.127411	0.320393	0.420506	0.170559	0.234824	0.38814	0.22233	0.132656	0.154595	0.384151	0.418683	0.224978	0.23924	0.430093	0.200985	0.0850418	0.169085	0.430329	0.456557
0.337513	0.2422	0.350769	0.0823714	0.068204	0.181092	0.307534	0.406327	0.18037	0.23946	0.433681	0.237	0.166508	0.160622	0.3518	0.424661	0.203152	0.21569	0.464044	0.191689	0.133834	0.210341	0.452109	0.456167
0.322045	0.216803	0.376361	0.163172	0.0134739	0.197217	0.282513	0.434679	0.26875	0.233124	0.468761	0.232882	0.172156	0.192599	0.404089	0.483783	0.346083	0.242907	0.477688	0.250642	0.152425	0.22872	0.414031	0.515182
0.284779	0.24791	0.316238	0.105123	0.0579885	0.110699	0.384921	0.414216	0.157461	0.289691	0.384753	0.212434	0.172828	0.149006	0.408542	0.433441	0.197269	0.277997	0.432767	0.194698	0.0935337	0.242392	0.418334	0.429506
0.280083	0.260669	0.341374	0.167865	0.0521055	0.213385	0.322036	0.426635	0.277001	0.259877	0.439226	0.225138	0.154385	0.17973	0.465452	0.491572	0.311383	0.222628	0.42662	0.247607	0.122435	0.259177	0.418448	0.468056
0.340238	0.246927	0.32269	0.101255	0.0778887	0.232987	0.306104	0.425368	0.247686	0.275007	0.433105	0.195624	0.195938	0.19116	0.403157	0.466834	0.296564	0.258079	0.465007	0.239847	0.167223	0.279597	0.440444	0.507032
0.274533	0.22964	0.364793	0.083459	0.0903665	0.201015	0.307575	0.407979	0.234227	0.296405	0.477366	0.169584	0.193462	0.10606	0.424891	0.434339	0.357472	0.243631	0.494288	0.147085	0.138531	0.251251	0.439986	0.52179
0.263197	0.239024	0.408142	0.100877	0.0416113	0.186061	0.291545	0.418167	0.303216	0.244835	0.493339	0.172898	0.147405	0.127537	0.444171	0.477758	0.360497	0.197431	0.490003	0.170496	0.118703	0.252107	0.409134	0.477939
0.293299	0.205464	0.402312	0.139519	0.105422	0.0949405	0.37231	0.417826	0.269141	0.27861	0.440593	0.184308	0.160683	0.119021	0.419128	0.473643	0.271387	0.26984	0.467707	0.145502	0.129828	0.2418	0.399831	0.472855
0.284955	0.213284	0.426049	0.0919634	-0.0215286	0.173577	0.267905	0.422116	0.273322	0.223074	0.512931	0.179744	0.190877	0.149703	0.437257	0.477717	0.369294	0.234853	0.534646	0.183085	0.15271	0.254039	0.421283	0.529859
0.332421	0.216776	0.42241	0.130385	0.08216	0.19738	0.352691	0.426765	0.253262	0.227472	0.485469	0.195661	0.190932	0.136294	0.412673	0.474493	0.269278	0.262451	0.507378	0.165478	0.184356	0.24671	0.455899	0.522221
0.297747	0.201189	0.46624	0.160857	0.0176885	0.148672	0.320217	0.454799	0.275141	0.193024	0.454874	0.157347	0.162094	0.156607	0.42051	0.481372	0.295659	0.246108	0.511246	0.159738	0.145011	0.228341	0.426621	0.506401
0.220183	0.227473	0.376046	0.114172	0.0522192	0.0889483	0.277319	0.384546	0.254573	0.269977	0.477606	0.237849	0.166317	0.149425	0.433293	0.443757	0.348489	0.21933	0.496507	0.187686	0.122777	0.274244	0.447745	0.512529
0.284963	0.255356	0.422965	0.135652	0.0964221	0.0985867	0.366783	0.425732	0.2357	0.298827	0.46395	0.227731	0.170276	0.143156	0.423328	0.462688	0.270076	0.2855	0.490635	0.196948	0.18217	0.289141	0.463372	0.531073
0.258567	0.248442	0.456069	0.195756	0.0672088	0.100591	0.325514	0.418173	0.282197	0.288579	0.45892	0.189639	0.108749	0.167097	0.432196	0.483926	0.285022	0.265139	0.474846	0.20499	0.111289	0.276833	0.428105	0.49932
0.277275	0.22507	0.456684	0.203979	0.0607202	0.165307	0.325693	0.446955	0.234535	0.263867	0.470469	0.225662	0.198523	0.133809	0.416449	0.491056	0.299396	0.283567	0.508867	0.249005	0.165813	0.264067	0.469665	0.555684
0.293269	0.23901	0.375371	0.103834	0.149092	0.120252	0.300853	0.408542	0.251212	0.30112	0.455033	0.189533	0.195932	0.128531	0.396014	0.440715	0.326663	0.260499	0.489574	0.18864	0.13066	0.248602	0.441938	0.513806
0.261894	0.275953	0.404881	0.150804	0.101953	0.169956	0.332604	0.432209	0.306101	0.290458	0.495016	0.21976	0.138323	0.175117	0.453951	0.500347	0.321984	0.23304	0.460383	0.19218	0.0577012	0.245279	0.401548	0.463115
0.27307	0.282589	0.401366	0.152725	0.144917	0.0909195	0.400699	0.438124	0.243499	0.342897	0.447701	0.188772	0.191887	0.184653	0.411822	0.493656	0.246355	0.324792	0.466564	0.198518	0.11659	0.277473	0.38823	0.485007
0.29103	0.226091	0.435326	0.115228	0.0546891	0.132814	0.313013	0.427703	0.276212	0.271823	0.488583	0.223375	0.181501	0.117419	0.42643	0.501579	0.370121	0.255354	0.505184	0.223595	0.0971873	0.172772	0.403678	0.517567
0.331488	0.271539	0.434035	0.116837	0.148582	0.15102	0.357259	0.45002	0.253693	0.285461	0.453069	0.203342	0.225884	0.136071	0.381611	0.498881	0.271256	0.311461	0.506578	0.233877	0.154075	0.208557	0.452797	0.539656
0.261413	0.270171	0.443965	0.179876	0.101193	0.16083	0.37573	0.472949	0.243392	0.306465	0.465066	0.195055	0.182001	0.18116	0.41789	0.521921	0.281737	0.32172	0.479599	0.228071	0.0769484	0.179597	0.404915	0.51025
0.30533	0.211699	0.38631	0.151626	0.111735	0.128996	0.373115	0.430944	0.238885	0.249027	0.437694	0.181763	0.208137	0.181823	0.395457	0.474719	0.232473	0.26565	0.470288	0.163768	0.0970036	0.207311	0.433187	0.472971
0.294825	0.236766	0.437635	0.12475	0.021154	0.20028	0.323605	0.459221	0.28662	0.220542	0.500772	0.169036	0.14381	0.193097	0.44138	0.493151	0.333091	0.22183	0.490575	0.181357	0.0650651	0.203406	0.422158	0.48351
0.339569	0.208952	0.411537	0.103663	0.0727052	0.207574	0.296469	0.39761	0.280054	0.247679	0.462942	0.141862	0.181179	0.155874	0.395108	0.448344	0.341089	0.249057	0.504619	0.180675	0.116334	0.206882	0.447143	0.520549
0.287092	0.238548	0.370042	0.140149	0.13434	0.193992	0.32877	0.422331	0.259459	0.298833	0.455681	0.159522	0.186947	0.148856	0.423866	0.462076	0.308504	0.232933	0.455596	0.179699	0.0777876	0.254425	0.423803	0.47202

## Sheet: FigureS7
Figure S7
Model1:FCY0→CogY0								Model2:FCY0→CogY2								Model3:FCY2→CogY2
RAVLT	LMT	PicVocab	Flanker	Pattern	Picture	Reading	PC1	RAVLT	LMT	PicVocab	Flanker	Pattern	Picture	Reading	PC1	RAVLT	LMT	PicVocab	Flanker	Pattern	Picture	Reading	PC1
0.222871	0.120935	0.351583	0.135002	0.0556943	0.0847357	0.316267	0.344151	0.213925	0.214357	0.331792	0.212793	0.0503816	0.142364	0.333228	0.369867	0.273542	0.182975	0.388779	0.133772	0.118365	0.222619	0.339719	0.414765
0.259479	0.170789	0.402322	0.146224	0.0588596	0.171221	0.333342	0.396822	0.217628	0.250894	0.431148	0.215494	0.0629602	0.193859	0.349861	0.445724	0.243408	0.177797	0.437564	0.133604	0.10914	0.227464	0.372248	0.438231
0.21221	0.136135	0.404698	0.112656	0.068173	0.125091	0.30399	0.380592	0.177629	0.228921	0.404807	0.176781	0.12219	0.188012	0.334411	0.439381	0.259727	0.15127	0.412407	0.10813	0.143711	0.198928	0.372755	0.430957
0.192266	0.111297	0.356172	0.0826193	0.0613753	0.0322756	0.28398	0.319851	0.182842	0.191667	0.363399	0.173995	0.104701	0.115368	0.291024	0.377404	0.238919	0.114595	0.41209	0.087555	0.12003	0.206729	0.373563	0.415008
0.283921	0.153166	0.361257	0.155913	0.069312	0.117731	0.29858	0.372441	0.210526	0.253073	0.371244	0.205353	0.124852	0.175159	0.331481	0.425045	0.210176	0.198511	0.422476	0.136431	0.162668	0.183415	0.343674	0.433265
0.277776	0.105865	0.396515	0.131004	0.0437786	0.21334	0.255248	0.414095	0.23848	0.250022	0.401292	0.246679	0.116838	0.219024	0.33306	0.447125	0.275943	0.203051	0.471025	0.173332	0.142745	0.247053	0.392005	0.485104
0.156728	0.0770239	0.375527	0.10469	0.0983268	0.11811	0.318866	0.348385	0.163884	0.153701	0.377963	0.0550165	0.0260914	0.135751	0.350798	0.359157	0.184365	0.0971142	0.381002	0.0618082	0.0842512	0.199725	0.341998	0.376685
0.167084	0.071431	0.342706	0.100081	0.00685703	0.0903955	0.299925	0.300273	0.21296	0.127669	0.305107	0.160237	0.0114273	0.146138	0.339496	0.35353	0.218189	0.0876863	0.387425	0.141905	0.0888705	0.208734	0.317679	0.402331
0.172965	0.0701989	0.407435	0.140348	0.00681189	0.153949	0.289843	0.34408	0.219835	0.186797	0.400127	0.185193	0.0118551	0.142917	0.331917	0.374404	0.200431	0.104979	0.412763	0.13454	0.0953518	0.210495	0.328537	0.395121
0.140882	0.131347	0.398358	0.134601	0.0299878	0.107217	0.302626	0.352119	0.169233	0.204632	0.400721	0.110893	0.0988369	0.14001	0.335494	0.422267	0.202143	0.0987779	0.377312	0.0957931	0.101523	0.195294	0.351681	0.394938
0.132302	0.0887196	0.376068	0.0939267	0.0158948	0.0341069	0.292965	0.304813	0.166572	0.150473	0.360098	0.0940373	0.0298971	0.125857	0.306945	0.34371	0.175039	0.0531689	0.377681	0.0611236	0.0625786	0.20618	0.326511	0.362982
0.20989	0.126731	0.359779	0.166308	0.0528249	0.0993515	0.295172	0.363587	0.197228	0.224936	0.403241	0.114174	0.0692274	0.110887	0.354155	0.418352	0.1609	0.175664	0.413567	0.104821	0.129845	0.185863	0.344299	0.412826
0.263973	0.11954	0.405167	0.16482	0.0408767	0.236641	0.27324	0.40735	0.240066	0.221338	0.406305	0.186777	0.166838	0.205577	0.350856	0.438239	0.23827	0.160946	0.441425	0.14266	0.156124	0.251474	0.356392	0.460485
0.190001	0.110668	0.315136	0.0597175	0.0471047	0.117299	0.334379	0.332736	0.23209	0.187646	0.330763	0.122886	-0.0204942	0.148866	0.343466	0.371254	0.278307	0.104748	0.374724	0.112794	0.0853374	0.216702	0.311182	0.400798
0.223192	0.157293	0.372292	0.0639303	0.072165	0.193084	0.380127	0.404293	0.245518	0.250761	0.43464	0.148214	0.00216642	0.191664	0.368593	0.45376	0.237265	0.156387	0.400733	0.123805	0.115838	0.198889	0.335739	0.410134
0.172364	0.147813	0.337294	0.0691184	0.114837	0.126321	0.318621	0.37567	0.181932	0.19251	0.38468	0.0922855	0.103256	0.196072	0.331185	0.456679	0.25282	0.109273	0.383087	0.076147	0.120863	0.193543	0.354061	0.416686
0.172171	0.122085	0.327935	0.0213931	0.0709815	0.0990525	0.314478	0.349123	0.225425	0.158954	0.331055	0.0576858	0.0750676	0.187627	0.322942	0.385696	0.23516	0.0631699	0.347659	0.0217963	0.0792986	0.207566	0.333528	0.377439
0.216235	0.179168	0.30776	0.100914	0.0906565	0.113336	0.334321	0.382979	0.229746	0.249223	0.389588	0.062592	0.118762	0.19234	0.351458	0.446906	0.188822	0.185588	0.406067	0.087675	0.123057	0.207422	0.357501	0.43145
0.239679	0.122449	0.391309	0.0982892	0.0673091	0.21704	0.320377	0.429683	0.263589	0.255026	0.421697	0.143884	0.0671962	0.230933	0.366422	0.486187	0.3126	0.168062	0.431308	0.0815983	0.145684	0.260905	0.334675	0.474141
0.241136	0.125878	0.337029	0.103819	0.00413931	0.1403	0.341715	0.348745	0.266124	0.18414	0.368764	0.25851	-0.0138804	0.197612	0.368462	0.42889	0.271455	0.145691	0.394404	0.201571	0.0973714	0.231816	0.332321	0.427529
0.202235	0.125504	0.35728	0.0899752	0.0278869	0.125007	0.334035	0.355803	0.222715	0.200822	0.373762	0.195374	0.0889375	0.18588	0.328772	0.447869	0.285211	0.11783	0.401993	0.163403	0.140005	0.212895	0.31235	0.431058
0.199753	0.0904009	0.318455	0.0743477	0.00336441	0.0257292	0.289667	0.295593	0.251244	0.151982	0.315286	0.162816	0.0259944	0.138559	0.268654	0.351102	0.237469	0.0958244	0.350427	0.143082	0.085849	0.201342	0.270628	0.363485
0.219565	0.152246	0.323815	0.11888	0.00381828	0.0770675	0.341821	0.356083	0.237293	0.23361	0.350235	0.213323	0.0658113	0.149242	0.332682	0.410385	0.231642	0.191251	0.418008	0.185064	0.113817	0.194599	0.346805	0.438004
0.254314	0.122504	0.372434	0.1153	0.00626172	0.19599	0.309871	0.400879	0.296595	0.201749	0.376485	0.23391	0.0615104	0.209015	0.36354	0.445573	0.333136	0.162485	0.427618	0.216656	0.120858	0.269279	0.363233	0.483402
0.207716	0.168562	0.406148	0.144466	0.0431597	0.157778	0.310326	0.422364	0.215694	0.236783	0.459114	0.223117	0.0661792	0.19096	0.345461	0.495077	0.26147	0.139859	0.416177	0.182692	0.138985	0.203294	0.353439	0.437536
0.188655	0.123686	0.378498	0.0653853	0.0141806	0.118351	0.33581	0.354332	0.248286	0.182122	0.412707	0.209773	0.0368908	0.173926	0.344763	0.428499	0.229353	0.119498	0.412568	0.127698	0.0894667	0.211972	0.362117	0.397114
0.272428	0.146307	0.35571	0.134776	0.0271828	0.158758	0.350399	0.391786	0.281077	0.242948	0.437697	0.22258	0.0495923	0.184827	0.355894	0.478694	0.230799	0.205605	0.45115	0.162296	0.130533	0.183365	0.374689	0.465938
0.287084	0.155303	0.395656	0.195031	0.0548311	0.264414	0.267545	0.428436	0.302007	0.237269	0.442252	0.238609	0.0504408	0.241779	0.355939	0.477576	0.28199	0.197228	0.471098	0.144489	0.146137	0.251571	0.377118	0.480963
0.151854	0.116627	0.374859	0.023918	0.0401289	0.0316511	0.242888	0.319143	0.183412	0.179816	0.381951	0.113176	0.113967	0.154684	0.296604	0.430008	0.232795	0.0715117	0.376861	0.0838086	0.132719	0.174344	0.353511	0.404851
0.219755	0.17378	0.347302	0.174068	0.0745606	0.0976789	0.310562	0.387472	0.210923	0.271806	0.429234	0.165592	0.160261	0.191183	0.342056	0.500874	0.22572	0.180311	0.420104	0.163226	0.153046	0.166751	0.365276	0.452444
0.270465	0.127558	0.403336	0.114562	0.0725113	0.181433	0.244627	0.4166	0.247488	0.232078	0.421343	0.194519	0.135631	0.237054	0.308244	0.491869	0.322603	0.178373	0.475438	0.188203	0.162004	0.232658	0.348454	0.510567
0.216476	0.131202	0.325504	0.0890086	0.0439631	0.031101	0.286221	0.345586	0.237331	0.217721	0.376145	0.164534	0.109442	0.160137	0.31368	0.428849	0.202962	0.131391	0.405604	0.104665	0.0854781	0.188976	0.35427	0.418715
0.254094	0.148838	0.398622	0.152733	0.0698856	0.172599	0.256904	0.422226	0.265335	0.213239	0.404671	0.19316	0.124358	0.232307	0.318722	0.453615	0.277246	0.165958	0.452071	0.148711	0.15547	0.260964	0.342177	0.471254
0.27559	0.120887	0.37809	0.140091	0.0483166	0.172907	0.29516	0.411045	0.271707	0.272351	0.444347	0.226534	0.166187	0.22298	0.36271	0.490549	0.268691	0.24064	0.485864	0.153443	0.161998	0.23913	0.402186	0.504574
0.183571	0.0884	0.363626	0.176448	0.0830367	0.102317	0.321553	0.382372	0.180041	0.147575	0.356238	0.139112	0.0846043	0.165731	0.359483	0.366992	0.255748	0.14298	0.424615	0.0906036	0.125122	0.229476	0.431724	0.450474
0.196956	0.138509	0.350336	0.14152	0.0669388	0.064311	0.329922	0.343721	0.182087	0.193963	0.303983	0.143581	0.0784609	0.119835	0.349882	0.354088	0.267467	0.175003	0.411507	0.0716197	0.149063	0.204274	0.402789	0.459621
0.199756	0.122998	0.370555	0.142182	0.0438801	0.127996	0.338422	0.377682	0.21993	0.243447	0.349546	0.16519	0.0803963	0.17106	0.356359	0.39684	0.262312	0.155469	0.421136	0.113984	0.114155	0.249231	0.413078	0.474724
0.168434	0.183785	0.408387	0.158559	0.0512004	0.139474	0.337413	0.385797	0.203463	0.234331	0.390161	0.107634	0.0938117	0.164462	0.416155	0.422948	0.270379	0.197148	0.414631	0.0520992	0.132152	0.244204	0.466772	0.487265
0.196777	0.140862	0.358124	0.159913	0.0229687	0.0523214	0.329687	0.364673	0.159775	0.202483	0.360118	0.111014	0.046071	0.0993394	0.321222	0.36873	0.259658	0.148012	0.425057	0.0443692	0.0675405	0.222133	0.385866	0.451398
0.260311	0.197825	0.338066	0.162436	0.0735828	0.108766	0.302568	0.386255	0.190834	0.236913	0.341883	0.129156	0.0670051	0.14656	0.361456	0.403681	0.232695	0.193397	0.414417	0.0963296	0.166153	0.234464	0.384404	0.464976
0.273588	0.162545	0.374455	0.203178	0.00552421	0.188145	0.272468	0.40078	0.21616	0.260158	0.36124	0.22566	0.179471	0.153089	0.32154	0.408592	0.248303	0.206459	0.443864	0.153121	0.172638	0.244805	0.427541	0.488869
0.211161	0.127515	0.359006	0.116865	0.0611008	0.0927925	0.324122	0.365809	0.216953	0.195978	0.379115	0.176064	0.0696162	0.12645	0.352403	0.369703	0.28108	0.168854	0.448414	0.141243	0.141091	0.193935	0.369416	0.446068
0.227839	0.163316	0.38944	0.0684456	0.0446637	0.152987	0.380781	0.422002	0.262889	0.23559	0.436916	0.205755	0.116933	0.228171	0.378696	0.458275	0.251732	0.164968	0.447581	0.190195	0.146698	0.232442	0.384189	0.458063
0.178471	0.147685	0.382517	0.0993078	0.0629926	0.158026	0.320675	0.403621	0.241781	0.152448	0.431566	0.161818	0.147467	0.231269	0.406743	0.46205	0.279549	0.178636	0.472633	0.119694	0.166506	0.242979	0.459989	0.504405
0.211741	0.121758	0.335463	0.0887181	0.0134062	0.111743	0.317876	0.398598	0.249401	0.139737	0.386711	0.147387	0.132684	0.176911	0.335284	0.40677	0.270323	0.13199	0.435601	0.0880326	0.0994232	0.209246	0.357275	0.444653
0.248275	0.197149	0.321301	0.105719	0.04721	0.128316	0.300848	0.392501	0.251858	0.187957	0.375629	0.146565	0.15372	0.231692	0.340701	0.420791	0.211089	0.153286	0.442132	0.162499	0.175152	0.238218	0.363112	0.456681
0.239256	0.104527	0.416869	0.156689	-0.0337297	0.157394	0.290583	0.417969	0.263094	0.226766	0.440665	0.246503	0.12166	0.190684	0.32595	0.462784	0.273285	0.149599	0.472599	0.167408	0.158935	0.24083	0.375775	0.484303
0.245367	0.177243	0.365312	0.110094	0.0573412	0.0977062	0.372292	0.383154	0.230207	0.243608	0.402314	0.207647	0.107048	0.185528	0.402974	0.451864	0.279398	0.208579	0.431779	0.166703	0.12859	0.222952	0.385555	0.473419
0.214012	0.169282	0.415676	0.105916	0.0755246	0.139366	0.355181	0.394479	0.220184	0.251056	0.426322	0.160806	0.14593	0.160625	0.400567	0.441843	0.299322	0.240634	0.476589	0.0948713	0.188166	0.219131	0.397378	0.496219
0.239431	0.136191	0.346724	0.121682	0.0313241	0.0343397	0.304102	0.348399	0.214763	0.215421	0.36606	0.142215	0.089333	0.0738646	0.27566	0.352391	0.260794	0.2105	0.421826	0.0999684	0.111302	0.161913	0.283751	0.407665
0.263414	0.226287	0.360875	0.113871	0.0425107	0.0907745	0.329125	0.37977	0.199211	0.25764	0.36024	0.20607	0.116189	0.138885	0.340244	0.396436	0.245505	0.226567	0.45996	0.152591	0.167364	0.187836	0.366978	0.469761
0.263919	0.146447	0.40542	0.159394	-0.00382931	0.123128	0.302254	0.402066	0.239181	0.257832	0.407331	0.251249	0.105406	0.128837	0.345281	0.42583	0.282302	0.22119	0.460912	0.22081	0.127741	0.218832	0.405764	0.487035
0.213535	0.204027	0.436584	0.130406	0.0520411	0.16137	0.355517	0.44633	0.252186	0.261357	0.470423	0.193982	0.133215	0.227488	0.434674	0.495967	0.293572	0.21631	0.475158	0.163545	0.161257	0.25881	0.453967	0.526092
0.228728	0.163549	0.376936	0.0918388	0.0182722	0.128363	0.375347	0.397082	0.234725	0.228824	0.43126	0.201179	0.123595	0.158571	0.376298	0.452958	0.265705	0.189062	0.470746	0.127922	0.0909528	0.230936	0.390907	0.449385
0.297185	0.201826	0.343309	0.0847062	0.0281129	0.155425	0.361952	0.40225	0.285191	0.239682	0.400696	0.200017	0.117577	0.232682	0.373649	0.467797	0.260395	0.169961	0.471039	0.179718	0.161402	0.247389	0.372627	0.498447
0.275435	0.168405	0.386742	0.207317	0.00522267	0.165672	0.280514	0.41157	0.272545	0.259438	0.42142	0.247151	0.118815	0.195993	0.340041	0.4599	0.229619	0.202106	0.483271	0.182312	0.138016	0.248509	0.425907	0.490381
0.193581	0.138763	0.416392	0.0514829	0.0187679	0.110501	0.292077	0.371445	0.218193	0.205477	0.441598	0.112673	0.129208	0.136791	0.37783	0.443549	0.284115	0.1892	0.469627	0.0670517	0.149689	0.214325	0.415485	0.49274
0.253356	0.21467	0.379955	0.147568	0.06122	0.159587	0.318183	0.401643	0.248456	0.237629	0.431137	0.17246	0.161005	0.226793	0.410949	0.47391	0.251185	0.224714	0.477101	0.163209	0.20461	0.239474	0.408711	0.51068
0.262211	0.137303	0.433113	0.132443	0.00806431	0.173046	0.254072	0.411392	0.250336	0.230072	0.442566	0.224223	0.135007	0.191689	0.351086	0.459062	0.286523	0.248167	0.525462	0.203903	0.176851	0.237368	0.423242	0.547934
0.278708	0.17931	0.341423	0.0898173	0.0265236	0.0981122	0.288004	0.380868	0.237806	0.221829	0.373113	0.190692	0.109949	0.147336	0.312907	0.426021	0.2597	0.163283	0.462481	0.126275	0.101554	0.19835	0.327417	0.458499
0.283915	0.174618	0.404995	0.216837	0.00836001	0.160576	0.253845	0.430642	0.239005	0.250566	0.426142	0.242363	0.14197	0.138319	0.286306	0.44042	0.269927	0.231546	0.504493	0.195453	0.141448	0.2278	0.35638	0.498358
0.299524	0.140495	0.384863	0.114331	-0.0167022	0.150532	0.264665	0.389794	0.243967	0.246077	0.425375	0.273763	0.17195	0.181429	0.318079	0.441172	0.232438	0.204082	0.500147	0.213065	0.175649	0.23979	0.401107	0.497309
0.160363	0.0505514	0.334791	0.0954195	0.0725519	0.0744468	0.298066	0.293394	0.15976	0.135879	0.329966	0.111109	0.0350916	0.0987828	0.320851	0.317756	0.236984	0.0960527	0.43924	0.137	0.127978	0.161943	0.359645	0.423345
0.159049	0.037107	0.372762	0.095266	0.0530628	0.106345	0.316436	0.339058	0.199558	0.20662	0.380188	0.156141	0.0615259	0.127398	0.323902	0.361516	0.236058	0.130212	0.424183	0.160092	0.133485	0.196816	0.3683	0.42074
0.114046	0.122331	0.358742	0.134243	0.101379	0.102258	0.303989	0.332644	0.163856	0.168203	0.387191	0.0801537	0.111376	0.135615	0.369923	0.389365	0.233138	0.150633	0.411356	0.0886346	0.116583	0.208987	0.444827	0.446264
0.156482	0.071914	0.363861	0.115774	0.0288865	0.0836014	0.303601	0.345911	0.151589	0.133567	0.354225	0.0548642	0.0299961	0.125085	0.300926	0.320583	0.216888	0.0916597	0.38772	0.0491035	0.039837	0.1837	0.332751	0.381337
0.189389	0.137036	0.313343	0.139631	0.101204	0.0769538	0.283429	0.350696	0.175851	0.184833	0.378702	0.0318633	0.0963295	0.122413	0.331148	0.357809	0.191284	0.180029	0.435879	0.108554	0.142001	0.214229	0.381703	0.431464
0.227608	0.101975	0.400527	0.187836	0.0247992	0.144616	0.283095	0.382421	0.207765	0.224822	0.412762	0.171961	0.167833	0.134506	0.317005	0.410825	0.27128	0.1488	0.445241	0.107888	0.197146	0.233622	0.359251	0.460392
0.191469	0.0387512	0.340999	0.0820943	0.00671001	0.096187	0.322215	0.308009	0.21669	0.156133	0.3174	0.202831	0.0597146	0.158415	0.348075	0.377884	0.263058	0.101883	0.434015	0.185582	0.133949	0.195462	0.369911	0.464535
0.16296	0.130534	0.38661	0.0889399	0.044729	0.161396	0.353193	0.344558	0.194812	0.20037	0.380081	0.128128	0.111615	0.139145	0.374223	0.421609	0.270101	0.134923	0.444991	0.120002	0.16511	0.19444	0.386758	0.485162
0.195049	0.0825738	0.351436	0.10403	-0.00658453	0.0597711	0.31656	0.303013	0.182834	0.151196	0.329661	0.0925324	0.00444856	0.0998747	0.248501	0.323832	0.217686	0.105557	0.396677	0.117576	0.0812267	0.149458	0.267212	0.390743
0.217723	0.14812	0.339193	0.0949105	0.0311331	0.0938342	0.325195	0.344651	0.180521	0.197425	0.347672	0.138497	0.0750332	0.100692	0.324075	0.379844	0.223962	0.162717	0.466686	0.151292	0.155962	0.172786	0.385376	0.474434
0.263457	0.131611	0.378272	0.113945	-0.00180864	0.164257	0.301524	0.365182	0.235316	0.201804	0.359789	0.206876	0.151455	0.132406	0.334055	0.401358	0.282568	0.129374	0.454445	0.200514	0.19025	0.214808	0.387174	0.488943
0.143805	0.1168	0.421709	0.13134	0.0165301	0.151706	0.319492	0.38684	0.226114	0.235348	0.407917	0.174722	0.0957179	0.132106	0.368023	0.438292	0.287738	0.146288	0.430182	0.148788	0.142754	0.23778	0.428447	0.482857
0.168647	0.0668672	0.394472	0.107962	-0.021463	0.124586	0.352287	0.3518	0.19854	0.198029	0.367458	0.168736	0.0244438	0.122931	0.321362	0.366268	0.239696	0.110493	0.433774	0.106606	0.0642742	0.209221	0.350018	0.40407
0.223181	0.080125	0.331311	0.0976495	0.0155605	0.136202	0.332951	0.362834	0.255831	0.211184	0.384879	0.168026	0.0564191	0.111242	0.338101	0.404853	0.267781	0.152999	0.461096	0.150491	0.148167	0.226486	0.380243	0.481286
0.26327	0.108031	0.37867	0.218118	0.00818585	0.20003	0.256894	0.373139	0.2611	0.238095	0.361135	0.2292	0.146446	0.13325	0.303782	0.393262	0.253825	0.152328	0.457345	0.136967	0.195995	0.234733	0.391896	0.471275
0.139871	0.135797	0.42335	0.0868158	-0.00776804	0.108798	0.30946	0.352643	0.169291	0.199901	0.404033	0.0502326	0.0306413	0.100482	0.340334	0.399655	0.238096	0.127858	0.406804	0.0503439	0.0821857	0.198108	0.389273	0.446462
0.191526	0.199654	0.364737	0.175401	0.0759448	0.145097	0.317127	0.381741	0.202726	0.244138	0.426896	0.0897265	0.101719	0.121368	0.390427	0.453085	0.224449	0.207038	0.449483	0.130661	0.157368	0.214441	0.421062	0.487791
0.249852	0.169307	0.412139	0.175764	0.0220497	0.192332	0.271952	0.393986	0.229855	0.248506	0.403367	0.171593	0.198385	0.144807	0.339693	0.440536	0.288845	0.204784	0.474702	0.153546	0.209235	0.238307	0.401823	0.525833
0.22742	0.142531	0.353612	0.126513	0.0219268	0.0896769	0.314608	0.378315	0.186581	0.213261	0.39424	0.0912295	0.018009	0.0891011	0.318462	0.38737	0.220871	0.13363	0.442132	0.0899492	0.0466142	0.198571	0.336862	0.435735
0.277049	0.179099	0.413498	0.245339	0.00619834	0.183059	0.281771	0.426769	0.210614	0.249175	0.404397	0.170718	0.110354	0.139045	0.284173	0.405023	0.255428	0.168935	0.463479	0.136671	0.1479	0.230635	0.319404	0.461853
0.287697	0.162736	0.369216	0.153915	0.017741	0.171633	0.280467	0.39612	0.219881	0.258551	0.432143	0.192179	0.206323	0.122138	0.336457	0.430983	0.248223	0.20735	0.482757	0.147883	0.217815	0.243458	0.402402	0.495391
0.225164	0.139888	0.339614	0.0538386	0.024075	0.0906512	0.377358	0.358327	0.224729	0.214654	0.384197	0.215722	0.0218477	0.15834	0.363506	0.407564	0.265985	0.172985	0.419403	0.213078	0.138063	0.185555	0.336195	0.437069
0.170029	0.154292	0.35004	0.0734385	0.0670322	0.130922	0.333997	0.342969	0.192615	0.177598	0.397004	0.156147	0.0954389	0.148994	0.342584	0.416579	0.287097	0.18068	0.463976	0.143532	0.155177	0.199647	0.36605	0.482911
0.219464	0.11702	0.313256	0.0743199	-0.0070801	0.0827021	0.291689	0.330579	0.209419	0.151285	0.31773	0.0977283	0.0199067	0.106575	0.237127	0.314495	0.228166	0.140461	0.380924	0.115187	0.0747694	0.14295	0.23118	0.376679
0.205817	0.214535	0.314389	0.0804154	0.0196549	0.0750867	0.323827	0.339301	0.18237	0.212862	0.356653	0.115078	0.0677066	0.125854	0.293149	0.346993	0.219811	0.197837	0.46006	0.171496	0.125154	0.181776	0.35462	0.462657
0.226783	0.14813	0.402958	0.123897	-0.0387198	0.0983218	0.321111	0.373374	0.22777	0.219637	0.411778	0.200091	0.0356009	0.10808	0.323016	0.408495	0.312332	0.157256	0.444311	0.161269	0.123876	0.215826	0.334962	0.471537
0.173283	0.194321	0.38239	0.0894005	0.0627925	0.134741	0.35732	0.418903	0.240345	0.214863	0.437596	0.202175	0.0946437	0.200462	0.377547	0.474119	0.268814	0.2154	0.425423	0.184996	0.174364	0.238264	0.417579	0.496397
0.206239	0.151887	0.363076	0.0342942	-0.00198936	0.158081	0.397396	0.403336	0.236034	0.195369	0.39278	0.176194	0.0676705	0.181581	0.351072	0.412931	0.231881	0.183602	0.384472	0.11989	0.0873029	0.192266	0.325049	0.397561
0.236827	0.193754	0.303258	0.0460851	0.00777484	0.120272	0.381281	0.38225	0.278044	0.227824	0.384983	0.151773	0.0802076	0.206583	0.33823	0.434513	0.227694	0.214772	0.444562	0.180873	0.157194	0.230941	0.362379	0.477536
0.238937	0.17438	0.398757	0.148911	-0.0261389	0.12551	0.325451	0.398387	0.269691	0.259405	0.420438	0.229143	0.0764406	0.163443	0.330643	0.451603	0.259275	0.207586	0.433822	0.104221	0.192191	0.227212	0.340241	0.463152
0.153333	0.151428	0.352457	0.0315575	0.029534	0.126549	0.280857	0.35825	0.202625	0.134125	0.369912	0.089979	0.109901	0.16909	0.334155	0.410756	0.246327	0.155148	0.391998	0.0497503	0.111547	0.198276	0.376872	0.463945
0.171046	0.243823	0.289462	0.127295	0.0912871	0.114854	0.313171	0.368748	0.210962	0.199737	0.400551	0.0846814	0.164602	0.208704	0.353995	0.438084	0.213525	0.233907	0.456227	0.153207	0.15716	0.242686	0.414716	0.509986
0.217169	0.163199	0.397564	0.139482	0.0237143	0.121219	0.275299	0.394693	0.231089	0.204482	0.429149	0.192835	0.0844345	0.181105	0.318441	0.475902	0.31082	0.224507	0.496005	0.131488	0.189208	0.246313	0.3653	0.537025
0.218026	0.192031	0.296249	0.0633006	0.0167022	0.111576	0.30667	0.373479	0.239864	0.177234	0.338191	0.0773545	0.103736	0.185032	0.30046	0.376339	0.213889	0.160976	0.396418	0.0881426	0.0506907	0.210748	0.311835	0.437043
0.251953	0.189339	0.411565	0.195764	-0.00731754	0.15919	0.297227	0.440167	0.252962	0.214855	0.38811	0.179343	0.102725	0.173591	0.29422	0.435914	0.274374	0.205035	0.431294	0.0772239	0.141734	0.231795	0.271401	0.464593
0.232516	0.181118	0.37049	0.126386	-0.0241552	0.0999238	0.311367	0.388057	0.246353	0.248318	0.436025	0.170497	0.122459	0.176137	0.323812	0.449873	0.240471	0.229289	0.468751	0.109583	0.175344	0.259673	0.363769	0.484977
0.259544	0.200942	0.392806	0.0974456	-0.0401633	0.119786	0.338984	0.389019	0.223522	0.24025	0.43516	0.266087	0.110821	0.128869	0.328166	0.418598	0.275396	0.225102	0.498925	0.227767	0.131384	0.220277	0.414817	0.519658
0.301375	0.187142	0.409804	0.195982	-0.0229353	0.132354	0.296119	0.410882	0.257515	0.222985	0.39788	0.201677	0.0647959	0.130383	0.260464	0.400431	0.272623	0.219666	0.444535	0.212596	0.130101	0.198473	0.271819	0.458053
0.266535	0.182767	0.339786	0.0872416	-0.0177131	0.0713231	0.318557	0.352481	0.21617	0.221555	0.365781	0.16747	0.0510998	0.111503	0.236785	0.356133	0.224628	0.195926	0.445605	0.161634	0.0618826	0.146591	0.277182	0.436258
0.27458	0.164587	0.426946	0.111914	0.00372956	0.178053	0.321761	0.406648	0.244771	0.217022	0.439037	0.218631	0.106616	0.164328	0.339093	0.459965	0.339731	0.22085	0.507225	0.226058	0.184711	0.234657	0.368675	0.548906
0.232057	0.221256	0.373333	0.115916	0.0401541	0.15602	0.369551	0.390721	0.200921	0.247578	0.431944	0.198494	0.144735	0.170733	0.348595	0.453844	0.266409	0.23622	0.503007	0.196352	0.178231	0.193232	0.382371	0.530728
0.218325	0.131812	0.399101	0.0525153	-0.00229482	0.129569	0.31059	0.353729	0.216676	0.197182	0.401378	0.116767	0.0867341	0.123758	0.283858	0.401384	0.26236	0.179947	0.431107	0.122508	0.14973	0.16315	0.287329	0.44988
0.285738	0.178396	0.378839	0.16412	-0.0260088	0.130492	0.322356	0.38396	0.262385	0.201912	0.408905	0.272914	0.057975	0.169488	0.365948	0.438107	0.295083	0.185324	0.44773	0.205065	0.146723	0.231256	0.390997	0.493033
0.273384	0.170799	0.329689	0.0565982	-0.0106835	0.105438	0.39481	0.370243	0.245442	0.202575	0.386526	0.25733	0.0644055	0.186204	0.357524	0.433342	0.284155	0.203102	0.469882	0.218765	0.136936	0.195326	0.389671	0.515884
0.249657	0.128117	0.352247	0.0774936	-0.0215755	0.101092	0.374334	0.356964	0.237584	0.173144	0.381066	0.219431	0.0390168	0.157759	0.32045	0.403209	0.251174	0.186583	0.402182	0.182564	0.0867109	0.175496	0.288129	0.415373
0.22717	0.168395	0.392175	0.0934354	0.0313939	0.16131	0.381072	0.415332	0.236343	0.219413	0.43533	0.250837	0.100802	0.202633	0.396656	0.486924	0.313894	0.193644	0.461096	0.218907	0.17665	0.229587	0.386092	0.526548
0.290668	0.168053	0.35206	0.166071	-0.0202426	0.144277	0.329556	0.389687	0.289608	0.211976	0.424742	0.268793	0.0822784	0.171435	0.341576	0.448344	0.267313	0.226104	0.509574	0.125808	0.179241	0.255497	0.4282	0.525835
0.287124	0.211177	0.409325	0.23434	0.0068195	0.208341	0.315588	0.449061	0.270033	0.219698	0.427525	0.250203	0.0837888	0.172681	0.330809	0.448871	0.252033	0.240724	0.486538	0.123123	0.147083	0.22829	0.35267	0.464692
0.266747	0.149801	0.343079	0.0507981	-0.0189167	0.1581	0.39282	0.396767	0.276922	0.19296	0.418441	0.233661	0.0477488	0.167608	0.350089	0.442258	0.2795	0.189978	0.474683	0.147174	0.0639966	0.226266	0.372623	0.481695
0.26694	0.200192	0.423493	0.21247	0.0220614	0.140226	0.27132	0.443925	0.270226	0.221103	0.43451	0.243585	0.0953048	0.184098	0.343475	0.480052	0.311944	0.250472	0.505001	0.178239	0.214047	0.248327	0.405066	0.554522
0.237397	0.206668	0.371684	0.127742	0.0327115	0.160355	0.373754	0.434692	0.275217	0.234135	0.46212	0.230319	0.0957599	0.21196	0.397022	0.514857	0.303322	0.237421	0.491799	0.222814	0.180609	0.251306	0.429102	0.559736
0.188168	0.158539	0.435455	0.064023	-0.00669353	0.159631	0.337959	0.421143	0.225979	0.20233	0.445385	0.198961	0.0760254	0.156583	0.381295	0.468587	0.285026	0.199767	0.444795	0.142523	0.138431	0.219517	0.411153	0.486584
0.218801	0.191688	0.363363	0.0856999	0.0332073	0.132281	0.293498	0.383029	0.223487	0.225005	0.433173	0.13768	0.0960857	0.157576	0.346195	0.464047	0.26132	0.197286	0.465163	0.132332	0.114311	0.198273	0.374027	0.511124
0.269344	0.187788	0.446191	0.153186	0.0185956	0.169181	0.238126	0.432785	0.2368	0.217703	0.434206	0.172908	0.111079	0.160562	0.294597	0.455493	0.297547	0.249767	0.509434	0.15805	0.193215	0.219401	0.337143	0.540692
0.277274	0.186347	0.397412	0.179082	0.0261805	0.142014	0.292172	0.406453	0.244731	0.238354	0.467889	0.22175	0.160609	0.187747	0.346529	0.478027	0.292028	0.280956	0.541638	0.214454	0.206634	0.247995	0.411964	0.574465
0.309282	0.198246	0.395029	0.205309	0.00327816	0.151448	0.292573	0.434446	0.251973	0.246702	0.448688	0.236393	0.125914	0.163631	0.301463	0.443876	0.274188	0.242173	0.510449	0.155515	0.11312	0.238329	0.348929	0.511643

## Sheet: FigureS8
Figure S8
model transfer
RAVLT	LMT	PicVocab	Flanker	Pattern	Picture	Reading	PC1
0.304215	0.276877	0.411845	0.162246	0.0915645	0.22382	0.378392	0.456581
0.304534	0.26367	0.408357	0.160208	0.105626	0.220543	0.388443	0.45453
0.332135	0.256599	0.408114	0.156442	0.114467	0.214754	0.355268	0.457059
0.321501	0.25847	0.461103	0.195397	0.112856	0.239841	0.390747	0.491544
0.302778	0.262651	0.419183	0.159721	0.132716	0.251229	0.376382	0.469421
0.315155	0.213694	0.414245	0.136532	0.127872	0.20885	0.387487	0.439548
0.328649	0.263545	0.419621	0.158863	0.146088	0.288755	0.400899	0.476254
0.33083	0.211555	0.469252	0.192625	0.165541	0.283156	0.376088	0.476055
0.259466	0.272398	0.380927	0.164144	0.0643865	0.23129	0.358023	0.437276
0.298339	0.235317	0.361176	0.14847	0.0657907	0.22093	0.34208	0.434487
0.280332	0.250543	0.449117	0.213062	0.0798507	0.216625	0.374641	0.474246
0.256178	0.272376	0.405116	0.164634	0.081675	0.244714	0.349902	0.462969
0.265175	0.225093	0.404635	0.135468	0.0687493	0.19482	0.356172	0.421303
0.27131	0.273302	0.406084	0.164359	0.1064	0.270864	0.378964	0.469565
0.325814	0.240323	0.456327	0.209658	0.126126	0.269477	0.352452	0.48553
0.305477	0.260633	0.356609	0.164754	0.087071	0.209802	0.343652	0.443926
0.280329	0.27324	0.409675	0.199797	0.0794809	0.228253	0.370878	0.465201
0.264854	0.274758	0.372275	0.163928	0.110299	0.232304	0.336054	0.448671
0.261692	0.240442	0.361785	0.137901	0.109437	0.2067	0.362357	0.420465
0.270301	0.288444	0.381354	0.18314	0.119953	0.282767	0.385184	0.467461
0.316594	0.250344	0.429167	0.205637	0.155463	0.287339	0.363145	0.478998
0.323324	0.229301	0.400908	0.201642	0.0725721	0.230924	0.356619	0.468266
0.311676	0.234023	0.391973	0.16671	0.102864	0.246049	0.323841	0.466798
0.301218	0.180932	0.354354	0.141892	0.0891472	0.186329	0.320579	0.399798
0.324721	0.255583	0.387857	0.162176	0.0934951	0.266264	0.373068	0.473006
0.349656	0.226724	0.438336	0.173995	0.121115	0.279446	0.345476	0.482166
0.272877	0.273283	0.447261	0.22307	0.0969105	0.252523	0.361405	0.494679
0.277736	0.215974	0.438531	0.187182	0.0945321	0.213615	0.378091	0.456036
0.298406	0.266239	0.440317	0.217691	0.111809	0.285355	0.389822	0.500925
0.317191	0.231304	0.483431	0.233588	0.136786	0.269075	0.364334	0.489206
0.250754	0.214098	0.376985	0.130418	0.118353	0.234885	0.337483	0.428515
0.276021	0.2753	0.409038	0.179886	0.135895	0.290009	0.375755	0.483335
0.31431	0.245068	0.467967	0.187114	0.122104	0.292574	0.347722	0.491186
0.274736	0.233553	0.398857	0.155009	0.134549	0.250408	0.386536	0.446246
0.313892	0.201911	0.466759	0.194525	0.162968	0.279282	0.355105	0.471245
0.318195	0.249451	0.471097	0.196625	0.165891	0.320612	0.392135	0.501868
0.278566	0.258651	0.440913	0.158313	0.0782875	0.241514	0.416857	0.459416
0.305751	0.248783	0.42298	0.158953	0.123233	0.222664	0.383383	0.463115
0.287692	0.256339	0.48566	0.209554	0.105038	0.231574	0.418548	0.494268
0.294154	0.271302	0.465049	0.17263	0.109293	0.242041	0.416453	0.494558
0.284942	0.231938	0.46685	0.142587	0.0873163	0.215183	0.412693	0.459678
0.297434	0.263597	0.450946	0.154108	0.137724	0.296526	0.418795	0.482805
0.317359	0.213716	0.48733	0.210024	0.144763	0.271235	0.394204	0.486576
0.322814	0.269793	0.45314	0.158815	0.125136	0.204713	0.386987	0.469694
0.302324	0.272102	0.479121	0.181121	0.0812515	0.228837	0.419405	0.487086
0.306738	0.265737	0.464403	0.160374	0.117884	0.221817	0.40727	0.475008
0.290132	0.236939	0.455613	0.130944	0.106671	0.218813	0.425917	0.457104
0.304568	0.276233	0.465266	0.159129	0.142179	0.292679	0.427666	0.480421
0.317566	0.219615	0.484164	0.186414	0.150823	0.273815	0.406377	0.480347
0.327356	0.250921	0.473093	0.198294	0.123187	0.223501	0.401403	0.501337
0.343716	0.254882	0.482348	0.180148	0.142097	0.232213	0.382393	0.502587
0.31079	0.208475	0.448489	0.145112	0.115669	0.189172	0.362752	0.43984
0.348334	0.269282	0.473188	0.150802	0.148927	0.28448	0.403867	0.496542
0.337693	0.227213	0.498149	0.169871	0.159332	0.262498	0.38337	0.499131
0.308447	0.284288	0.513156	0.217121	0.126556	0.244826	0.429747	0.531807
0.289725	0.230606	0.500449	0.177034	0.11295	0.22906	0.430604	0.491246
0.323468	0.26679	0.495786	0.189963	0.150322	0.306023	0.430845	0.520014
0.305904	0.213615	0.517098	0.21024	0.149613	0.259765	0.404845	0.492623
0.29473	0.220365	0.460031	0.136724	0.124016	0.239247	0.408774	0.471903
0.325611	0.267058	0.477988	0.170829	0.165446	0.298356	0.42905	0.503226
0.326647	0.222378	0.522105	0.177541	0.127833	0.263101	0.408657	0.497043
0.307731	0.231299	0.470247	0.141112	0.148964	0.285594	0.430198	0.473049
0.310758	0.190707	0.5151	0.176432	0.165673	0.280776	0.403285	0.483517
0.330179	0.21309	0.514126	0.156935	0.186089	0.335854	0.431569	0.498645
0.297571	0.239871	0.395015	0.142037	0.103892	0.233048	0.368538	0.446011
0.272513	0.253821	0.45811	0.186309	0.0752099	0.240354	0.404988	0.475295
0.268601	0.265164	0.438754	0.154962	0.099224	0.232656	0.377163	0.470579
0.251042	0.238937	0.445256	0.120587	0.0825289	0.226018	0.390561	0.441938
0.258324	0.270477	0.439755	0.155978	0.122382	0.301417	0.411748	0.480167
0.324477	0.241034	0.462047	0.190847	0.144127	0.285086	0.386724	0.491277
0.309563	0.211324	0.429423	0.19939	0.0990432	0.226677	0.392688	0.482304
0.318859	0.22692	0.44036	0.165982	0.11078	0.241275	0.36559	0.494527
0.28664	0.185311	0.418282	0.126939	0.0823812	0.190317	0.348719	0.420611
0.310477	0.238589	0.425968	0.132208	0.116958	0.280363	0.38945	0.484815
0.357981	0.21923	0.456424	0.15381	0.145895	0.264158	0.364512	0.498519
0.27662	0.269422	0.504175	0.231246	0.106025	0.233219	0.41438	0.526074
0.258524	0.223204	0.503901	0.181674	0.0840321	0.206349	0.408312	0.477945
0.283145	0.25263	0.489469	0.205311	0.127459	0.282888	0.420807	0.519838
0.317785	0.226534	0.508923	0.220211	0.142824	0.238821	0.391062	0.505463
0.258951	0.229167	0.463371	0.126727	0.089761	0.230339	0.382666	0.477649
0.278048	0.268926	0.472276	0.169736	0.13959	0.288114	0.408951	0.513799
0.3354	0.249609	0.506567	0.188811	0.123077	0.25872	0.384728	0.522191
0.260301	0.239103	0.476297	0.132615	0.122518	0.259144	0.407034	0.476504
0.320395	0.218975	0.512878	0.184211	0.140066	0.260283	0.377559	0.4964
0.321864	0.245565	0.501542	0.163293	0.171172	0.311146	0.410649	0.518272
0.3284	0.260179	0.427073	0.190007	0.0800057	0.220061	0.389415	0.480058
0.339602	0.257541	0.440516	0.17099	0.124815	0.205509	0.346161	0.486771
0.29796	0.223052	0.403202	0.136392	0.104705	0.189269	0.346732	0.430072
0.321885	0.279322	0.434942	0.161716	0.124476	0.269807	0.392267	0.487351
0.354168	0.252141	0.455077	0.165504	0.142081	0.256706	0.37075	0.493086
0.292982	0.296329	0.473663	0.202749	0.0992853	0.219633	0.391131	0.504047
0.266581	0.258477	0.460773	0.161084	0.0958631	0.218776	0.410406	0.468641
0.291952	0.293007	0.469445	0.196493	0.115735	0.294247	0.421203	0.509525
0.316516	0.256951	0.479436	0.203042	0.131891	0.256996	0.399791	0.494086
0.263827	0.249233	0.424798	0.119341	0.13236	0.221037	0.360492	0.457114
0.291173	0.290075	0.451522	0.17864	0.154259	0.271178	0.395606	0.498726
0.337123	0.260993	0.487714	0.180299	0.135327	0.253037	0.373301	0.504384
0.2617	0.266172	0.446413	0.146527	0.144724	0.271764	0.41324	0.470554
0.311435	0.24045	0.480451	0.17171	0.175518	0.282179	0.38503	0.487325
0.316076	0.26466	0.488952	0.180352	0.179362	0.327538	0.423036	0.51338
0.359111	0.249717	0.503454	0.132501	0.144342	0.31358	0.408582	0.521714
0.336278	0.198516	0.481475	0.157303	0.134252	0.251036	0.34658	0.471787
0.314275	0.215989	0.4443	0.140647	0.108361	0.239971	0.375469	0.46015
0.375522	0.236509	0.511331	0.160595	0.115238	0.262424	0.367183	0.525234
0.355534	0.257144	0.481139	0.176331	0.139221	0.280976	0.388693	0.526901
0.312043	0.187628	0.439728	0.144655	0.113388	0.208344	0.333346	0.464063
0.34611	0.227597	0.48186	0.192126	0.123504	0.235651	0.384636	0.502375
0.344951	0.252854	0.458866	0.196673	0.101716	0.281541	0.415257	0.520879
0.302524	0.195329	0.445941	0.183668	0.0843118	0.202212	0.373175	0.458617
0.340887	0.246419	0.486483	0.229704	0.107493	0.238194	0.381888	0.532109
0.320769	0.247521	0.526163	0.192854	0.168413	0.298763	0.426928	0.523495
0.299546	0.225225	0.530988	0.209313	0.152438	0.253538	0.40085	0.499305
0.280164	0.247232	0.498532	0.191114	0.129235	0.268605	0.425649	0.505322
0.319999	0.263665	0.53801	0.219847	0.118821	0.229917	0.400453	0.52524
0.306935	0.291067	0.508452	0.235942	0.144937	0.285136	0.424059	0.55113
0.264812	0.247261	0.499992	0.193407	0.113864	0.233584	0.399054	0.50999
0.276479	0.241738	0.463705	0.149662	0.156761	0.275196	0.403654	0.496282
0.313882	0.224578	0.516735	0.160297	0.136366	0.276634	0.377017	0.506027
0.337614	0.259685	0.531717	0.167676	0.152907	0.299376	0.420053	0.530838
0.311731	0.229477	0.531539	0.168039	0.186897	0.313251	0.417425	0.509879

## Sheet: FigureS9
Figure S9
model transfer
RAVLT	LMT	PicVocab	Flanker	Pattern	Picture	Reading	PC1
0.286108	0.261093	0.404887	0.159144	0.103894	0.224263	0.359895	0.437123
0.294487	0.257551	0.414359	0.149564	0.1336	0.228897	0.369122	0.459337
0.325135	0.255498	0.414759	0.15861	0.116834	0.225102	0.356775	0.460372
0.307697	0.25846	0.463558	0.192583	0.110907	0.255056	0.385566	0.493097
0.289388	0.258023	0.410409	0.160715	0.148147	0.255084	0.365473	0.469896
0.293298	0.193381	0.409728	0.141305	0.110384	0.232822	0.387997	0.433969
0.311223	0.254416	0.4214	0.150156	0.142774	0.287014	0.382628	0.469665
0.325101	0.202282	0.460693	0.183063	0.161338	0.274189	0.364955	0.467498
0.249183	0.249755	0.375906	0.144434	0.0967328	0.222143	0.331138	0.421741
0.285377	0.226049	0.36003	0.154649	0.0831991	0.21303	0.334329	0.425273
0.261733	0.251814	0.443716	0.216283	0.0865113	0.2289	0.357917	0.461664
0.236477	0.257071	0.382747	0.143184	0.0993245	0.229242	0.329276	0.434667
0.241307	0.196149	0.382249	0.141216	0.0875423	0.205416	0.344256	0.394751
0.249104	0.250475	0.39337	0.151938	0.114576	0.256869	0.35915	0.443984
0.313695	0.220015	0.441709	0.193299	0.131635	0.264904	0.324414	0.452875
0.306432	0.252799	0.364015	0.163141	0.119294	0.214901	0.338363	0.452069
0.278229	0.270713	0.421738	0.192311	0.103653	0.244536	0.363893	0.474327
0.255234	0.256827	0.366637	0.149625	0.145552	0.232348	0.310673	0.445825
0.243354	0.210113	0.368051	0.141396	0.133552	0.226533	0.354117	0.420556
0.259556	0.262789	0.387092	0.168158	0.135689	0.277375	0.357839	0.45958
0.31913	0.222694	0.436821	0.187399	0.163178	0.284368	0.340288	0.475441
0.315525	0.233931	0.409486	0.21337	0.093728	0.238415	0.362407	0.475941
0.305554	0.229969	0.379692	0.178258	0.119555	0.251685	0.322288	0.467607
0.285476	0.170825	0.358994	0.159533	0.106822	0.211293	0.332823	0.411444
0.312692	0.243468	0.393475	0.161167	0.106302	0.261805	0.362021	0.468351
0.349036	0.217774	0.434498	0.174705	0.120576	0.273889	0.338881	0.482071
0.268758	0.265948	0.447204	0.227554	0.110545	0.26167	0.355288	0.490735
0.262033	0.206051	0.439609	0.203673	0.106051	0.248759	0.382873	0.464366
0.290539	0.257594	0.444326	0.214045	0.110975	0.283923	0.380012	0.494089
0.31328	0.224734	0.476759	0.230209	0.126629	0.267604	0.357587	0.48297
0.226032	0.193572	0.366188	0.145139	0.133038	0.255208	0.333299	0.423584
0.264282	0.253683	0.395152	0.166205	0.146571	0.284803	0.35864	0.471134
0.313299	0.226434	0.452319	0.171703	0.124214	0.285353	0.335794	0.48022
0.248252	0.202844	0.396166	0.152072	0.134714	0.263295	0.375831	0.435864
0.302603	0.176001	0.455579	0.195381	0.160148	0.287275	0.351753	0.4618
0.311674	0.231242	0.463388	0.179979	0.163263	0.309477	0.368931	0.488275
0.278514	0.244093	0.437883	0.158804	0.110979	0.248749	0.388568	0.450821
0.300071	0.228018	0.421528	0.15677	0.121882	0.228722	0.3695	0.449326
0.275613	0.242254	0.478403	0.212985	0.108292	0.250458	0.396657	0.483028
0.28143	0.262742	0.450337	0.177009	0.128301	0.245164	0.395783	0.479321
0.274708	0.200921	0.453716	0.147886	0.0867672	0.240415	0.393481	0.440605
0.282883	0.25052	0.443711	0.152268	0.141201	0.302912	0.394836	0.470725
0.315963	0.195918	0.471626	0.182737	0.161714	0.274152	0.360967	0.458618
0.331116	0.253743	0.4527	0.166363	0.144571	0.209235	0.385592	0.470071
0.302973	0.267175	0.473526	0.186257	0.10757	0.247793	0.412856	0.496961
0.301211	0.265811	0.460578	0.169684	0.155247	0.225793	0.39163	0.481323
0.280969	0.211202	0.465291	0.150292	0.117605	0.247627	0.421159	0.463351
0.298253	0.258105	0.467042	0.162889	0.159772	0.299483	0.406943	0.479634
0.32723	0.200427	0.486287	0.179631	0.181442	0.270966	0.388284	0.479777
0.318987	0.236554	0.469002	0.199611	0.127445	0.229628	0.401956	0.492306
0.340051	0.247134	0.472972	0.18883	0.152239	0.237859	0.380288	0.497876
0.304201	0.182816	0.456979	0.158564	0.107155	0.225726	0.370923	0.447028
0.341903	0.248461	0.474691	0.151212	0.145193	0.286683	0.393168	0.488462
0.34832	0.208218	0.487679	0.156737	0.158685	0.260422	0.374954	0.490784
0.297068	0.278831	0.510326	0.232733	0.136661	0.252011	0.42331	0.528887
0.277819	0.208404	0.500323	0.195456	0.099142	0.263162	0.43377	0.494082
0.310153	0.256444	0.491503	0.196271	0.146777	0.314601	0.418371	0.513333
0.306739	0.201659	0.492807	0.198911	0.150839	0.253104	0.394779	0.484011
0.273804	0.205595	0.463353	0.160977	0.12322	0.258397	0.405831	0.477416
0.313463	0.260662	0.477586	0.177094	0.179762	0.298974	0.414737	0.500237
0.326397	0.214749	0.508958	0.177074	0.14655	0.248213	0.392937	0.492259
0.284724	0.206939	0.474029	0.14683	0.137341	0.307109	0.414015	0.465267
0.309461	0.166889	0.511962	0.17988	0.154085	0.284732	0.3953	0.475139
0.328622	0.196667	0.504991	0.148142	0.187461	0.325272	0.406529	0.49075
0.306076	0.230837	0.390216	0.145282	0.127621	0.225386	0.361656	0.444293
0.278716	0.256897	0.458975	0.193793	0.106549	0.247371	0.391743	0.481205
0.266939	0.260125	0.421029	0.1483	0.14091	0.217528	0.354718	0.459206
0.249624	0.214475	0.440257	0.134254	0.108512	0.236526	0.3703	0.435588
0.254223	0.256177	0.434173	0.150974	0.14131	0.297158	0.393246	0.471327
0.337518	0.218711	0.464243	0.170461	0.172606	0.290411	0.356144	0.478048
0.30025	0.208588	0.42555	0.210224	0.109217	0.230403	0.3841	0.473836
0.313342	0.226399	0.423625	0.165924	0.125293	0.230303	0.356149	0.482341
0.28272	0.165888	0.413402	0.141667	0.0845904	0.204426	0.343626	0.41333
0.300872	0.225646	0.423867	0.130516	0.114739	0.269132	0.378019	0.467846
0.357086	0.201724	0.445619	0.134646	0.146903	0.267588	0.344337	0.478399
0.266136	0.269449	0.492558	0.239126	0.118824	0.234578	0.396435	0.515792
0.251733	0.207474	0.496618	0.20538	0.100847	0.233118	0.396295	0.478491
0.27263	0.255676	0.481588	0.20781	0.127177	0.282696	0.406463	0.509165
0.313281	0.223773	0.495774	0.218164	0.146446	0.24804	0.369306	0.488082
0.238438	0.215061	0.446251	0.141363	0.105667	0.230062	0.363621	0.461846
0.264885	0.264749	0.455424	0.158198	0.160122	0.273845	0.392781	0.500463
0.334691	0.241919	0.489874	0.170913	0.138486	0.249671	0.35485	0.498329
0.242505	0.214676	0.463853	0.135347	0.13359	0.267395	0.38784	0.459643
0.320369	0.190281	0.501852	0.177873	0.146947	0.275388	0.353213	0.474611
0.315224	0.230775	0.491096	0.135846	0.176943	0.310282	0.375961	0.493364
0.336897	0.256799	0.427069	0.20046	0.11424	0.220334	0.400676	0.491523
0.347335	0.255126	0.412288	0.178469	0.15336	0.209901	0.346923	0.490529
0.300052	0.206125	0.415025	0.160442	0.127131	0.210668	0.358106	0.446257
0.327191	0.259329	0.435582	0.167493	0.137328	0.26144	0.398653	0.486636
0.376758	0.231717	0.458957	0.161131	0.158075	0.2577	0.36966	0.502832
0.295418	0.298802	0.462384	0.214361	0.127448	0.220849	0.386014	0.510309
0.266843	0.245955	0.477248	0.18725	0.112142	0.246358	0.419291	0.491737
0.293722	0.285854	0.461695	0.203788	0.131859	0.29703	0.41782	0.512942
0.331061	0.24687	0.47744	0.200432	0.150648	0.259065	0.394295	0.500242
0.246829	0.235096	0.431441	0.145108	0.14933	0.234411	0.355231	0.467783
0.287139	0.278671	0.449516	0.17746	0.178071	0.268816	0.381946	0.496724
0.351121	0.246556	0.484148	0.170199	0.156548	0.249503	0.357472	0.506634
0.245996	0.241042	0.460889	0.161432	0.159435	0.287237	0.406294	0.476784
0.320062	0.212416	0.497672	0.185233	0.177814	0.295927	0.382881	0.497316
0.324469	0.241242	0.49904	0.169895	0.190242	0.328052	0.403713	0.509974
0.364854	0.229159	0.498725	0.122341	0.141369	0.306483	0.396795	0.514321
0.343041	0.180046	0.479963	0.165401	0.133354	0.266659	0.353901	0.48027
0.300523	0.192597	0.45515	0.153944	0.113148	0.252951	0.37773	0.460508
0.384237	0.228302	0.493676	0.161333	0.120916	0.254953	0.363049	0.523911
0.352217	0.243435	0.46466	0.178917	0.147341	0.272266	0.385571	0.516897
0.300846	0.180475	0.434092	0.172269	0.115979	0.232424	0.344424	0.470643
0.350667	0.220109	0.469478	0.185778	0.124282	0.244986	0.384953	0.49831
0.339439	0.239437	0.457284	0.205834	0.109232	0.281746	0.416588	0.513417
0.296822	0.182486	0.452446	0.212093	0.0993172	0.225589	0.389277	0.473414
0.335342	0.242756	0.472224	0.244863	0.125505	0.241383	0.3853	0.526073
0.322632	0.239094	0.507347	0.181874	0.164167	0.295482	0.413775	0.514766
0.301268	0.210558	0.528389	0.221427	0.143021	0.271649	0.403259	0.506117
0.266791	0.230067	0.504259	0.20788	0.125416	0.291773	0.426697	0.50799
0.32495	0.259939	0.515055	0.22199	0.119336	0.218757	0.39395	0.519111
0.301382	0.283875	0.505373	0.239124	0.14966	0.283758	0.421747	0.542621
0.250019	0.239114	0.502184	0.226715	0.109138	0.248945	0.40447	0.513441
0.251729	0.227448	0.472052	0.163067	0.158455	0.283126	0.39609	0.492913
0.311504	0.213994	0.515481	0.174773	0.133262	0.276661	0.372569	0.508091
0.341003	0.245906	0.524745	0.154725	0.157583	0.28848	0.402938	0.523919
0.305253	0.209042	0.533865	0.162885	0.183128	0.31813	0.403183	0.50496

## Sheet: FigureS10
Figure S10
model transfer
RAVLT	LMT	PicVocab	Flanker	Pattern	Picture	Reading	PC1
0.285476	0.265647	0.362805	0.123417	0.0690626	0.168485	0.336941	0.41532
0.233448	0.26655	0.338055	0.152074	0.138699	0.198257	0.294389	0.408692
0.323413	0.255798	0.358129	0.13269	0.0856114	0.211089	0.3209	0.435412
0.27794	0.292609	0.394744	0.176087	0.141538	0.217796	0.322483	0.458893
0.264118	0.267308	0.382022	0.129258	0.0945578	0.240457	0.330746	0.431721
0.316827	0.20436	0.380679	0.100897	0.139375	0.18405	0.324206	0.40772
0.304331	0.265001	0.34129	0.0907679	0.131177	0.266688	0.340296	0.441524
0.280237	0.198592	0.413961	0.142045	0.101339	0.229794	0.339211	0.405021
0.20376	0.274949	0.318978	0.166572	0.0437923	0.203778	0.330022	0.398876
0.306704	0.255057	0.325033	0.138232	-0.00479403	0.207041	0.345672	0.398318
0.252893	0.295033	0.396775	0.192335	0.0630234	0.203664	0.370019	0.448331
0.217242	0.258151	0.357586	0.153054	0.00922767	0.213459	0.348025	0.406544
0.24921	0.221073	0.361879	0.124777	0.0448639	0.170488	0.32231	0.375733
0.246479	0.287784	0.332481	0.102683	0.0526269	0.232909	0.365475	0.41175
0.2797	0.224485	0.394226	0.15475	0.0287386	0.216545	0.347231	0.406468
0.261682	0.287707	0.302797	0.156453	0.0545479	0.235031	0.320515	0.418626
0.183342	0.313082	0.35521	0.181803	0.0929496	0.2211	0.316023	0.418676
0.166708	0.284792	0.326885	0.177243	0.0720527	0.225029	0.290062	0.388898
0.204372	0.243928	0.327475	0.144116	0.0980922	0.190729	0.302864	0.386145
0.191675	0.299983	0.290109	0.141475	0.113609	0.270858	0.328505	0.40803
0.239506	0.237948	0.36579	0.184416	0.107754	0.267686	0.313884	0.403641
0.278278	0.283505	0.37006	0.170377	0.0467715	0.22908	0.344876	0.435158
0.255969	0.230439	0.337709	0.136848	0.00843496	0.258716	0.340285	0.422544
0.322781	0.180633	0.343455	0.121675	0.0291451	0.191645	0.311235	0.398724
0.307489	0.246243	0.310563	0.119717	0.0620526	0.253156	0.375893	0.443499
0.30736	0.217693	0.401059	0.131869	0.0160276	0.245454	0.348921	0.422852
0.200003	0.317857	0.373462	0.196827	0.0665046	0.237753	0.340524	0.438341
0.24387	0.268312	0.381752	0.151151	0.0988854	0.197448	0.333782	0.408007
0.25319	0.300235	0.342758	0.144522	0.126257	0.25012	0.35334	0.446391
0.245219	0.240958	0.411663	0.175365	0.0787037	0.218772	0.334798	0.402384
0.194232	0.222941	0.330745	0.107849	0.048586	0.232341	0.29986	0.376962
0.204675	0.279949	0.316471	0.116919	0.065539	0.282627	0.343335	0.411654
0.248072	0.222041	0.40985	0.137796	0.012949	0.255298	0.34666	0.416265
0.241673	0.222275	0.321886	0.0845034	0.0962457	0.22535	0.31948	0.382944
0.267143	0.174844	0.412442	0.123215	0.0550163	0.245025	0.3367	0.376241
0.265879	0.209281	0.381931	0.113708	0.0769618	0.266367	0.350283	0.413919
0.262088	0.216989	0.385256	0.152351	0.0714115	0.169151	0.360578	0.419714
0.352796	0.212028	0.413699	0.159444	0.0829358	0.173518	0.343998	0.443053
0.313112	0.244993	0.461753	0.19991	0.117738	0.173996	0.369455	0.478033
0.317309	0.204164	0.466652	0.15667	0.0764462	0.192347	0.366544	0.461017
0.304268	0.164976	0.459418	0.119804	0.0905464	0.145454	0.354521	0.407427
0.315214	0.243056	0.43691	0.109656	0.10581	0.238381	0.392168	0.446356
0.337322	0.186341	0.459999	0.173541	0.105534	0.200708	0.37274	0.458099
0.320808	0.24407	0.390065	0.157616	0.115975	0.19258	0.34674	0.460798
0.261572	0.260995	0.419486	0.175309	0.122736	0.189468	0.341184	0.458852
0.286005	0.235429	0.441145	0.176712	0.112243	0.20716	0.342943	0.453849
0.273982	0.196927	0.42091	0.12982	0.117898	0.159634	0.354507	0.417844
0.284547	0.253491	0.402333	0.133951	0.149164	0.274955	0.381879	0.457137
0.300355	0.197819	0.419413	0.186792	0.157998	0.240426	0.362347	0.454853
0.336741	0.249914	0.445308	0.191378	0.138026	0.197192	0.365015	0.499705
0.357678	0.206559	0.475634	0.162767	0.110682	0.247969	0.368475	0.508596
0.371047	0.160783	0.458399	0.123085	0.0930796	0.159365	0.345427	0.451673
0.375866	0.230745	0.44172	0.139638	0.145905	0.266234	0.402283	0.515197
0.364193	0.207402	0.486001	0.157816	0.115288	0.221702	0.379211	0.502918
0.317284	0.272963	0.484124	0.215689	0.14211	0.229566	0.374194	0.523042
0.30759	0.221487	0.473506	0.156797	0.142327	0.174128	0.363981	0.458586
0.342126	0.267294	0.44931	0.163671	0.186899	0.267184	0.392002	0.515529
0.31019	0.213515	0.470848	0.184126	0.152756	0.201946	0.366075	0.469037
0.308256	0.185963	0.471515	0.112872	0.108953	0.226307	0.3543	0.463316
0.331413	0.250191	0.465076	0.1385	0.138782	0.292378	0.399683	0.49227
0.335183	0.193772	0.508903	0.165183	0.0950524	0.236549	0.404976	0.500224
0.324868	0.19794	0.444456	0.0859842	0.139133	0.23846	0.381904	0.443078
0.317987	0.152208	0.490715	0.120703	0.111055	0.235376	0.39636	0.442828
0.342585	0.183289	0.478717	0.128111	0.153302	0.291353	0.411006	0.488339
0.316913	0.245549	0.339237	0.154049	0.0357464	0.221251	0.364742	0.433172
0.243402	0.252422	0.407915	0.17715	0.0697961	0.198843	0.376992	0.459875
0.246403	0.21309	0.399858	0.192147	0.056854	0.193521	0.347842	0.430346
0.216615	0.201936	0.392747	0.145221	0.0407844	0.167593	0.349565	0.391608
0.23532	0.268011	0.378826	0.142126	0.0857598	0.261788	0.397345	0.436617
0.305094	0.211739	0.40045	0.195031	0.108544	0.254297	0.362804	0.463084
0.339085	0.230951	0.425673	0.197542	0.0610657	0.19717	0.374896	0.471877
0.338269	0.17278	0.414367	0.177117	0.0372946	0.2173	0.354018	0.454167
0.333897	0.1526	0.409693	0.14168	0.0164211	0.157701	0.321588	0.394005
0.343958	0.232843	0.394075	0.143159	0.0719365	0.233108	0.408304	0.462261
0.387589	0.212135	0.437502	0.159142	0.0629083	0.215134	0.357672	0.479834
0.286492	0.246461	0.462959	0.238564	0.0842209	0.198328	0.387109	0.498975
0.262968	0.223239	0.464093	0.172994	0.0841055	0.159241	0.357806	0.43592
0.306121	0.272775	0.445958	0.168665	0.128794	0.227948	0.407579	0.499338
0.322301	0.224753	0.461508	0.193552	0.107661	0.181083	0.372381	0.47887
0.235055	0.16766	0.436102	0.139956	0.0459831	0.190249	0.329058	0.415846
0.273632	0.239603	0.431829	0.154341	0.079553	0.246774	0.393945	0.463835
0.336944	0.183552	0.467492	0.180431	0.0547877	0.208873	0.379548	0.480163
0.241084	0.212691	0.423113	0.105713	0.083569	0.197494	0.361809	0.398619
0.296907	0.166939	0.463624	0.14449	0.0626761	0.214561	0.354487	0.423406
0.328731	0.212207	0.456595	0.133092	0.108758	0.248537	0.38336	0.47579
0.296496	0.279795	0.3848	0.165574	0.0613017	0.214308	0.370624	0.459283
0.314377	0.2315	0.383996	0.180106	0.0710383	0.228148	0.344741	0.462305
0.31214	0.206015	0.377172	0.139343	0.0368812	0.174536	0.343406	0.421257
0.317674	0.26934	0.358323	0.162443	0.109817	0.26327	0.415339	0.478471
0.345762	0.248931	0.403053	0.170414	0.108492	0.258333	0.367016	0.493888
0.234059	0.283637	0.429609	0.199708	0.0908294	0.200585	0.345797	0.471558
0.216761	0.256167	0.419494	0.149244	0.0743933	0.173953	0.35811	0.421927
0.254606	0.297825	0.400392	0.163884	0.13809	0.262507	0.391313	0.480755
0.270289	0.252767	0.415737	0.186915	0.133574	0.22326	0.355293	0.463055
0.210288	0.221654	0.404669	0.15129	0.0644101	0.198982	0.319813	0.412868
0.238745	0.274246	0.386558	0.178979	0.119703	0.270591	0.363307	0.450112
0.29564	0.22306	0.436762	0.202729	0.0993091	0.245599	0.356325	0.481383
0.219739	0.242121	0.386224	0.130448	0.102038	0.233961	0.376804	0.414339
0.262599	0.198053	0.430465	0.16584	0.101096	0.26024	0.372088	0.434935
0.289853	0.230545	0.400174	0.173282	0.159534	0.304141	0.393242	0.479088
0.360331	0.200407	0.463564	0.129401	0.091843	0.237787	0.41133	0.514912
0.349444	0.16437	0.46998	0.109859	0.0252633	0.217525	0.354219	0.450499
0.345445	0.164214	0.405226	0.119888	0.0728892	0.196177	0.382393	0.446818
0.355419	0.194459	0.478571	0.134613	0.0366653	0.230738	0.371634	0.507948
0.340512	0.207219	0.414309	0.16146	0.092354	0.268826	0.418914	0.506535
0.313433	0.141561	0.425946	0.120482	0.0286668	0.218091	0.336961	0.454013
0.335154	0.238529	0.461113	0.138637	0.0804047	0.181522	0.373498	0.487696
0.355595	0.248749	0.418847	0.175273	0.135683	0.227273	0.423905	0.518731
0.321867	0.204482	0.441202	0.15189	0.05533	0.168887	0.348045	0.443691
0.318201	0.237659	0.445723	0.206756	0.0765507	0.226404	0.384283	0.504682
0.318844	0.220631	0.461648	0.146485	0.150486	0.219728	0.390509	0.488926
0.27841	0.215854	0.476597	0.13368	0.0883362	0.204974	0.377355	0.437084
0.278606	0.251975	0.433958	0.135669	0.136513	0.211027	0.371401	0.452569
0.30144	0.243196	0.48083	0.191016	0.0847784	0.192909	0.390318	0.497005
0.291119	0.292798	0.440502	0.206826	0.135673	0.25622	0.394637	0.515002
0.23972	0.256283	0.449768	0.186685	0.0729823	0.205745	0.351924	0.457529
0.240321	0.217978	0.413209	0.110389	0.0826006	0.256457	0.364786	0.441504
0.274665	0.176679	0.475213	0.112172	0.0501975	0.251517	0.377082	0.460052
0.305198	0.211692	0.471123	0.133831	0.0826843	0.262746	0.401258	0.489812
0.283908	0.173383	0.469704	0.0942693	0.0938252	0.256745	0.389053	0.443049

## Sheet: FigureS11
Figure S11
model transfer
RAVLT	LMT	PicVocab	Flanker	Pattern	Picture	Reading	PC1
0.189662	0.196733	0.372221	0.154096	0.0714486	0.227965	0.352575	0.412139
0.244379	0.158452	0.384909	0.125226	0.112087	0.23157	0.369738	0.430199
0.242206	0.202306	0.35605	0.172435	0.106502	0.218964	0.331329	0.407349
0.244259	0.202314	0.417603	0.176669	0.0950455	0.243444	0.375508	0.458522
0.236338	0.227948	0.376265	0.138154	0.156425	0.229383	0.365089	0.447048
0.199558	0.132835	0.363982	0.134086	0.0771188	0.192836	0.369625	0.381496
0.253425	0.192275	0.404366	0.181861	0.129646	0.236563	0.345245	0.440721
0.256178	0.156926	0.424867	0.214039	0.147606	0.268999	0.374646	0.475245
0.187364	0.151819	0.367495	0.0914375	0.0768197	0.202631	0.300137	0.379575
0.203133	0.155016	0.339353	0.127748	0.0595366	0.211192	0.295725	0.394963
0.194326	0.155305	0.403202	0.166028	0.0357592	0.218246	0.323781	0.415895
0.182548	0.221548	0.360528	0.122128	0.112587	0.209722	0.320153	0.435194
0.158874	0.153052	0.371289	0.0927629	0.0350288	0.162181	0.311212	0.35002
0.201929	0.188357	0.384061	0.155608	0.103322	0.212303	0.317447	0.434753
0.238913	0.18685	0.409293	0.179158	0.139163	0.272036	0.325169	0.457628
0.262796	0.147522	0.340806	0.132838	0.0631607	0.192904	0.290396	0.405533
0.258379	0.156869	0.400598	0.155104	0.0786564	0.201175	0.331701	0.434491
0.249922	0.188361	0.345556	0.0747579	0.159801	0.189147	0.283515	0.440706
0.21918	0.117474	0.329404	0.052316	0.0794673	0.173999	0.295333	0.360633
0.244446	0.188811	0.397117	0.135264	0.123239	0.207041	0.310849	0.459627
0.26725	0.157758	0.421964	0.15678	0.151304	0.248352	0.324593	0.482727
0.267008	0.174498	0.360222	0.202848	0.0632055	0.229114	0.310912	0.427474
0.26813	0.20451	0.357077	0.164013	0.133988	0.235505	0.278815	0.462801
0.208844	0.135287	0.313126	0.139651	0.0437862	0.151787	0.265868	0.337197
0.265324	0.20209	0.376673	0.173762	0.0874743	0.205091	0.306902	0.450822
0.297067	0.183124	0.396032	0.189917	0.123187	0.268485	0.324737	0.470154
0.255452	0.213468	0.419222	0.191385	0.12207	0.208117	0.315657	0.481415
0.197132	0.134044	0.398494	0.156012	0.0627976	0.160395	0.330378	0.37804
0.263743	0.180633	0.425973	0.207534	0.0956778	0.242344	0.328332	0.462854
0.291606	0.192654	0.4404	0.247221	0.156114	0.276291	0.343931	0.494191
0.209693	0.155868	0.344511	0.0871269	0.137819	0.176419	0.286	0.389669
0.247568	0.229903	0.393992	0.164659	0.179837	0.232867	0.317454	0.47748
0.287578	0.22139	0.434516	0.145305	0.171274	0.262782	0.313803	0.504137
0.222228	0.153994	0.393075	0.137343	0.0988479	0.16562	0.319866	0.400929
0.233211	0.171925	0.439443	0.162073	0.137423	0.237192	0.319617	0.444735
0.273369	0.189973	0.459134	0.198226	0.173844	0.257534	0.351948	0.499334
0.220043	0.157519	0.448915	0.0968355	0.079959	0.268912	0.387253	0.436971
0.217533	0.197075	0.404584	0.114316	0.116791	0.224037	0.369701	0.429419
0.217482	0.17887	0.435172	0.147647	0.0735153	0.271487	0.405152	0.470044
0.224013	0.261142	0.423979	0.110794	0.130396	0.266527	0.43976	0.482104
0.19521	0.153327	0.437691	0.11143	0.0266435	0.228479	0.402481	0.425631
0.241498	0.195061	0.443645	0.144941	0.123103	0.281893	0.381522	0.466423
0.245913	0.176539	0.4398	0.159135	0.107999	0.267232	0.389934	0.473479
0.273533	0.197257	0.448972	0.119128	0.109141	0.201906	0.350539	0.434617
0.283973	0.178725	0.474764	0.132321	0.0993381	0.24996	0.404499	0.487472
0.284652	0.223087	0.453506	0.0758751	0.152103	0.244699	0.414405	0.486118
0.251563	0.113025	0.431244	0.0735209	0.0580963	0.237306	0.384348	0.433447
0.281484	0.194011	0.484988	0.12755	0.127482	0.264715	0.355984	0.471739
0.267658	0.132175	0.488384	0.143802	0.111337	0.237318	0.390231	0.49501
0.27527	0.231938	0.427534	0.173397	0.128503	0.225354	0.381802	0.465667
0.287248	0.2774	0.454462	0.135772	0.180664	0.237261	0.386093	0.489921
0.223434	0.180287	0.400319	0.137535	0.0646887	0.17678	0.323223	0.383149
0.285873	0.255414	0.456051	0.147448	0.132389	0.22831	0.341288	0.45599
0.283671	0.205762	0.45195	0.150554	0.130746	0.208748	0.380251	0.48283
0.280307	0.267106	0.478064	0.144901	0.146791	0.253077	0.447556	0.52527
0.218716	0.155801	0.44525	0.154182	0.0702772	0.22622	0.423317	0.445827
0.293952	0.198445	0.458166	0.172614	0.122873	0.303155	0.377564	0.489633
0.280052	0.184122	0.459694	0.202762	0.14803	0.237584	0.418658	0.516271
0.249795	0.180493	0.433866	0.0795958	0.116685	0.241971	0.416964	0.449624
0.291763	0.260082	0.469247	0.14013	0.184676	0.292489	0.396431	0.483602
0.289905	0.224195	0.483681	0.0904815	0.134917	0.248697	0.415286	0.508424
0.266396	0.143806	0.461908	0.138614	0.0926011	0.249485	0.375235	0.442711
0.23919	0.144044	0.484598	0.169483	0.0903402	0.233861	0.37963	0.473266
0.28535	0.155699	0.496793	0.148879	0.14322	0.257866	0.391191	0.491927
0.221672	0.150184	0.416291	0.0762493	0.0952296	0.208764	0.303738	0.403183
0.218326	0.130458	0.447016	0.121611	0.0572881	0.231542	0.340072	0.42646
0.22172	0.216134	0.418218	0.0490898	0.146912	0.224686	0.34475	0.444608
0.190386	0.142277	0.432442	0.0302628	0.0395898	0.207223	0.31017	0.377586
0.215744	0.182447	0.457986	0.0940193	0.134254	0.257702	0.316838	0.44676
0.240394	0.167676	0.457	0.0916687	0.131556	0.254242	0.327253	0.453515
0.225245	0.1516	0.401515	0.153159	0.0818562	0.227532	0.354984	0.441794
0.239681	0.231826	0.42685	0.110706	0.148587	0.250005	0.360159	0.487438
0.186386	0.165654	0.404758	0.0975925	0.0405769	0.168152	0.30395	0.365922
0.236299	0.202362	0.429658	0.11478	0.122431	0.23952	0.334021	0.462335
0.273096	0.194248	0.425553	0.0849101	0.132547	0.240607	0.347041	0.468375
0.218221	0.218485	0.455013	0.158626	0.0963902	0.234244	0.39775	0.493631
0.169073	0.143425	0.446579	0.137531	0.0331513	0.188188	0.370161	0.399878
0.234448	0.160474	0.437701	0.164558	0.09178	0.284365	0.367209	0.471082
0.261931	0.177139	0.433164	0.185286	0.119038	0.252175	0.372253	0.478488
0.201567	0.204836	0.42616	0.068104	0.10847	0.216406	0.363032	0.43611
0.231011	0.254296	0.442861	0.129862	0.182998	0.284588	0.3781	0.492723
0.269735	0.266433	0.451506	0.0986932	0.144319	0.26786	0.367694	0.500592
0.213786	0.178	0.4576	0.106345	0.0874918	0.21711	0.356128	0.431347
0.228605	0.204676	0.475267	0.129974	0.0925712	0.231365	0.33369	0.448172
0.26065	0.200996	0.46943	0.117905	0.166448	0.279828	0.364626	0.488861
0.29353	0.184752	0.426339	0.168661	0.077303	0.184566	0.334618	0.455306
0.304133	0.231702	0.440229	0.0965807	0.144532	0.194137	0.297518	0.479435
0.244084	0.156857	0.384253	0.0877275	0.0310783	0.149598	0.249898	0.367228
0.270776	0.23472	0.463654	0.127008	0.0906441	0.1956	0.298859	0.460011
0.289531	0.19362	0.461708	0.119359	0.100918	0.18913	0.32445	0.478898
0.29846	0.224788	0.463203	0.126988	0.139319	0.18604	0.35546	0.501496
0.236615	0.145285	0.425903	0.110536	0.0617529	0.174653	0.338033	0.41498
0.278322	0.194216	0.469594	0.161135	0.101119	0.245203	0.334777	0.484322
0.291834	0.191159	0.468477	0.177353	0.138752	0.189744	0.362645	0.501417
0.260993	0.173124	0.397589	0.016421	0.129505	0.200049	0.301423	0.428132
0.275272	0.260507	0.463967	0.0923919	0.187275	0.236954	0.324182	0.490645
0.30355	0.234539	0.47501	0.0635026	0.147823	0.209015	0.328326	0.506649
0.252572	0.173088	0.451102	0.0781826	0.0927612	0.208495	0.309621	0.4345
0.249224	0.180437	0.476548	0.0966022	0.10101	0.212459	0.304809	0.461006
0.26432	0.203408	0.513104	0.122519	0.157752	0.23581	0.345768	0.505725
0.302062	0.25029	0.488749	0.117936	0.128034	0.236898	0.363089	0.506864
0.255274	0.21453	0.452571	0.150119	0.0798219	0.187336	0.294987	0.434391
0.250727	0.210719	0.431326	0.136034	0.0634503	0.173298	0.287845	0.406208
0.338901	0.268702	0.48172	0.10634	0.152753	0.254718	0.343854	0.535156
0.306041	0.282503	0.481054	0.155693	0.171594	0.269159	0.332059	0.517934
0.25926	0.205045	0.420257	0.122914	0.119953	0.202888	0.279876	0.431204
0.318966	0.232433	0.434397	0.209117	0.131495	0.210113	0.371364	0.499757
0.29692	0.219155	0.439252	0.191831	0.102353	0.250081	0.344372	0.482368
0.223824	0.180632	0.394326	0.184258	0.0548292	0.154429	0.315346	0.38974
0.314479	0.247699	0.459488	0.202194	0.15017	0.23677	0.357564	0.52693
0.302091	0.204755	0.474008	0.194959	0.162846	0.262505	0.388005	0.511297
0.245159	0.205326	0.481463	0.214738	0.130491	0.204118	0.366221	0.474298
0.244135	0.157517	0.448092	0.174001	0.0901818	0.222	0.360645	0.442249
0.32104	0.266687	0.489703	0.183015	0.161179	0.20454	0.390036	0.545266
0.29173	0.246103	0.491338	0.193751	0.166983	0.281556	0.377545	0.524152
0.233899	0.192877	0.462664	0.150571	0.120655	0.184181	0.366631	0.460874
0.263348	0.210972	0.460012	0.106588	0.162746	0.253421	0.33985	0.462355
0.275899	0.237975	0.496457	0.094049	0.136476	0.241528	0.32579	0.489668
0.306282	0.263758	0.520709	0.113523	0.184656	0.28213	0.373802	0.526873
0.263787	0.201189	0.523687	0.157779	0.136427	0.226259	0.346664	0.480229

## Sheet: FigureS12
Figure S12
FCY0→CogY2								FCY0(4min)→CogY2								FC Delta→CogY2
RAVLT	LMT	PicVocab	Flanker	Pattern	Picture	Reading	PC1	RAVLT	LMT	PicVocab	Flanker	Pattern	Picture	Reading	PC1	RAVLT	LMT	PicVocab	Flanker	Pattern	Picture	Reading	PC1
0.237352	0.229277	0.408826	0.143395	0.085372	0.130042	0.360975	0.396058	0.170223	0.154608	0.381972	0.0775416	0.0543539	0.100194	0.307391	0.303705	0.0276784	0.0515639	0.0843906	0.0519491	0.0245562	0.0443823	0.0863672	0.0970293
0.26242	0.240028	0.42823	0.168483	0.0895586	0.188803	0.365373	0.434863	0.16726	0.166022	0.38162	0.133478	0.059181	0.129946	0.307109	0.342429	0.0714811	0.0848422	0.0921873	0.0704219	0.0185671	0.103796	0.0792093	0.138099
0.277873	0.231508	0.413181	0.170876	0.0726104	0.15502	0.358191	0.400936	0.199375	0.162093	0.395247	0.131357	0.0408763	0.136338	0.302589	0.346131	0.0857938	0.0539275	0.103739	0.0507478	-0.0198393	0.0981413	0.075651	0.138254
0.297914	0.249345	0.477085	0.204018	0.107268	0.208085	0.381527	0.466496	0.189897	0.203301	0.429034	0.162513	0.065012	0.17752	0.324493	0.371738	0.0345262	0.0766241	0.114554	0.0902362	0.00553141	0.0575565	0.131193	0.140139
0.251682	0.215197	0.437513	0.147301	0.125018	0.187907	0.383491	0.447196	0.170598	0.153915	0.395054	0.119705	0.0617018	0.133591	0.330373	0.352326	0.0313043	0.0384072	0.0621471	0.0648383	0.0170545	0.00777742	0.104875	0.105493
0.243772	0.201441	0.427535	0.134243	0.10771	0.148618	0.365862	0.410781	0.166541	0.158166	0.378727	0.0922442	0.0430094	0.101652	0.324033	0.312085	0.0240163	0.0369439	0.0861257	0.0534459	0.0200469	0.0171522	0.0991106	0.0872523
0.26603	0.239345	0.428499	0.160501	0.140878	0.19414	0.353999	0.431446	0.185929	0.192532	0.391944	0.115932	0.104816	0.152005	0.301973	0.364959	0.0208362	0.0805678	0.0812094	0.0510222	0.0429804	0.0778086	0.0562109	0.105139
0.298677	0.221346	0.468343	0.190923	0.107722	0.229874	0.372315	0.444203	0.217357	0.183244	0.44858	0.181632	0.0683859	0.175964	0.323295	0.387616	0.0870089	0.0510229	0.1299	0.0789007	-0.0156395	0.0796629	0.132884	0.148355
0.227735	0.237226	0.433647	0.16454	0.0989594	0.146608	0.388832	0.439738	0.181453	0.156157	0.387131	0.109686	0.0626678	0.14218	0.320809	0.350022	0.0508743	0.104973	0.104917	0.101828	0.04521	0.0469519	0.118905	0.136111
0.275522	0.21561	0.402414	0.175469	0.0860905	0.136782	0.386888	0.412821	0.210974	0.161743	0.389491	0.114436	0.0629498	0.141489	0.323543	0.353102	0.0500746	0.0607256	0.131201	0.0592118	-0.00934145	0.034738	0.0853204	0.120689
0.278403	0.265264	0.448043	0.21491	0.107072	0.180504	0.403237	0.459799	0.213435	0.203248	0.420553	0.140867	0.0697623	0.18345	0.349983	0.395669	0.0343688	0.0996343	0.118811	0.128837	0.0464922	0.0215811	0.137523	0.155798
0.245336	0.244246	0.444751	0.151632	0.134371	0.171698	0.390505	0.452597	0.173463	0.171922	0.383728	0.111102	0.0613859	0.149083	0.33367	0.357761	0.0393228	0.0418011	0.0929363	0.0979526	0.0388874	-0.018382	0.154114	0.12823
0.239249	0.218221	0.431397	0.159411	0.11518	0.140059	0.375708	0.432391	0.185767	0.147903	0.398694	0.101884	0.0474018	0.134054	0.313539	0.339573	0.0248532	0.0658798	0.108185	0.0776929	0.0124901	-0.00953713	0.109996	0.0911137
0.241818	0.270567	0.433986	0.166885	0.127064	0.170514	0.381138	0.451908	0.17457	0.194399	0.395737	0.0892597	0.0894609	0.156536	0.312746	0.367482	0.0225572	0.0718628	0.0945412	0.0778864	0.0509713	0.0549204	0.0881271	0.116969
0.305819	0.241213	0.474692	0.212526	0.147046	0.232209	0.388166	0.465509	0.221435	0.19288	0.445496	0.154724	0.092667	0.191543	0.328204	0.395488	0.0854766	0.0619108	0.116367	0.0979835	0.0388617	0.0668856	0.132777	0.144375
0.262869	0.247081	0.380144	0.180858	0.0809748	0.150973	0.375994	0.424297	0.190639	0.176228	0.364613	0.170747	0.0675372	0.136913	0.329601	0.368285	0.081383	0.0717583	0.0931629	0.0729244	-0.00343364	0.07019	0.0889993	0.140799
0.292142	0.299556	0.42149	0.20207	0.0889531	0.220006	0.396573	0.497474	0.201406	0.226055	0.395551	0.175946	0.0558389	0.18433	0.331997	0.417603	0.0435432	0.139904	0.0718814	0.122405	0.0253709	0.0678415	0.124125	0.163734
0.215838	0.250159	0.41395	0.157503	0.12034	0.184564	0.36319	0.451774	0.1575	0.188227	0.372463	0.137034	0.0495833	0.167189	0.333411	0.384364	0.051136	0.0831829	0.0911965	0.0925365	0.0274405	0.0655313	0.121354	0.154793
0.250159	0.231041	0.384468	0.171622	0.116996	0.182101	0.379077	0.443118	0.189812	0.167413	0.338511	0.143018	0.0483413	0.147624	0.328182	0.357114	0.0565306	0.0875032	0.0790684	0.0567352	0.00264459	0.0741012	0.116311	0.11236
0.251084	0.279644	0.419967	0.165804	0.115615	0.193224	0.379787	0.459801	0.185405	0.199277	0.373916	0.146599	0.08558	0.156544	0.306151	0.383595	0.0296734	0.0962124	0.0786432	0.0361285	0.0348161	0.0826376	0.074066	0.114565
0.295908	0.265264	0.457346	0.206874	0.121065	0.230848	0.4055	0.487543	0.228232	0.200285	0.416655	0.207329	0.095318	0.20093	0.333621	0.433085	0.083458	0.0895855	0.0853856	0.0732501	0.0176416	0.0801218	0.126496	0.147877
0.301267	0.237536	0.420596	0.227993	0.0815002	0.202102	0.400342	0.464489	0.22336	0.17377	0.39178	0.174455	0.0840593	0.16999	0.33413	0.401959	0.0295015	0.0488394	0.072559	0.0986976	-0.0271532	0.0667037	0.0838972	0.12602
0.259932	0.214424	0.429176	0.173573	0.106625	0.176125	0.372849	0.452103	0.194787	0.141446	0.400238	0.135892	0.064863	0.174044	0.34332	0.396298	0.0627813	0.0246906	0.10108	0.080775	-0.00430041	0.032071	0.077341	0.14268
0.28682	0.179076	0.388703	0.17002	0.0830962	0.147493	0.347343	0.412645	0.228357	0.135358	0.355182	0.14583	0.0527085	0.145186	0.316666	0.353942	0.0706507	0.013181	0.106282	0.0726766	-0.0152725	0.0478652	0.085186	0.128532
0.280769	0.253204	0.40982	0.184257	0.0910191	0.16348	0.364906	0.433766	0.233004	0.181451	0.387919	0.147618	0.07671	0.147789	0.308003	0.377643	0.0289128	0.0675596	0.0855928	0.0731079	0.00487044	0.0423802	0.062114	0.12362
0.336235	0.229306	0.435906	0.210457	0.117147	0.223877	0.39874	0.455273	0.272127	0.177573	0.421693	0.183952	0.0810443	0.191554	0.336575	0.415053	0.0824346	0.0297797	0.0704928	0.0908793	-0.00100642	0.0931491	0.0980211	0.133688
0.264034	0.277636	0.463542	0.223615	0.142255	0.222849	0.396235	0.512276	0.177734	0.202635	0.416263	0.173574	0.0947864	0.195049	0.359898	0.409053	0.0428154	0.0682514	0.0760644	0.124108	0.018142	0.00997509	0.121788	0.152559
0.283906	0.255052	0.452083	0.217614	0.119879	0.210428	0.403096	0.501145	0.20898	0.202347	0.396078	0.174013	0.0522885	0.164223	0.34631	0.398455	0.0210947	0.0519025	0.0906854	0.125522	0.0200743	0.0161323	0.133839	0.134262
0.292297	0.288684	0.448756	0.231637	0.141067	0.235077	0.390743	0.505655	0.210042	0.220425	0.407069	0.180949	0.110236	0.20119	0.313151	0.414439	-0.00192359	0.120965	0.06681	0.104984	0.0395733	0.0423456	0.11629	0.137693
0.316472	0.242553	0.472714	0.252297	0.0949114	0.235761	0.391928	0.485533	0.243521	0.186522	0.438326	0.230534	0.0935492	0.195178	0.338308	0.430155	0.0712915	0.0501898	0.0887332	0.126911	-0.0100045	0.0533513	0.121988	0.153133
0.219988	0.193171	0.41263	0.136713	0.151563	0.2045	0.370597	0.451004	0.165828	0.156785	0.377099	0.126344	0.0658863	0.16504	0.344718	0.359657	0.0310399	-0.0120241	0.0967989	0.094799	0.00785396	-0.0281011	0.152165	0.110541
0.231839	0.266544	0.44126	0.156713	0.15528	0.202261	0.382151	0.470474	0.174333	0.210306	0.396799	0.116002	0.0952211	0.172424	0.330896	0.386495	0.00988419	0.0828482	0.0495301	0.049912	0.00910684	0.00610328	0.118792	0.0868761
0.286799	0.239504	0.467767	0.189637	0.13051	0.229673	0.374897	0.479186	0.224903	0.170298	0.443158	0.162052	0.0936933	0.19295	0.335296	0.416915	0.0804171	0.0297269	0.0888165	0.115062	0.0171219	0.0110412	0.135581	0.152235
0.24652	0.239058	0.414572	0.160697	0.150621	0.197669	0.365029	0.453274	0.197342	0.189537	0.363453	0.138141	0.0796745	0.163817	0.306078	0.358611	-0.00708886	0.0821515	0.0549077	0.0289167	0.0218762	0.0162011	0.0882822	0.0636235
0.30718	0.221164	0.464859	0.202182	0.133082	0.242102	0.388071	0.477315	0.246407	0.194552	0.44463	0.191657	0.0876387	0.18527	0.333576	0.416732	0.0667598	0.0229798	0.0911267	0.083672	0.00572278	0.0423208	0.132429	0.119569
0.29897	0.262916	0.463766	0.204549	0.150953	0.237404	0.39679	0.468648	0.240996	0.204055	0.42995	0.180732	0.119375	0.214655	0.324603	0.415255	0.0604352	0.0738294	0.0740641	0.0642837	0.0369345	0.0442831	0.115664	0.117612
0.225086	0.223166	0.426634	0.182096	0.0956559	0.145276	0.412837	0.427316	0.161408	0.137849	0.383647	0.105714	0.0699403	0.0980984	0.351492	0.320415	0.0594041	0.0479638	0.0606583	0.106858	0.0439809	0.0730003	0.0919448	0.134678
0.238386	0.251801	0.39559	0.182934	0.0954997	0.111731	0.388698	0.39572	0.185601	0.160062	0.395463	0.132758	0.0594667	0.107282	0.320843	0.331507	0.0753269	0.06881	0.119041	0.0308997	0.0213032	0.0733332	0.0755198	0.132526
0.262949	0.26718	0.432658	0.215774	0.09643	0.158712	0.421708	0.43707	0.19198	0.213243	0.407736	0.161637	0.0474206	0.142757	0.378444	0.37351	0.0792306	0.0792299	0.111119	0.0706239	0.0426815	0.0571109	0.169601	0.162835
0.265919	0.257969	0.438689	0.171255	0.109538	0.144879	0.438071	0.453817	0.189777	0.179749	0.379721	0.142183	0.0547052	0.0931357	0.373525	0.359738	0.0256174	0.0607701	0.0315464	0.0518668	0.0403346	0.0222101	0.135585	0.116943
0.212819	0.244723	0.425065	0.142185	0.0768837	0.09673	0.397154	0.413556	0.148444	0.169472	0.392206	0.0594479	0.0121333	0.0605531	0.334815	0.310963	0.0611133	0.0849959	0.0434468	0.0430408	0.0289091	0.0338362	0.079733	0.107653
0.229586	0.24643	0.395436	0.16829	0.122162	0.156708	0.37886	0.426885	0.174121	0.187964	0.371987	0.0895604	0.0951075	0.109772	0.345588	0.353569	0.0466032	0.0487258	0.0593674	0.0830641	0.0619606	0.112574	0.0589547	0.138366
0.276832	0.243065	0.455312	0.222357	0.137673	0.180689	0.384453	0.447209	0.19399	0.208123	0.419508	0.16736	0.0764649	0.142948	0.325181	0.367888	0.0968705	0.0687447	0.11703	0.0686317	0.0217893	0.0837422	0.129362	0.159332
0.246291	0.242124	0.432134	0.207446	0.104946	0.153618	0.383123	0.411515	0.160438	0.158281	0.411794	0.169478	0.0860046	0.138705	0.326677	0.339898	0.0860061	0.036371	0.0820677	0.105357	0.0374632	0.0827151	0.0693391	0.135728
0.299618	0.262097	0.475923	0.230223	0.0993095	0.224644	0.415379	0.474596	0.186782	0.225977	0.43267	0.172705	0.0551373	0.178718	0.359903	0.390312	0.0712793	0.0647081	0.0668481	0.137082	0.0322162	0.0865816	0.131121	0.147549
0.264101	0.222007	0.475891	0.201545	0.119497	0.192418	0.409962	0.463744	0.167189	0.176739	0.416052	0.150014	0.0699577	0.146085	0.365065	0.380333	0.0243842	0.0437737	0.0660396	0.119878	0.0448737	0.0885079	0.0847638	0.130275
0.258975	0.217452	0.450624	0.175787	0.100163	0.168829	0.405748	0.432214	0.157884	0.171939	0.398908	0.0753525	0.0401456	0.1079	0.356775	0.337593	0.0735397	0.0526807	0.0495127	0.0910255	0.0379204	0.0982184	0.0664857	0.115862
0.26745	0.225908	0.451729	0.18584	0.136869	0.201521	0.376661	0.444769	0.169786	0.17767	0.411408	0.125293	0.120888	0.140631	0.338156	0.363076	0.0375998	0.0215009	0.0600997	0.103492	0.0584864	0.117422	0.024077	0.118985
0.290221	0.232447	0.485478	0.234893	0.131169	0.209718	0.391732	0.466912	0.207995	0.202369	0.432418	0.200793	0.100534	0.180291	0.330512	0.40138	0.0756078	0.0503483	0.0900484	0.110948	0.0122736	0.0741885	0.0938054	0.144085
0.270055	0.248876	0.472349	0.2366	0.101668	0.190229	0.411018	0.449076	0.199092	0.185638	0.43801	0.186708	0.0659932	0.187909	0.325023	0.387934	0.0648166	0.0358692	0.093268	0.076653	0.0147417	0.0917101	0.107397	0.122574
0.272473	0.241584	0.481293	0.20233	0.119441	0.167331	0.406018	0.459661	0.202806	0.155425	0.450317	0.160605	0.0633863	0.170876	0.34479	0.402549	0.0475466	0.0470271	0.11351	0.0688822	0.0449869	0.0652115	0.081134	0.136269
0.257719	0.21289	0.444989	0.155496	0.0681261	0.118985	0.354412	0.401732	0.193419	0.157405	0.425262	0.10498	0.0231058	0.122726	0.307918	0.345824	0.0991215	0.0429166	0.118035	0.074117	0.047632	0.08362	0.0605736	0.157258
0.258471	0.25206	0.44322	0.196276	0.117968	0.160469	0.357763	0.416981	0.220334	0.181932	0.430976	0.150586	0.090061	0.149555	0.308549	0.3717	0.046671	0.0552906	0.102895	0.111531	0.0613176	0.0935998	0.0383915	0.150944
0.29206	0.244889	0.465662	0.225347	0.130232	0.185392	0.381465	0.439784	0.241569	0.197088	0.447366	0.202362	0.0709662	0.182571	0.307164	0.397348	0.0885627	0.042708	0.109055	0.0942336	0.0215215	0.0992641	0.10243	0.148411
0.299588	0.263413	0.52095	0.248589	0.13662	0.211349	0.447346	0.510076	0.193765	0.222276	0.453664	0.205171	0.0800974	0.182442	0.392605	0.425095	0.0466928	0.0592368	0.100121	0.0858001	0.0312239	0.0406844	0.159723	0.14991
0.269782	0.255795	0.507452	0.205043	0.0967418	0.179331	0.422067	0.477566	0.180482	0.236418	0.440687	0.133339	0.00948035	0.14015	0.363771	0.384682	0.0726472	0.0531941	0.116855	0.0968242	0.0531323	0.047988	0.140883	0.151462
0.29113	0.244716	0.479654	0.238634	0.1575	0.230373	0.388844	0.480709	0.207163	0.23433	0.42735	0.188141	0.107623	0.184824	0.342598	0.405918	0.0347241	0.0686935	0.0927126	0.118508	0.0638521	0.085452	0.126331	0.157527
0.296855	0.214867	0.499824	0.270776	0.106636	0.198122	0.386459	0.460195	0.222844	0.217079	0.449768	0.245287	0.0668605	0.188296	0.329229	0.415176	0.100568	0.034639	0.128025	0.0978315	-0.0236338	0.0610775	0.160173	0.158442
0.25186	0.210265	0.475107	0.143887	0.120008	0.168211	0.416239	0.453387	0.175899	0.193824	0.425348	0.0962257	0.0315285	0.117571	0.367771	0.370284	0.0216869	0.0267952	0.0700394	0.0796852	0.0451986	0.00995228	0.116289	0.099977
0.270012	0.235542	0.475916	0.182269	0.157363	0.19672	0.408637	0.466346	0.211721	0.216996	0.421428	0.132619	0.109528	0.149798	0.365059	0.397687	-0.00413737	0.0647599	0.0354418	0.068486	0.0385107	0.057524	0.0788553	0.085149
0.308477	0.234415	0.502544	0.217467	0.135833	0.184425	0.40299	0.47757	0.233769	0.195244	0.457363	0.192148	0.0812342	0.164378	0.344938	0.417117	0.0484844	0.0473141	0.114704	0.10501	0.0106371	0.0212158	0.133141	0.150557
0.2478	0.22357	0.445787	0.146493	0.130741	0.175914	0.360275	0.422266	0.181914	0.205874	0.404631	0.0800454	0.0695246	0.129135	0.337909	0.349943	0.0228419	0.0726857	0.0431832	0.0607486	0.0684426	0.0744287	0.0344816	0.0852383
0.280295	0.229506	0.496717	0.195063	0.117066	0.178287	0.383409	0.455561	0.211514	0.233346	0.473686	0.149963	0.0559776	0.145091	0.322792	0.395818	0.076642	0.048262	0.115209	0.0863852	0.0185996	0.0531918	0.10965	0.130579
0.294855	0.225878	0.476105	0.217293	0.158926	0.204244	0.377042	0.446238	0.232018	0.216212	0.428775	0.181374	0.117589	0.181206	0.326945	0.399424	0.0681454	0.0571678	0.104654	0.097545	0.044789	0.0716188	0.0887632	0.132754
0.214898	0.221643	0.409054	0.191456	0.127391	0.124214	0.408708	0.413205	0.173729	0.141084	0.390157	0.161577	0.109205	0.122747	0.342712	0.346157	0.0383552	0.0653104	0.11409	0.0986564	0.0430819	0.0205023	0.0917241	0.118901
0.25845	0.277089	0.433478	0.211164	0.096576	0.18579	0.445193	0.468316	0.211032	0.195519	0.408201	0.161064	0.0601515	0.161017	0.377428	0.403229	0.0632576	0.113744	0.0778209	0.138446	0.06249	0.0408488	0.140496	0.15568
0.231494	0.245905	0.454926	0.185483	0.128419	0.161148	0.417156	0.456161	0.179758	0.168663	0.388744	0.149868	0.0621765	0.135879	0.366543	0.378001	0.0268837	0.0751479	0.103401	0.127624	0.0538129	0.0489348	0.145112	0.156836
0.224778	0.229374	0.436062	0.175073	0.101364	0.143687	0.415436	0.44579	0.179292	0.132542	0.387365	0.100568	0.0364664	0.114825	0.336754	0.350566	0.0694299	0.118709	0.0733693	0.0880131	0.0100345	0.0572581	0.0891536	0.117676
0.224052	0.243053	0.441079	0.162769	0.110819	0.171523	0.408602	0.451593	0.172957	0.160668	0.39257	0.107706	0.0953917	0.125751	0.343123	0.362018	0.0363933	0.0267646	0.0819029	0.117173	0.0531688	0.0861552	0.0746586	0.139022
0.270796	0.245976	0.483555	0.241359	0.168049	0.201421	0.418564	0.484521	0.208115	0.187821	0.40538	0.181225	0.12196	0.175979	0.324805	0.396093	0.059777	0.0876107	0.0826493	0.105518	0.0597882	0.0551121	0.121091	0.141536
0.256858	0.250766	0.417038	0.233762	0.110552	0.167604	0.43309	0.445583	0.224139	0.176567	0.404821	0.185669	0.093534	0.156862	0.359641	0.3986	0.0392098	0.072868	0.121234	0.0558519	0.0252763	0.0431552	0.098242	0.13235
0.268567	0.24554	0.456902	0.196997	0.13005	0.158556	0.415325	0.461666	0.209331	0.154533	0.409384	0.168041	0.0819132	0.155338	0.36059	0.404714	0.0330526	0.0772404	0.154695	0.0544994	0.0395355	0.0241063	0.104086	0.141492
0.251695	0.213989	0.423284	0.169911	0.0828974	0.113085	0.369263	0.421212	0.211498	0.134027	0.400073	0.131085	0.047313	0.117326	0.302642	0.35411	0.0750879	0.0917011	0.152815	0.0488001	0.00752452	0.0414546	0.057734	0.137655
0.236006	0.251393	0.41847	0.190228	0.105747	0.145179	0.383301	0.431812	0.215317	0.173431	0.403555	0.137369	0.100281	0.124034	0.33523	0.372294	0.0247119	0.0615023	0.128982	0.0987711	0.0385879	0.0558066	0.0571666	0.139365
0.302274	0.244332	0.448383	0.23821	0.18297	0.195691	0.400664	0.454376	0.245453	0.190811	0.409891	0.190974	0.127682	0.176519	0.319151	0.390337	0.0535404	0.0689832	0.114138	0.0662072	0.0525605	0.0730859	0.0926801	0.132822
0.286689	0.303294	0.476621	0.242592	0.13629	0.195728	0.45148	0.499786	0.212961	0.228512	0.409221	0.207703	0.0692165	0.163906	0.400968	0.428542	0.0712463	0.101435	0.120107	0.0869771	0.0541234	0.017241	0.180705	0.186018
0.25107	0.283731	0.458102	0.218569	0.0932829	0.158242	0.434278	0.482579	0.209458	0.213807	0.423446	0.161332	0.0175069	0.128146	0.362666	0.413518	0.0883667	0.116546	0.120923	0.0865196	0.0394313	0.0230377	0.118407	0.1673
0.264663	0.281925	0.436333	0.237094	0.130361	0.206721	0.418832	0.485186	0.216302	0.222454	0.397807	0.17114	0.0885782	0.161974	0.366464	0.417091	0.0483346	0.0938926	0.0993547	0.118629	0.0680538	0.0685865	0.130006	0.180753
0.290406	0.255956	0.46809	0.284786	0.135724	0.198315	0.408375	0.471516	0.234241	0.21879	0.413995	0.226854	0.0930564	0.174873	0.344915	0.418003	0.105062	0.0737156	0.111634	0.0796289	0.0358259	0.0528749	0.129747	0.163059
0.249113	0.246222	0.465158	0.156278	0.123746	0.173776	0.413796	0.472579	0.182813	0.178826	0.393159	0.135995	0.0297795	0.123483	0.352794	0.382441	0.0477699	0.0832293	0.100596	0.0748373	0.0121698	-0.00341739	0.148591	0.138545
0.259148	0.280457	0.465411	0.175891	0.140395	0.189064	0.419631	0.479891	0.192314	0.214511	0.399256	0.127572	0.0798743	0.130366	0.37038	0.395973	0.0218344	0.0833958	0.0650059	0.0713311	0.0226557	0.0474953	0.125221	0.126445
0.320995	0.264846	0.493215	0.232277	0.172716	0.202291	0.406256	0.493781	0.235215	0.208967	0.419762	0.186805	0.0973168	0.166419	0.34024	0.412126	0.0656929	0.07956	0.115779	0.0934732	0.0542697	0.0249333	0.15094	0.168743
0.231678	0.26641	0.439434	0.160954	0.111736	0.166528	0.388411	0.463854	0.177691	0.188262	0.395886	0.0958109	0.0490826	0.117137	0.330393	0.369318	0.0399543	0.118351	0.0617064	0.0516897	0.0196975	0.0674922	0.060897	0.106829
0.288927	0.257052	0.49228	0.225909	0.145608	0.198659	0.393723	0.48724	0.215333	0.215545	0.453616	0.162757	0.077698	0.158673	0.302629	0.40579	0.0911086	0.102162	0.10646	0.0672153	0.0228409	0.0590169	0.0933573	0.138996
0.286358	0.262419	0.471533	0.231361	0.180684	0.211657	0.402443	0.475497	0.209975	0.213994	0.402501	0.154899	0.125411	0.180623	0.330518	0.394065	0.0790711	0.0706388	0.0964145	0.0907361	0.0683544	0.0778375	0.105314	0.146362
0.261615	0.25942	0.414868	0.219734	0.0986971	0.190933	0.415274	0.452532	0.198215	0.188919	0.404559	0.198353	0.102385	0.164101	0.344968	0.393648	0.0248492	0.0452295	0.0496623	0.118916	0.0328321	0.0473676	0.08918	0.109955
0.230692	0.234044	0.451301	0.205997	0.131676	0.159984	0.373009	0.446319	0.170525	0.16208	0.424947	0.181133	0.0961687	0.174221	0.354028	0.397354	0.0259039	0.0434994	0.121249	0.11645	0.0567067	0.0702615	0.0857755	0.138646
0.254568	0.202726	0.400378	0.178087	0.0954854	0.137872	0.355661	0.411526	0.192396	0.145354	0.381122	0.150371	0.0685483	0.132275	0.322471	0.351053	0.0807498	0.0430613	0.0901368	0.0917435	0.0309289	0.0806817	0.06879	0.125888
0.238771	0.250094	0.426317	0.184938	0.108548	0.153517	0.367116	0.41629	0.196597	0.168097	0.41213	0.179815	0.110184	0.126888	0.326111	0.355887	0.0148554	0.0214204	0.0879058	0.115047	0.0526239	0.0377485	0.0471941	0.116136
0.284202	0.24944	0.44917	0.234022	0.145845	0.183155	0.403309	0.458043	0.231307	0.18632	0.398745	0.233568	0.141693	0.184392	0.325315	0.40076	0.0284905	0.0386264	0.0563261	0.108186	0.057592	0.0395217	0.0939526	0.113276
0.273164	0.298481	0.473211	0.244677	0.124031	0.216133	0.414605	0.505986	0.190507	0.240173	0.430708	0.193073	0.0657362	0.19119	0.380583	0.432608	0.0352622	0.0915322	0.0811164	0.136754	0.043079	0.0792746	0.122391	0.161095
0.286084	0.286855	0.443539	0.217219	0.0911637	0.211835	0.433263	0.498796	0.208438	0.227424	0.405527	0.15181	0.0276511	0.149227	0.363694	0.409309	0.0659632	0.0905226	0.0544675	0.119171	0.0337545	0.0788036	0.1056	0.141377
0.290618	0.278084	0.435178	0.216138	0.120365	0.230031	0.404881	0.490048	0.21072	0.225879	0.420754	0.189987	0.0928241	0.173599	0.335445	0.412326	0.0156286	0.0692087	0.0494889	0.126089	0.0528087	0.06759	0.093798	0.132406
0.298552	0.262802	0.46913	0.267474	0.108854	0.204278	0.408176	0.492888	0.238779	0.222332	0.415957	0.229848	0.100141	0.184603	0.330186	0.438062	0.0546009	0.0612161	0.049075	0.113565	0.0166297	0.0425386	0.104626	0.127653
0.239345	0.216502	0.439016	0.17071	0.128893	0.195168	0.376737	0.445183	0.175996	0.188919	0.393084	0.12111	0.0419601	0.160441	0.359121	0.389084	0.0305529	0.0481438	0.0949949	0.105005	0.0141449	0.0873555	0.117317	0.126658
0.241387	0.253519	0.470264	0.17563	0.134868	0.190765	0.385858	0.453642	0.188867	0.218795	0.420745	0.136874	0.0886704	0.154005	0.352697	0.392503	-0.0108998	0.0516009	0.0621588	0.0825861	0.0182791	0.0900341	0.074898	0.0954145
0.287981	0.259783	0.496632	0.232633	0.148557	0.192529	0.379964	0.491683	0.226098	0.203714	0.430938	0.189197	0.116644	0.19463	0.331228	0.435121	0.0236494	0.063113	0.0972433	0.123049	0.0468322	0.046932	0.106208	0.149798
0.257547	0.238041	0.435388	0.161319	0.117307	0.197794	0.380948	0.445756	0.191895	0.185371	0.385213	0.116579	0.0643225	0.139784	0.331958	0.360305	0.0221574	0.0672863	0.0361806	0.0412042	0.0190235	0.100158	0.0481571	0.0743338
0.297007	0.247625	0.475018	0.228837	0.136045	0.212122	0.404904	0.489532	0.235039	0.216704	0.426357	0.181053	0.0966464	0.179826	0.318896	0.423436	0.0580207	0.0701822	0.0636508	0.0756189	0.0198746	0.0773358	0.0868249	0.112575
0.286933	0.264765	0.482209	0.221231	0.155626	0.207105	0.403605	0.47411	0.225046	0.207651	0.407634	0.19318	0.140792	0.187154	0.321791	0.407754	0.0322729	0.0443258	0.0655949	0.0786466	0.0530947	0.0438262	0.0789519	0.107359
0.299843	0.255929	0.466994	0.224676	0.148274	0.18476	0.386004	0.435471	0.282435	0.190549	0.41138	0.195148	0.123196	0.18221	0.312527	0.387468	0.0207182	0.0463844	0.0700959	0.114807	0.0673989	0.0378124	0.0694192	0.11197
0.316236	0.217277	0.465274	0.201147	0.123002	0.184913	0.367893	0.451035	0.281041	0.18724	0.434544	0.178678	0.0933582	0.176712	0.296665	0.408787	0.0664774	0.0261207	0.0883975	0.0919473	0.041658	0.082262	0.0663481	0.129825
0.263647	0.224182	0.436297	0.161067	0.0764155	0.150842	0.329723	0.419033	0.246733	0.160775	0.4101	0.143377	0.0638157	0.125417	0.296199	0.361849	0.0290805	0.0587952	0.084281	0.0784028	0.0390834	0.0570721	0.0294396	0.109978
0.305567	0.236647	0.499366	0.227069	0.148055	0.188024	0.387963	0.479372	0.26673	0.157954	0.456755	0.184472	0.10559	0.20204	0.333172	0.433966	0.0291065	0.0338087	0.11659	0.109862	0.0601879	0.0454694	0.0849194	0.143727
0.254472	0.258763	0.48818	0.199406	0.121165	0.174489	0.376648	0.456683	0.236603	0.178679	0.453475	0.154243	0.0882545	0.162345	0.347658	0.411231	-0.00289422	0.0671619	0.106688	0.0890405	0.0307574	0.0418735	0.0612534	0.114592
0.261073	0.187051	0.469566	0.162079	0.107885	0.168708	0.35941	0.455899	0.217175	0.131593	0.429597	0.141857	0.0570664	0.177923	0.332623	0.400583	0.0549313	0.0123086	0.159873	0.091448	0.0366606	0.0482651	0.0798338	0.152989
0.284424	0.221544	0.458866	0.268308	0.114572	0.197113	0.406342	0.457423	0.264189	0.165147	0.408721	0.229519	0.112634	0.176066	0.320614	0.414266	0.0342419	0.0124452	0.060351	0.0874846	0.0134069	0.0634651	0.0768111	0.109745
0.27164	0.252201	0.44936	0.249887	0.11719	0.205389	0.391634	0.471668	0.244514	0.182116	0.416832	0.206224	0.108198	0.163924	0.315379	0.400312	-0.00364869	0.0516414	0.0794301	0.123446	0.0405707	0.0495818	0.0706352	0.123535
0.268693	0.229351	0.458553	0.214002	0.0773342	0.178368	0.396059	0.476229	0.225293	0.162126	0.410931	0.158114	0.0493196	0.148301	0.324997	0.397875	0.0591867	0.0237985	0.105645	0.090512	0.0284258	0.0670765	0.0690463	0.142849
0.266118	0.259599	0.495353	0.26279	0.130796	0.207043	0.420328	0.508574	0.20911	0.156978	0.444894	0.199165	0.107532	0.196954	0.370588	0.431056	0.0261542	0.0389374	0.107078	0.0768797	0.0292062	0.0574369	0.0785472	0.124502
0.29691	0.242056	0.481297	0.277907	0.141622	0.199047	0.396442	0.474563	0.246255	0.203951	0.408485	0.240272	0.118694	0.188574	0.324348	0.414246	0.0491944	0.0554946	0.070635	0.106276	0.0359328	0.0326286	0.113626	0.127458
0.288978	0.250762	0.506283	0.267727	0.105172	0.199266	0.404225	0.500696	0.244951	0.23275	0.454189	0.203576	0.0649618	0.15576	0.319213	0.431328	0.0843342	0.0328534	0.0923549	0.0959034	0.013741	0.0470043	0.101759	0.134702
0.278226	0.275739	0.472421	0.223597	0.132096	0.224597	0.399132	0.507608	0.22288	0.231569	0.412127	0.181338	0.0552702	0.151583	0.333021	0.404791	0.0201299	0.0939645	0.0545408	0.082584	0.0523487	0.0529183	0.0965905	0.119434
0.300175	0.256597	0.510555	0.282159	0.131417	0.183686	0.398053	0.501356	0.243419	0.181753	0.44129	0.22009	0.109188	0.182231	0.342781	0.43561	0.0704153	0.0421273	0.102848	0.0990465	0.0111031	0.0214211	0.118027	0.159087
0.283439	0.294027	0.498273	0.252758	0.16343	0.222964	0.418912	0.519962	0.22033	0.242393	0.438694	0.198424	0.109976	0.181416	0.36921	0.429757	0.0126226	0.101258	0.0667371	0.0846709	0.0246203	0.0410825	0.136594	0.134084
0.261275	0.270039	0.495907	0.230093	0.131719	0.21824	0.425535	0.521746	0.19207	0.223525	0.43431	0.181064	0.0513329	0.162054	0.38122	0.42607	0.0579341	0.0371781	0.11769	0.109748	0.0325733	0.025474	0.147792	0.164022
0.241491	0.242695	0.470642	0.147384	0.149649	0.211727	0.381657	0.466034	0.206907	0.223413	0.41886	0.116069	0.0670642	0.159928	0.354069	0.389914	-0.00981748	0.0762287	0.0545627	0.0462608	0.000849271	0.0279501	0.099035	0.0665934
0.295627	0.234824	0.505545	0.200745	0.147207	0.207686	0.380344	0.490562	0.245208	0.213092	0.475586	0.159035	0.0854779	0.179874	0.329366	0.438706	0.032268	0.0241186	0.115932	0.109668	0.0259952	0.0126154	0.116817	0.135446
0.296501	0.267247	0.501865	0.211774	0.156046	0.187927	0.395826	0.46962	0.263153	0.210915	0.443132	0.157876	0.119545	0.18828	0.342094	0.417243	0.0149187	0.0715237	0.0659022	0.0809863	0.0296946	0.00904013	0.109328	0.095234
0.299648	0.252985	0.489616	0.206321	0.154619	0.211783	0.383258	0.469517	0.247831	0.228518	0.445498	0.168642	0.103028	0.181825	0.309585	0.405929	0.0307538	0.0751998	0.0622959	0.0557822	0.0385635	0.0440127	0.0776289	0.0789833

[truncated: 12 more sheets: FigureS13, FigureS14, FigureS15, FigureS16, FigureS17, FigureS18, FigureS21a&b, FigureS21c, FigureS23, FigureS24, FigureS25, FigureS26]
