# Supplementary material for: Convergent and divergent brain–cognition development in early adolescence
Source: Nat Commun. 2026 May 26;17:6868. doi: 10.1038/s41467-026-73668-y (PMC13388698; doi:10.1038/s41467-026-73668-y)
Supplement: Supplementary file 4 — Source Data [file 41467_2026_73668_MOESM4_ESM.zip › Source Data/Table1.xlsx]

## Sheet: Baseline
Age_Y0	meanFD_Y0	stdFD_Y0	RAVLT	LMT	PicVocab	Flanker	Pattern	Picture	Reading	PC1
10.8333	0.0912365	0.0716279	43	0.78125	77	103	82	93	97	-0.19196
10.3333	0.045077	0.0368402	52	0.65625	81	84	94	103	96	-0.244607
10.8333	0.0713374	0.0863808	62	0.40625	84	75	103	104	71	-2.02747
10.8333	0.154906	0.418242	61	0.65625	86	104	86	91	97	0.52594
10.25	0.0436503	0.0627072	63	0.6875	91	89	71	101	97	0.316059
9	0.051496	0.138794	38	0.71875	68	94	86	94	87	-1.74558
10.75	0.0555531	0.107728	67	0.53125	105	91	71	97	97	0.749071
9.25	0.029063	0.0454356	56	0.53125	86	92	82	88	94	-0.670978
10.1667	0.0168358	0.0121881	79	0.6875	101	106	94	124	98	3.08378
9.08333	0.064667	0.0822148	78	0.59375	82	96	80	95	89	-0.164776
9.66667	0.0671113	0.160264	78	0.71875	88	104	76	100	88	0.696857
9.75	0.0184722	0.016686	79	0.5	81	94	97	114	87	0.329681
9.91667	0.128651	0.117881	72	0.65625	92	95	105	118	89	1.47178
9.83333	0.0361584	0.089438	84	0.53125	97	93	86	112	97	1.62
9.5	0.101096	0.174078	71	0.5625	86	94	82	101	93	0.179435
10.6667	0.125224	0.218811	61	0.59375	83	101	115	107	101	1.45742
10	0.0590893	0.0988253	79	0.75	103	83	88	109	97	1.83073
10.8333	0.0462125	0.034754	71	0.75	87	87	107	102	93	0.914313
9.16667	0.0429334	0.0395679	49	0.4375	88	70	82	84	83	-2.56847
10.5	0.0642436	0.0545435	59	0.59375	83	75	88	110	91	-0.658313
10.25	0.105429	0.164434	73	0.5625	95	86	88	102	83	-0.081642
10.1667	0.157315	0.316968	97	0.71875	87	97	94	124	96	2.45847
9	0.121035	0.15146	30	0.5	77	101	92	109	85	-1.26005
10.6667	0.0508084	0.0500602	58	0.46875	85	94	92	95	89	-0.621169
9.66667	0.0910699	0.174104	75	0.53125	83	104	109	117	99	1.84662
10.4167	0.0749805	0.139283	87	0.53125	93	103	99	113	95	2.04707
9.91667	0.0295377	0.0197657	85	0.78125	94	97	84	115	99	2.34018
10.5833	0.050968	0.0318795	60	0.625	80	94	117	101	91	0.331597
10.5833	0.0809847	0.158355	99	0.53125	101	89	82	104	101	1.99074
10	0.064282	0.100963	69	0.46875	105	93	84	103	92	0.882169
9.83333	0.140963	0.213467	40	0.5	81	97	94	86	89	-1.33503
10.5	0.0430678	0.0340348	59	0.8125	80	94	71	101	91	-0.261788
10.5833	0.0277254	0.0207706	75	0.6875	87	97	94	126	103	2.31355
9.83333	0.110465	0.224118	81	0.21875	79	71	67	92	94	-2.0041
10.8333	0.0330094	0.0199666	87	0.59375	87	101	92	111	93	1.47469
9.83333	0.0780824	0.0657926	69	0.78125	86	102	80	101	94	0.90463
9.83333	0.0470157	0.0650504	83	0.78125	95	99	97	91	96	1.79251
9	0.0615046	0.14274	62	0.46875	80	92	52	105	86	-1.56936
9.83333	0.0436039	0.0473074	41	0.65625	85	86	97	95	85	-1.11109
11	0.0502094	0.155987	71	0.875	89	111	97	109	91	2.04273
10.5	0.0463186	0.108822	51	0.40625	72	81	109	84	89	-2.03667
9.66667	0.0804953	0.153586	47	0.5	77	96	94	104	76	-1.66734
9.83333	0.130858	0.137877	68	0.78125	86	95	115	95	95	1.23497
8.91667	0.0460971	0.0560116	70	0.46875	81	93	86	89	76	-1.65437
10.5	0.034483	0.0262632	79	0.46875	84	77	92	118	89	-0.081328
10.25	0.053188	0.0712167	91	0.84375	96	84	109	104	90	1.88439
10.9167	0.0889141	0.0724224	85	0.53125	89	98	90	103	102	1.56108
9.83333	0.0906809	0.245448	58	0.5	82	103	107	102	92	0.334585
10.1667	0.0842316	0.0831333	67	0.9375	80	93	88	100	90	0.435283
10.75	0.0275896	0.0137716	64	0.4375	83	97	88	95	88	-0.664678
9	0.0428932	0.0638073	75	0.65625	74	107	82	94	96	0.344219
10.3333	0.0690672	0.0828705	68	0.53125	83	89	88	102	87	-0.517728
10.6667	0.0242546	0.0219356	67	0.5625	87	98	80	108	91	0.314213
10	0.121049	0.279156	71	0.65625	82	92	63	94	87	-0.873121
9.25	0.0517985	0.114522	74	0.59375	82	87	65	97	90	-0.796305
10.8333	0.0677702	0.0993576	52	0.5	81	102	90	108	90	-0.211538
10.6667	0.0271505	0.0277005	78	0.5625	80	101	90	120	87	0.675527
9.58333	0.0326244	0.0204411	80	0.625	90	94	97	97	93	0.940608
9	0.0906742	0.0764385	59	0.75	81	96	86	85	87	-0.673696
10.75	0.0278847	0.128091	52	0.65625	74	95	63	116	93	-0.636877
10.6667	0.0499186	0.0594292	67	0.46875	72	92	82	100	80	-1.7318
10.25	0.0899359	0.201755	90	0.625	87	99	97	109	94	1.6516
10.75	0.0539719	0.0647383	60	0.40625	78	94	99	79	92	-1.18853
10.9167	0.0374036	0.0750407	80	0.75	75	108	88	117	88	1.06369
10	0.0444225	0.0364295	69	0.4375	78	97	90	103	93	-0.197558
10.9167	0.0617073	0.0594397	42	0.4375	95	81	80	87	90	-1.51052
10.4167	0.0402027	0.0346629	70	0.65625	83	103	92	96	91	0.473002
9	0.125438	0.164771	51	0.65625	84	103	78	101	90	-0.178754
9.91667	0.0180529	0.0567525	66	0.53125	74	91	44	84	95	-1.89768
9.66667	0.0756945	0.0731829	82	0.3125	79	73	74	91	91	-1.77606
9	0.14976	0.361838	58	0.5625	95	95	90	124	95	1.29598
10.75	0.0713656	0.173721	93	0.53125	93	92	67	126	106	2.18975
9.33333	0.0252855	0.0304009	65	0.5625	92	93	90	103	87	0.139997
9.66667	0.110278	0.107553	74	0.84375	83	93	107	103	91	1.11776
9.83333	0.0988277	0.179375	74	0.96875	90	97	103	127	97	2.87334
8.91667	0.0502322	0.187763	57	0.5	79	96	109	96	83	-0.794817
10.5833	0.0609697	0.0576067	86	0.96875	92	103	90	108	94	2.49253
10	0.0481392	0.0381193	46	0.34375	72	81	74	76	88	-3.3264
11	0.0970499	0.18894	78	0.75	92	95	103	114	88	1.60328
9.16667	0.0544601	0.110068	54	0.6875	79	102	84	112	82	-0.36984
9	0.228237	0.478482	64	0.65625	84	102	115	94	89	0.627384
9.91667	0.0634056	0.0817083	65	0.53125	90	99	97	102	92	0.624618
9.66667	0.0687608	0.114806	56	0.5	81	96	99	90	83	-1.10613
9.58333	0.160391	0.327181	59	0.78125	81	92	101	107	93	0.575401
10.6667	0.0869333	0.189075	38	0.59375	75	75	76	100	80	-2.83169
10.4167	0.0778154	0.104857	61	0.90625	80	69	74	95	79	-1.80131
9	0.110551	0.131647	69	0.9375	90	94	90	117	99	2.12448
9.83333	0.0213493	0.0203406	92	0.625	98	102	103	104	102	2.83997
9.5	0.0648341	0.0496668	69	0.5625	96	84	90	108	88	0.318207
9.25	0.0413183	0.0473133	81	0.40625	80	93	94	98	89	-0.311374
9	0.194739	0.437201	51	0.84375	87	100	94	106	96	1.10674
10.75	0.0673773	0.142368	88	0.5	93	91	105	121	92	1.73539
9.5	0.0863806	0.141674	82	0.96875	90	104	90	123	104	3.38693
10.1667	0.0480905	0.14903	81	0.40625	80	92	94	120	92	0.484294
10.5833	0.112316	0.214222	72	0.59375	81	97	82	94	83	-0.69343
9	0.115937	0.262332	56	0.46875	80	91	59	98	88	-1.69816
10.1667	0.0984564	0.114244	56	0.90625	79	102	86	109	86	0.343147
10	0.0158114	0.022226	60	0.65625	103	101	47	100	91	0.316161
9.5	0.0411785	0.143403	82	0.75	82	103	111	112	90	1.7373
9.75	0.0590626	0.0702963	59	0.9375	81	92	74	123	92	0.747743
10.75	0.0664329	0.11967	49	0.28125	79	85	71	94	87	-2.47613
9.75	0.103373	0.214083	54	0.59375	76	98	78	103	91	-0.697278
10	0.0952148	0.147713	86	0.46875	84	86	82	87	91	-0.560583
9.91667	0.0281912	0.0139528	65	0.8125	95	93	99	104	95	1.52856
10	0.0384756	0.037934	95	0.78125	87	108	124	122	93	3.3289
9.25	0.179418	0.34223	75	0.09375	88	99	80	90	86	-1.21394
9.58333	0.0313424	0.0373687	85	0.5	85	106	94	109	91	1.17081
10.0833	0.0745237	0.12867	75	0.65625	91	82	71	121	92	0.579985
10.75	0.159804	0.243818	74	0.9375	94	103	124	110	101	3.4181
10.25	0.0568446	0.108996	70	0.65625	74	103	90	104	88	0.0302232
10.0833	0.0419751	0.0264687	82	0.53125	84	89	101	95	89	0.0863205
9.25	0.0444062	0.0632397	77	0.40625	76	107	88	94	90	-0.275415
10.5833	0.0174208	0.011079	99	0.875	85	84	97	124	97	2.37945
10.5	0.0322135	0.0224506	78	0.625	90	109	101	103	93	1.70675
9.25	0.0684151	0.0716771	51	0.5	83	95	86	76	72	-2.53887
10.9167	0.0674997	0.109652	73	0.875	84	90	94	110	96	1.34007
9	0.0927297	0.150153	89	0.53125	84	92	94	104	87	0.37436
9.66667	0.0452404	0.0587616	81	0.53125	74	107	103	115	87	0.735756
9.75	0.0598482	0.0577419	64	0.8125	87	83	92	97	94	0.316231
10.25	0.0907183	0.0775164	90	0.8125	89	101	97	106	94	2.13151
10.0833	0.147657	0.210672	73	0.4375	79	99	90	91	90	-0.507945
10.4167	0.0610565	0.0721992	88	0.125	80	79	90	118	96	-0.302141
9.5	0.106297	0.152242	69	0.71875	81	94	74	101	92	-0.0237684
9.66667	0.0863471	0.107374	83	0.5	86	102	97	112	89	1.04676
10.1667	0.0181521	0.0109555	79	1	87	88	74	131	98	2.15781
10.9167	0.0520627	0.160843	77	0.5625	94	99	86	114	96	1.57354
10.75	0.058832	0.0492641	76	0.5	89	97	103	101	93	0.878694
10.4167	0.0821325	0.10996	59	0.6875	87	104	109	102	90	0.959268
10.9167	0.0617887	0.0486331	74	0.78125	87	84	94	87	102	0.791963
10.4167	0.095041	0.151854	88	0.8125	104	108	113	116	117	5.14506
9.25	0.0856923	0.182689	52	0.28125	78	82	82	103	87	-2.06534
10.3333	0.0870257	0.069403	62	0.875	95	105	84	91	96	1.39474
10.3333	0.060396	0.283005	53	0.3125	96	98	97	93	94	-0.0244969
10.1667	0.0462987	0.0324426	74	0.15625	80	105	103	109	91	0.0636971
9.91667	0.104485	0.129946	95	0.90625	78	103	69	105	91	1.18224
10.4167	0.100883	0.26622	40	0.40625	77	86	74	99	79	-2.79716
9.08333	0.123228	0.131567	82	0.78125	92	106	99	99	91	1.84381
9.16667	0.0665706	0.0799903	57	0.71875	75	96	82	99	90	-0.577297
9.41667	0.0415061	0.0663625	66	0.75	82	99	97	114	90	0.938547
9	0.0672889	0.0440017	85	0.59375	83	101	107	97	85	0.628178
9.08333	0.0982928	0.213596	91	0.53125	78	97	99	124	89	1.12889
9	0.116096	0.149094	44	0.59375	72	79	86	104	77	-2.53636
10.8333	0.0279337	0.0246455	97	0.53125	92	105	101	110	98	2.47128
10.5833	0.0186713	0.0135815	66	0.78125	91	98	78	112	92	1.08536
9.5	0.105391	0.128516	58	0.84375	93	101	78	102	93	0.988169
10.3333	0.0926867	0.282228	97	0.875	97	99	107	136	102	4.35764
10.0833	0.0639651	0.0991098	67	0.625	87	87	71	110	90	-0.15517
10	0.063424	0.0593303	59	0.8125	89	93	92	87	93	0.302298
9.25	0.0860686	0.119169	86	0.5625	84	93	82	95	91	0.131944
9.75	0.0810849	0.357777	62	0.6875	74	79	76	96	91	-1.34701
11	0.0759646	0.0613308	69	0.84375	83	99	101	121	97	1.98698
9.25	0.0407205	0.0563018	75	0.59375	82	94	90	91	89	-0.225924
10.3333	0.191556	0.350111	58	0.34375	88	93	97	79	95	-0.764567
10.4167	0.0421412	0.0348549	76	0.59375	92	100	90	97	98	1.25814
10.25	0.0448312	0.0344063	88	0.75	85	95	105	108	93	1.68884
9.83333	0.0674971	0.185383	77	0.6875	96	91	97	94	98	1.40416
10.25	0.070194	0.0841954	86	0.875	76	96	80	103	102	1.37529
9.41667	0.0512943	0.0320087	66	0.6875	86	97	99	96	98	0.941745
9.16667	0.0388842	0.0224757	88	0.75	91	98	101	116	91	2.12814
10.75	0.0361404	0.0411232	52	0.875	91	97	122	91	90	1.05859
9.33333	0.0561942	0.0784406	81	0.78125	85	100	107	121	92	2.12038
10.75	0.0231924	0.042543	92	0.8125	92	104	97	106	98	2.69332
10.5833	0.028011	0.0336161	66	0.625	88	109	107	84	95	0.985369
10.3333	0.0598005	0.0613208	89	0.875	93	97	97	129	94	2.96412
9.08333	0.0848601	0.0555462	72	0.34375	87	89	80	106	89	-0.532765
10.25	0.0291237	0.0425385	91	0.75	85	106	115	106	96	2.51243
10.4167	0.0553574	0.121169	49	0.875	78	101	103	94	88	0.0464309
8.91667	0.0884643	0.299939	22	0.34375	78	73	63	88	79	-4.3836
10	0.0850986	0.112313	77	0.65625	86	92	92	113	92	0.957614
10.75	0.0642436	0.0437179	77	0.59375	84	90	92	112	88	0.374435
9.25	0.0585174	0.0468821	70	0.5	92	106	92	102	92	0.945137
9.33333	0.113691	0.257273	69	0.53125	73	79	82	102	79	-1.98554
10.6667	0.0438167	0.0698529	68	0.78125	89	105	90	99	93	1.22839
10.4167	0.0483537	0.0707375	81	0.75	85	105	71	104	91	0.926902
9.83333	0.0949976	0.191045	103	0.78125	104	89	94	127	94	3.26243
10.25	0.0558619	0.141669	72	0.5	76	97	88	111	89	-0.143013
9	0.0690813	0.0679846	78	0.65625	79	99	80	107	102	1.08719
10.5833	0.0538641	0.101445	78	0.84375	101	101	109	103	98	2.89573
9.58333	0.155917	0.309108	60	0.90625	83	84	78	109	95	0.368509
9.08333	0.016149	0.0230486	71	0.34375	71	81	88	101	85	-1.88467
9.41667	0.0966152	0.141335	73	0.09375	82	102	80	97	85	-1.31063
10.5	0.0903537	0.109111	53	0.78125	89	103	78	91	101	0.774068
9.75	0.0264228	0.0435383	53	0.3125	67	69	82	89	80	-3.85342
9.83333	0.087644	0.0579063	67	0.6875	98	90	80	94	94	0.603565
9.41667	0.128426	0.195385	45	0.65625	79	83	86	117	90	-0.691633
10.8333	0.0317101	0.0204284	94	0.96875	93	108	99	113	91	3.08567
9.66667	0.0985675	0.254568	51	0.375	80	76	84	84	88	-2.47257
10.8333	0.0308074	0.0644211	56	0.65625	79	103	63	109	92	-0.252877
10.9167	0.101782	0.215283	39	0.46875	72	90	78	88	85	-2.66084
10.5833	0.0902951	0.304291	61	0.71875	87	96	90	87	88	-0.182806
10.4167	0.058165	0.0811268	62	0.875	81	91	90	116	102	1.40609
9.33333	0.06381	0.0997043	78	0.75	92	87	101	108	89	1.14942
10.6667	0.0787451	0.120913	61	0.71875	76	98	101	95	83	-0.503641
9.66667	0.0190159	0.0166763	91	0.625	84	95	105	115	98	1.97036
10.1667	0.0494396	0.0449514	61	0.46875	70	98	128	93	86	-0.637236
9.58333	0.108363	0.232101	74	0.25	88	105	86	115	90	0.419841
9.75	0.0654372	0.0715091	61	0.6875	85	83	90	115	90	0.115037
10.25	0.0346582	0.0302189	83	0.6875	90	77	99	97	95	0.683074
9.66667	0.0934095	0.123636	100	0.84375	103	90	86	113	95	2.7861
9.75	0.0741956	0.127773	74	0.5	93	97	94	116	100	1.71388
10.8333	0.0726544	0.0967024	80	0.59375	84	102	82	111	104	1.65314
10.0833	0.0851754	0.157358	95	0.5625	106	106	92	90	116	3.56271
10.9167	0.0383837	0.0437398	77	0.53125	97	94	99	127	94	2.00164
9.91667	0.039862	0.0366918	64	0.625	86	99	86	109	89	0.385293
9.58333	0.0728248	0.13398	65	0.5625	80	91	101	90	91	-0.43887
10.3333	0.0896838	0.0634763	60	0.65625	85	100	65	82	98	-0.340248
10.8333	0.0417047	0.10401	51	0.5	70	87	67	84	91	-2.46999
10.5	0.0958149	0.200949	74	0.65625	87	94	86	97	92	0.40826
9	0.185265	0.378357	104	0.65625	84	109	74	126	89	2.01265
9	0.10804	0.128531	52	0.3125	83	92	86	101	91	-1.10465
9.66667	0.0486268	0.120218	70	0.34375	74	96	115	91	88	-0.746274
9.83333	0.0997434	0.171787	66	0.4375	80	96	92	84	83	-1.34987
10.5	0.0773437	0.0808685	80	0.5	96	104	84	109	96	1.61767
9.16667	0.194206	0.378617	75	0.34375	86	97	82	88	83	-1.06661
10.9167	0.0402093	0.0330646	78	0.5625	80	103	99	106	92	0.836512
9.75	0.0267631	0.0191228	37	0.625	79	88	78	89	94	-1.52152
9.41667	0.0614146	0.0707771	55	0.625	86	93	88	99	90	-0.2623
9.08333	0.0502217	0.0336697	81	0.53125	87	93	103	107	91	0.877839
10.9167	0.0680441	0.0472811	72	0.46875	90	104	105	109	104	1.97881
9.33333	0.051733	0.0503535	66	0.5	79	104	103	107	85	0.0591148
9.75	0.128541	0.181582	74	0.21875	83	91	84	109	88	-0.759061
9.41667	0.113398	0.247532	50	0.4375	77	94	78	88	89	-1.79328
9.16667	0.0266514	0.0185062	78	0.5	79	86	74	115	81	-0.917342
10.9167	0.0772971	0.0503811	29	0.5	72	100	80	79	82	-2.89213
10.75	0.032511	0.031657	75	0.46875	87	99	76	108	90	0.21711
10.0833	0.0515392	0.0704149	87	0.6875	91	94	92	104	94	1.4673
10.6667	0.0123035	0.0376758	28	0.21875	87	95	84	90	87	-2.2274
10.4167	0.0309841	0.0167503	64	0.71875	107	108	126	113	102	3.72694
10.9167	0.0667755	0.054685	87	0.5625	74	97	99	106	83	-0.0109644
9.91667	0.0817272	0.0656658	59	0.59375	77	105	107	97	93	0.296817
9	0.0840109	0.154133	70	0.5	89	92	62	94	91	-0.64988
9.91667	0.0654417	0.0994976	97	0.71875	83	97	88	101	88	0.960656
9.83333	0.0434646	0.0659046	60	0.5	77	102	92	95	90	-0.5439
9.83333	0.102196	0.1331	66	0.59375	81	104	97	101	103	1.17069
10.9167	0.103857	0.217404	75	0.625	87	96	86	76	92	-0.174312
9.16667	0.108904	0.220542	57	0.46875	93	80	84	87	96	-0.736221
9.16667	0.0812158	0.0569761	80	0.71875	93	108	111	103	114	3.57991
10	0.10174	0.274533	61	0.53125	87	100	88	95	93	0.075937
9.75	0.0276608	0.0232662	61	0.21875	82	75	86	91	87	-2.29211
9.91667	0.0294294	0.0290591	75	0.4375	80	92	71	91	91	-1.00132
9.58333	0.0870575	0.164045	50	0.4375	90	94	84	85	88	-1.16798
10.8333	0.0626158	0.0431605	91	0.9375	84	110	115	123	94	3.38068
10.5	0.126326	0.306397	61	0.78125	95	106	69	129	108	2.75726
9	0.0547243	0.0536404	50	0.5625	84	92	84	99	82	-1.24061
9.33333	0.11078	0.138639	76	0.46875	94	87	88	128	89	0.923331
9.58333	0.0401798	0.0390721	53	0.40625	72	73	58	91	99	-2.52177
9.75	0.0433881	0.0891766	62	0.75	79	97	80	126	91	0.669691
10	0.0403253	0.0353936	42	0.625	72	83	82	86	89	-2.24237
10.4167	0.0205473	0.0288743	79	0.84375	103	98	99	109	108	3.49787
10.25	0.124618	0.306099	77	0.78125	84	99	101	120	91	1.71233
10.9167	0.0891632	0.212195	66	0.71875	81	91	82	106	86	-0.271471
9.5	0.113395	0.201756	89	0.4375	85	103	101	120	84	1.06746
9.08333	0.079061	0.109814	62	0.75	77	93	78	101	92	-0.29395
10.3333	0.0692642	0.178613	93	0.65625	102	103	92	102	98	2.63214
10.5	0.0338552	0.045582	41	0.53125	85	73	62	87	91	-2.45157
10.5833	0.100896	0.19878	68	0.53125	78	106	71	93	96	-0.196689
10.75	0.0925242	0.132748	74	0.59375	79	101	65	123	93	0.525129
9.83333	0.0536618	0.106347	58	0.59375	81	102	65	127	91	0.239702
10.4167	0.062195	0.0451152	89	0.65625	89	96	88	116	97	1.88343
9.83333	0.0742041	0.0683704	88	0.46875	84	100	67	105	88	0.0421776
10.5	0.0702216	0.144495	77	0.625	85	97	90	95	96	0.705178
10.4167	0.0661878	0.0504959	82	0.46875	91	83	107	93	92	0.334541
10.1667	0.0596119	0.0670082	65	0.46875	85	98	82	90	117	1.0906
9.16667	0.0968406	0.0627422	54	0.40625	81	102	86	117	84	-0.547467
9.58333	0.100689	0.0890577	52	0.46875	78	99	86	93	85	-1.37353
9.33333	0.072227	0.318811	62	0.75	81	85	90	91	93	-0.372878
10.3333	0.0550116	0.0813297	68	0.6875	87	92	84	101	90	0.195126
10.9167	0.0559401	0.0324267	73	0.90625	92	97	101	114	94	2.20607
9	0.0378519	0.0595938	74	0.375	83	95	82	99	82	-0.990101
10.1667	0.173835	0.275249	60	0.65625	78	93	80	91	92	-0.745011
9.25	0.060834	0.0942532	95	0.625	92	98	88	120	91	1.94381
9.25	0.0440071	0.0237621	73	0.40625	84	76	80	90	91	-1.3557
9.08333	0.0451318	0.0950441	70	0.53125	80	102	97	87	92	-0.0748053
10.75	0.0889071	0.100479	83	0.78125	88	97	86	112	91	1.44545
10	0.0874673	0.0839604	91	0.625	97	100	107	108	93	2.33245
10.5833	0.0296696	0.0292163	75	0.875	91	107	105	84	91	1.53009
10.4167	0.0425739	0.0371011	63	0.4375	83	100	82	102	92	-0.250496
9.91667	0.039345	0.0333407	82	0.71875	87	99	92	114	98	1.93097
10.5	0.0331133	0.040056	74	0.46875	89	101	111	102	92	1.04442
10.6667	0.100734	0.206312	69	0.65625	82	97	109	112	92	1.06129
10.1667	0.034031	0.0287068	78	0.65625	83	100	92	112	88	0.853791
10	0.0317324	0.0172213	33	0.53125	82	96	74	87	89	-1.82715
10.9167	0.0670388	0.0433792	72	0.6875	96	87	63	116	95	0.87563
10.3333	0.0168074	0.0118211	88	0.6875	96	101	92	94	94	1.70987
10.8333	0.0911911	0.156723	75	0.65625	97	94	97	87	102	1.49048
10.5833	0.0757357	0.207517	79	0.5	97	98	107	112	92	1.73899
10.4167	0.0176678	0.0149249	83	0.71875	76	98	88	108	94	0.861551
10.3333	0.0830947	0.103216	66	0.59375	89	95	84	106	95	0.615068
9.91667	0.028201	0.0480842	90	0.8125	79	101	105	120	116	3.5747
10.3333	0.133933	0.269539	71	0.46875	80	102	69	105	88	-0.483891
9.08333	0.0348937	0.0288783	51	0.5	83	101	67	97	88	-1.10271
10.8333	0.0386883	0.0657429	70	0.4375	83	101	103	101	105	1.18449
10.8333	0.11304	0.176325	66	0.65625	94	75	69	97	95	-0.3259
9.16667	0.0780702	0.0892848	59	0.875	87	100	99	121	92	1.67781
9.66667	0.038493	0.0715748	76	0.90625	97	93	97	98	102	2.32756
10.1667	0.0536693	0.156679	54	0.71875	74	78	80	88	85	-2.05051
10.0833	0.0258976	0.0219909	38	0.5	78	93	105	99	75	-1.9423
10.9167	0.048343	0.138139	80	0.59375	89	106	105	118	98	2.36622
9.41667	0.0435273	0.0826334	76	0.46875	76	92	94	87	83	-1.24305
10.3333	0.0558184	0.148345	98	0.65625	92	110	99	108	95	2.65914
10.3333	0.107899	0.158328	68	0.65625	87	104	107	119	98	2.08201
9.83333	0.102745	0.149792	61	0.8125	83	98	94	95	84	-0.0409376
10.8333	0.0457462	0.0518228	82	0.90625	92	101	99	107	93	2.27943
10.5	0.0367869	0.0358659	70	0.9375	92	96	109	113	95	2.35619
10.0833	0.142277	0.169562	80	0.6875	92	113	99	119	95	2.69155
9.58333	0.0593445	0.16098	72	0.5625	68	101	90	94	90	-0.659034
10.0833	0.0412772	0.0434072	80	0.75	82	96	107	114	88	1.27596
9.08333	0.0694476	0.15009	87	0.5625	81	104	88	120	88	1.09154
10.1667	0.0775793	0.156028	95	0.53125	95	90	90	101	96	1.39263
9.08333	0.0479151	0.0364794	75	0.71875	95	89	80	115	87	0.873247
9.16667	0.0503605	0.0627713	84	0.84375	102	90	90	116	105	3.11191
10.5833	0.0875804	0.210148	59	0.625	92	97	99	96	91	0.494324
11	0.146947	0.17931	66	0.59375	84	105	117	97	88	0.727789
10.4167	0.10286	0.156362	49	0.40625	77	97	74	103	93	-1.16772
10.75	0.0203675	0.0263255	77	0.71875	87	108	78	123	97	2.04591
9.25	0.160502	0.301626	91	0.78125	88	79	94	123	91	1.47425
9.08333	0.203234	0.362673	60	0.3125	84	86	76	93	99	-1.01772
9.08333	0.089014	0.109359	42	0.5	84	94	88	120	87	-0.494404
9.16667	0.0637449	0.0890385	60	0.5	84	82	86	96	93	-0.847954
9.83333	0.114902	0.251946	52	0.46875	82	90	76	95	88	-1.47244
9.66667	0.024876	0.0180928	64	0.40625	88	92	82	105	87	-0.559668
9.91667	0.0526917	0.0499438	35	0.40625	67	66	90	93	69	-4.63402
9.75	0.0412705	0.0586173	63	0.75	75	94	90	93	84	-0.811457
10	0.0536902	0.0314675	103	0.5625	103	103	90	120	102	3.48098
10.9167	0.0189834	0.0101346	99	0.875	108	85	97	126	100	3.81184
10.3333	0.0462935	0.0301356	59	0.46875	82	97	97	121	91	0.359363
10.25	0.0318943	0.0325934	96	0.59375	95	96	88	126	91	2.15623
9	0.0403509	0.0707431	80	0.4375	74	97	63	101	91	-0.858399
9.08333	0.0612036	0.0810852	54	0.5	88	93	74	118	97	0.249572
9.5	0.155298	0.228281	62	0.46875	81	103	80	105	98	0.219291
11	0.0871774	0.0920909	81	0.8125	119	98	99	88	103	3.35696
10.25	0.0473041	0.0412283	67	0.34375	72	92	99	88	90	-1.37161
10.9167	0.0523459	0.139999	61	0.71875	94	103	59	101	90	0.315782
9	0.0502935	0.0962955	60	0.375	74	84	90	103	85	-1.74294
10.5	0.0580845	0.09044	82	0.625	94	97	82	95	92	0.870121
9.08333	0.122355	0.181608	65	0.40625	81	101	78	84	82	-1.55993
10.5	0.0982462	0.0672544	65	0.625	80	92	97	89	94	-0.197325
9.66667	0.0206198	0.0265579	0	0.75	83	89	80	95	86	-2.26233
10.25	0.0502261	0.0559271	49	0.4375	83	102	88	105	88	-0.57481
9.91667	0.0958125	0.132923	54	0.375	82	91	88	108	84	-1.19523
9.58333	0.0340375	0.106959	63	0.40625	83	101	62	109	95	-0.304852
10.1667	0.0446233	0.0354772	77	0.34375	86	98	92	113	91	0.462769
9.66667	0.0335578	0.0875892	90	0.5625	73	87	94	121	83	-0.0185312
10.75	0.115427	0.207601	89	0.9375	91	106	111	113	96	3.27637
10.3333	0.0338459	0.0305633	64	0.46875	75	86	94	90	88	-1.43017
10.5833	0.0790656	0.0842209	78	0.75	77	101	82	109	92	0.738743
9.5	0.0433711	0.0413231	77	0.59375	89	98	90	102	83	0.276291
10.5	0.0539038	0.0675203	59	0.46875	66	73	90	90	82	-2.94986
9.16667	0.0265935	0.0200979	62	0.5625	70	91	78	101	98	-0.739969
9.5	0.0332647	0.0233179	84	0.59375	79	101	90	109	91	0.771909
9.08333	0.0402818	0.0447706	57	0.5625	71	98	92	84	79	-1.94534
9	0.0718571	0.0451149	68	0.5	89	99	54	93	88	-0.824027
10.4167	0.0605018	0.0733228	63	0.5625	90	94	88	98	91	0.0844787
9.08333	0.0894327	0.245459	64	0.53125	91	89	78	87	87	-0.8716
9.41667	0.122445	0.171769	37	0.375	64	98	84	88	70	-3.81714
9	0.128625	0.163024	61	0.4375	92	91	65	79	88	-1.4668
8.91667	0.0537072	0.0562245	58	0.5625	72	97	84	99	91	-0.888349
9.08333	0.158912	0.209573	71	0.5	83	94	94	106	98	0.606013
10.4167	0.128153	0.187935	64	0.65625	89	104	78	106	106	1.58612
10.9167	0.0996341	0.113575	67	0.84375	83	103	82	115	94	1.32438
10.75	0.0448132	0.0796352	99	0.625	109	99	80	115	102	3.30345
9.5	0.0221901	0.0153661	49	0.375	76	80	84	88	89	-2.39616
9.83333	0.0988367	0.0704934	65	0.46875	81	98	90	131	81	0.0301371
10.8333	0.0365492	0.0253864	78	0.5	84	104	97	129	95	1.76306
10.5833	0.112472	0.207404	85	0.5625	79	100	59	103	92	-0.0669278
10.6667	0.130591	0.323899	79	0.8125	91	100	117	101	92	2.05496
9.66667	0.0315547	0.0493603	77	0.6875	80	103	76	128	93	1.30125
10	0.0516806	0.0977547	65	0.5	85	73	84	94	82	-1.78567
10.0833	0.0673178	0.107939	75	0.40625	84	100	86	105	90	0.0937839
10.9167	0.0156369	0.0105748	75	0.78125	89	97	107	115	92	1.87631
10.75	0.0399156	0.0273795	65	0.46875	83	79	92	95	79	-1.71757
9	0.0788338	0.0696023	55	0.5	68	72	69	93	88	-2.90386
9.16667	0.0986417	0.164746	89	0.34375	76	101	88	127	91	0.714475
9	0.0409812	0.0236288	75	0.5	78	103	88	105	88	0.0199081
9	0.0592579	0.0594814	89	0.21875	97	95	103	102	81	0.237138
10.75	0.172354	0.389803	96	0.46875	89	102	84	113	89	1.22717
10.25	0.186781	0.394113	60	0.34375	78	104	60	92	91	-1.44223
9.58333	0.030366	0.0488083	75	0.8125	96	101	101	113	98	2.62888
9.58333	0.0393773	0.0574187	80	0.65625	89	104	92	107	98	1.82801
9.33333	0.0892707	0.103488	57	0.53125	85	91	65	126	118	1.51848
9	0.0523425	0.117363	77	0.53125	80	96	115	96	85	0.0904791
9.25	0.0156847	0.0111441	76	0.6875	81	93	92	100	93	0.464184
9	0.0550184	0.09	73	0.53125	87	95	94	96	93	0.356782
9.75	0.106849	0.179468	64	0.65625	96	94	90	112	94	1.24687
10.75	0.0518797	0.0405108	49	0.53125	86	94	105	93	81	-0.957472
9	0.0868094	0.124566	80	0.8125	83	99	92	97	89	0.817679
10.4167	0.117352	0.221044	72	0.75	90	103	60	107	95	0.974913
9.08333	0.0511342	0.0380931	49	0.375	80	92	97	79	85	-1.99066
10.9167	0.0761535	0.0678239	48	0.9375	94	98	78	109	98	1.37917
10.4167	0.0561212	0.155017	88	0.34375	84	85	90	116	88	0.0254507
9	0.0358365	0.0305689	88	0.375	89	77	78	93	69	-2.06199
10.9167	0.0507609	0.0791858	92	0.84375	90	110	103	127	97	3.56292
10.1667	0.0456545	0.0389838	60	0.8125	91	94	92	104	96	1.15143
9.66667	0.0589397	0.0814512	71	0.75	86	91	97	109	90	0.823957
10.5833	0.0778309	0.169729	75	0.71875	81	105	50	127	90	0.680604
10.3333	0.0549919	0.0504584	68	0.875	91	99	105	97	97	1.80465
10.9167	0.134165	0.218746	77	0.46875	92	94	84	91	98	0.496679
9.33333	0.101084	0.120269	75	0.65625	88	77	88	108	106	1.08521
9.83333	0.0495548	0.0376428	55	0.5	79	97	55	94	93	-1.37633
9.16667	0.117079	0.16695	74	0.34375	88	82	88	93	87	-1.03034
10.9167	0.0507553	0.0506626	62	0.5	86	94	97	104	96	0.401754
9.91667	0.0490251	0.0287832	70	0.53125	78	92	74	107	89	-0.62556
10.25	0.0301931	0.103474	69	0.6875	102	98	90	108	101	2.20806
9.83333	0.135304	0.318492	59	0.78125	73	95	94	102	91	-0.130359
10.8333	0.082176	0.0572829	81	0.65625	103	96	92	124	92	2.38414
10.75	0.0484075	0.235366	64	0.75	81	97	76	94	86	-0.51276
9	0.0274764	0.07075	60	0.625	89	73	71	84	69	-2.82519
10.4167	0.0804272	0.104052	79	0.90625	92	88	78	98	99	1.38644
10.8333	0.0397976	0.0503951	70	0.53125	85	98	74	95	93	-0.156883
9.25	0.0554354	0.0592898	56	0.28125	79	73	86	87	81	-3.00518
9	0.00681624	0.0570358	29	0.21875	86	96	99	117	72	-2.0374
10.1667	0.0268924	0.0224105	75	0.875	78	99	103	118	100	2.09827
9	0.0771199	0.155612	54	0.65625	84	78	71	84	90	-1.6771
9.75	0.0961681	0.252558	70	0.5	83	97	99	106	94	0.547995
10.75	0.198736	0.344658	51	0.53125	81	67	80	97	83	-2.44092
9	0.0760886	0.147152	57	0.3125	75	91	71	94	88	-2.11716
10.4167	0.0398704	0.0363186	79	0.46875	81	100	82	118	89	0.415626
10.5833	0.106817	0.32566	68	0.65625	77	79	80	97	83	-1.48974
9.75	0.199939	0.388771	83	0.59375	81	85	69	113	92	-0.0086015
10	0.089159	0.0605138	66	0.5625	85	98	113	104	86	0.449877
10.0833	0.028631	0.0190628	82	0.90625	82	81	82	117	96	1.15995
10	0.167614	0.254108	79	0.75	89	98	69	91	100	0.948684
9	0.13388	0.198091	53	0.5625	69	77	57	94	89	-2.74786
9.41667	0.175762	0.437052	59	0.625	90	76	67	100	78	-1.74447
9.58333	0.02774	0.0491561	31	0.40625	81	100	74	106	95	-1.11202
10.0833	0.0683118	0.0513001	73	0.5625	90	88	59	96	98	-0.109152
10.25	0.0713024	0.0542764	53	0.84375	90	107	97	91	89	0.756786
9	0.0604028	0.0544673	56	0.625	84	99	109	100	88	0.231048
9.91667	0.0872562	0.178957	53	0.90625	88	81	90	107	94	0.454717
10	0.0469348	0.0482167	58	0.625	92	102	71	88	110	1.0127
10.5833	0.0597073	0.0737067	46	0.53125	86	94	86	85	89	-1.17145
8.91667	0.0384848	0.0450168	92	0.71875	85	102	88	121	90	1.82874
10.4167	0.0733469	0.101191	78	0.65625	79	101	97	100	94	0.81477
9.83333	0.0457833	0.0245879	64	0.5	81	84	82	100	93	-0.785479
10.4167	0.0496356	0.0807044	72	0.71875	83	97	101	113	91	1.1208
10.75	0.122234	0.216815	93	0.59375	89	109	105	115	94	2.47973
9.75	0.0459489	0.0883821	87	0.625	85	101	103	126	94	2.17311
10.5833	0.0410552	0.0374776	59	0.84375	91	82	84	90	104	0.66194
10.25	0.0687057	0.0829057	76	0.53125	96	96	80	120	88	1.02514
9.41667	0.149553	0.287223	48	0.40625	78	91	90	87	94	-1.44111
9.41667	0.207635	0.372738	62	0.5625	83	94	90	76	91	-0.896644
10.5833	0.0586786	0.0765051	92	0.9375	86	96	92	118	90	2.11011
9.5	0.0898855	0.162408	68	0.34375	79	94	92	109	88	-0.573977
10.9167	0.134486	0.355195	83	0.53125	83	102	92	107	102	1.51721
10.25	0.0498708	0.0536205	66	0.875	86	94	71	96	109	1.32108
9.16667	0.027319	0.0391454	69	0.625	90	99	76	87	87	-0.264364
10.9167	0.0589789	0.0435574	94	0.5	95	101	92	116	93	2.00706
9.16667	0.0389464	0.115872	87	0.4375	82	93	99	116	95	1.01616
9.58333	0.0363474	0.0285838	67	0.4375	87	100	88	110	91	0.352137
10.25	0.0589099	0.0617192	66	0.71875	80	91	99	97	92	0.141237
9.5	0.0846951	0.127357	65	0.78125	81	101	94	88	90	0.175479
10.9167	0.0563386	0.119744	63	0.8125	84	101	107	98	92	1.02875
9.66667	0.100762	0.241077	58	0.53125	90	93	71	108	91	-0.209575
9.25	0.0422509	0.0400039	45	0.40625	83	93	78	103	87	-1.40914
10.75	0.0170013	0.0704546	78	0.46875	84	97	94	101	102	0.985256
10.8333	0.0613359	0.0598548	85	0.78125	102	101	111	107	98	3.156
10.1667	0.0944778	0.130287	79	0.78125	96	98	94	94	95	1.66475
9.08333	0.0401608	0.0260266	67	0.96875	84	87	92	110	100	1.4755
9.83333	0.0331463	0.0421381	63	0.71875	79	95	99	88	80	-0.84688
9	0.0628897	0.171562	66	0.6875	84	101	90	115	92	0.988989
9.66667	0.0391795	0.0234112	42	0.4375	79	91	71	104	86	-1.87492
10.8333	0.0554534	0.049386	62	0.875	85	103	78	106	98	1.25989
10	0.100364	0.213057	47	0.84375	86	91	86	95	88	-0.369002
9.08333	0.162924	0.217755	52	0.3125	70	99	86	92	88	-1.945
9.75	0.100834	0.101172	93	0.8125	88	92	97	107	96	1.97807
9.33333	0.0652837	0.0671186	87	0.71875	82	95	88	100	92	0.794788
9.08333	0.0982963	0.245381	86	0.78125	94	99	78	96	95	1.50856
10.25	0.0801108	0.107611	59	0.34375	76	81	76	97	85	-2.31507
10.75	0.0835362	0.0473836	62	0.40625	79	102	84	136	89	0.387565
9.33333	0.0453527	0.127637	72	0.59375	87	95	80	100	99	0.65926
10.5	0.0926571	0.172391	73	0.375	86	91	76	127	83	-0.255052
10.9167	0.0347438	0.0275711	83	0.78125	85	93	90	115	95	1.56643
9.66667	0.0855852	0.0586059	56	0.53125	76	91	90	101	79	-1.58938
9.08333	0.111629	0.210096	70	0.59375	88	108	86	100	101	1.39043
9	0.0521961	0.0764787	64	0.625	78	91	105	111	88	0.0812021
9.5	0.0637065	0.268039	74	0.65625	82	96	92	112	88	0.55087
9.83333	0.0275471	0.0293235	76	0.65625	85	109	99	86	96	1.11477
10.3333	0.091263	0.15425	73	0.46875	90	88	69	106	96	0.0728865
9.25	0.0279	0.0181052	75	0.9375	85	104	109	112	96	2.4665
10.5	0.0433948	0.0969363	84	0.46875	79	90	84	106	91	-0.113434
9.08333	0.0900494	0.286157	63	0.46875	78	88	74	101	91	-1.14008
10.6667	0.0857788	0.181336	74	0.59375	89	110	113	102	96	1.93167
10.6667	0.0431533	0.0327608	82	0.46875	90	106	86	102	105	1.77265
9.5	0.0729753	0.102342	90	0.46875	85	88	57	102	91	-0.413387
9.83333	0.096628	0.116985	59	0.78125	83	102	82	94	98	0.578546
9.33333	0.0476521	0.0651344	53	0.5625	75	99	99	103	89	-0.487022
10.75	0.0636163	0.0537097	80	0.65625	98	101	103	108	89	1.86746
9.16667	0.0692171	0.106633	97	0.8125	91	109	109	120	91	3.18757
10.5	0.0858454	0.196988	58	0.84375	73	95	80	101	96	-0.0369083
10.3333	0.0184355	0.00917532	86	0.40625	89	89	101	85	86	-0.302082
9.58333	0.0200309	0.0290249	78	0.4375	76	92	92	97	89	-0.632254
10.8333	0.0390288	0.0629899	68	0.6875	76	101	82	108	79	-0.538368
9.75	0.135959	0.394914	84	0.71875	85	98	107	126	88	1.89167
9.66667	0.119625	0.15093	59	0.875	74	71	90	91	90	-1.24564
9.41667	0.0978683	0.209609	62	0.8125	73	83	88	111	89	-0.418076
9.91667	0.0531197	0.0827138	75	0.875	99	100	107	79	98	1.99867
8.91667	0.104059	0.11358	56	0.375	70	97	99	79	92	-1.64666
10.9167	0.0681926	0.122006	68	0.625	81	86	69	109	86	-0.785738
9.83333	0.0342029	0.0290164	91	0.46875	88	91	97	116	93	1.24564
9.83333	0.105802	0.133506	58	0.59375	82	99	76	95	91	-0.532918
10.9167	0.0612328	0.0814164	100	0.6875	113	105	90	120	110	4.73615
10.5	0.0220356	0.0103387	90	0.75	84	104	117	112	97	2.64219
9.91667	0.10974	0.209685	70	0.5	87	98	53	111	85	-0.587009
9.83333	0.022954	0.0119204	69	0.46875	89	98	82	98	93	0.141271
9.16667	0.160105	0.273729	70	0.46875	84	99	65	79	69	-2.44797
10.75	0.0275205	0.027263	82	0.75	90	97	74	119	95	1.65706
10.9167	0.11607	0.213219	63	0.5625	77	94	84	103	91	-0.502257
10.75	0.0354598	0.0329662	78	0.75	88	94	84	89	90	0.358119
9.33333	0.124945	0.17391	67	0.46875	79	90	80	100	86	-1.12576
10.3333	0.0545728	0.0359402	69	0.9375	88	88	103	102	96	1.44568
9	0.0328938	0.0211785	63	0.78125	97	95	103	127	94	2.28312
9.5	0.0753795	0.116311	66	0.40625	92	84	63	99	90	-0.992567
9.83333	0.0484738	0.0461168	81	0.65625	91	83	94	101	91	0.603766
10.5	0.144327	0.21807	57	0.53125	83	96	86	95	90	-0.604886
10.3333	0.117721	0.143567	64	0.40625	94	92	101	97	95	0.398368
9.25	0.107361	0.189118	53	0.75	87	96	80	88	83	-0.814956
9	0.0253859	0.0145312	71	0.75	82	95	105	117	89	1.11307
10.5833	0.0277813	0.0177772	19	0.6875	95	95	74	96	89	-0.985734
10.4167	0.0311967	0.0308811	92	0.28125	91	86	57	98	93	-0.522917
9	0.0410573	0.0236864	99	0.875	94	96	82	106	95	2.3095
10.4167	0.0556635	0.144291	66	0.5625	88	90	82	94	101	0.29095
10.0833	0.0458153	0.128662	61	0.5	85	76	65	107	91	-1.23459
10.3333	0.0909485	0.297431	79	0.5625	89	83	69	108	89	-0.185669
9.91667	0.108079	0.172784	38	0.5	77	85	71	79	72	-3.77444
10.6667	0.0532881	0.0851236	60	0.5625	90	100	122	102	91	1.05765
9.66667	0.0613688	0.153608	58	0.5	81	101	82	91	88	-0.883662
9.66667	0.0848648	0.114616	64	0.65625	90	103	92	136	89	1.71896
9.75	0.0357914	0.0264748	79	0.53125	91	96	103	109	93	1.32036
10.5	0.0807661	0.250185	85	0.84375	86	98	99	104	98	2.03646
9.83333	0.022047	0.0130351	94	0.96875	93	106	120	115	102	4.19106
9	0.0570171	0.0517027	82	0.625	79	86	84	114	89	0.124884
9	0.0349444	0.0569021	43	0.375	80	106	99	84	88	-1.25089
10.75	0.0546776	0.0354475	111	1	105	103	113	121	101	5.15555
10.6667	0.0575805	0.10108	64	1	89	102	115	109	91	2.16421
10.9167	0.0475139	0.0450611	75	0.5625	93	106	97	113	99	2.11848
10.1667	0.0335415	0.0392894	79	0.59375	95	99	103	106	90	1.48899
10.8333	0.0409185	0.0847364	71	0.3125	82	86	55	103	90	-1.53457
9	0.0662706	0.159691	89	0.90625	89	91	105	123	94	2.59713
9.33333	0.0931222	0.222981	42	0	78	77	67	97	85	-3.71586
9.91667	0.0669096	0.0536481	74	0.4375	91	105	101	97	89	0.685692
10.9167	0.103484	0.182326	65	0.65625	89	106	109	109	97	1.86418
9.41667	0.0959568	0.105222	82	0.40625	91	101	84	112	95	1.13733
9.75	0.048761	0.0639457	69	0.59375	98	93	99	136	96	2.32621
10.8333	0.0224939	0.0160383	64	0.75	77	90	82	89	93	-0.560771
9.75	0.0928164	0.16465	62	0.5	75	88	82	119	88	-0.740259
10.8333	0.029878	0.0267504	57	0.5	79	103	105	106	91	0.172323
10.5833	0.0547686	0.0507644	86	0.75	95	105	105	101	93	2.30328
9.58333	0.0634582	0.0477471	74	0.34375	85	57	78	79	89	-2.60719
10	0.118784	0.196153	64	0.5	83	100	97	108	93	0.458545
10.5833	0.0536439	0.063481	55	0.5	86	86	78	116	85	-0.804486
10.0833	0.0906629	0.102216	42	0.28125	76	93	71	110	83	-2.28826
10.25	0.0495499	0.120234	66	0.53125	80	88	78	93	87	-1.23053
9.08333	0.0474614	0.0477668	91	0.71875	81	96	82	124	103	2.14858
10	0.0329768	0.060736	78	0.875	93	97	109	131	89	2.67734
9.5	0.067388	0.112159	74	0.4375	102	99	88	97	96	1.17514
9.83333	0.0292455	0.174934	74	0.5625	81	94	76	108	87	-0.284299
10.1667	0.18832	0.315076	62	0.4375	79	85	84	97	85	-1.57417
9.08333	0.132124	0.324956	82	0.46875	97	102	90	109	95	1.64299
9.16667	0.125395	0.17056	42	0.59375	78	81	90	101	82	-1.90838
10	0.0844417	0.0841432	61	0.6875	80	91	78	117	94	0.218883
10.8333	0.188082	0.346737	60	0.65625	84	96	105	93	79	-0.558536
10.1667	0.0313576	0.0243176	76	0.9375	72	89	80	104	96	0.443069
9.5	0.106513	0.2188	77	0.46875	92	94	105	106	96	1.25236
10	0.0539369	0.0539513	83	0.5	87	96	74	103	91	0.252428
10.4167	0.0895732	0.195645	74	0.90625	86	101	101	113	90	1.80335
10.25	0.0543643	0.0750024	87	0.71875	103	88	63	115	96	1.75137
9	0.0235541	0.0179192	66	0.5625	81	91	74	120	81	-0.665188
10.5833	0.105584	0.181031	46	0.53125	88	91	113	102	92	0.0669006
9.08333	0.260192	0.507392	54	0.53125	84	93	80	93	81	-1.48694
10	0.0350484	0.0242085	74	0.875	77	95	90	111	92	0.899784
10.0833	0.0533182	0.176051	88	0.75	80	100	67	100	91	0.471695
9.16667	0.0234649	0.0219533	87	0.5	80	99	105	104	93	0.919137
9	0.044265	0.0435385	46	0.5625	74	89	80	99	75	-2.47418
9.91667	0.0470884	0.07483	47	0.5625	79	87	57	82	81	-2.88069
10	0.0623303	0.12284	45	0.5	73	67	59	96	85	-3.4068
8.91667	0.0142129	0.02224	39	0.84375	88	98	78	86	94	-0.276167
9.91667	0.0918513	0.103014	90	0.90625	93	98	80	113	95	2.32942
9.08333	0.0954276	0.263402	47	0.40625	76	85	78	84	81	-2.93568
10.5833	0.040477	0.0540029	99	0.65625	104	98	101	94	115	3.70946
10.5833	0.0256946	0.0935583	74	0.4375	68	92	78	104	85	-1.4712
9.16667	0.0509623	0.0573447	89	0.40625	78	91	88	95	89	-0.491272
9	0.0865345	0.109838	73	0.59375	84	92	76	107	94	0.235694
10.0833	0.0709891	0.239284	68	0.8125	91	91	105	97	96	1.31369
9.58333	0.109048	0.144696	70	0.65625	85	97	78	91	87	-0.337848
9.33333	0.0699442	0.147584	63	0.46875	83	87	80	104	78	-1.52002
10.3333	0.0804043	0.0716919	60	0.59375	81	82	86	85	89	-1.37267
10.5833	0.0379931	0.0475442	70	0.5	87	92	71	113	88	-0.189355
9.5	0.16646	0.349285	71	0.59375	90	95	55	113	96	0.457108
9.91667	0.0557316	0.0736707	73	0.8125	79	95	90	113	89	0.715297
8.91667	0.10417	0.303868	55	0.59375	73	99	67	96	95	-0.971597
9.75	0.0725908	0.0755461	83	0.71875	84	106	71	115	88	1.03784
9.16667	0.0499917	0.0305125	75	0.46875	94	104	109	97	96	1.49146
10.9167	0.0278676	0.0242932	91	0.9375	83	95	109	113	94	2.35311
9	0.0337839	0.0189988	77	0.625	77	103	80	103	90	0.182479
9.08333	0.179188	0.343891	76	0.5	85	95	88	94	99	0.457193
8.91667	0.02191	0.0185544	80	0.53125	96	93	82	88	94	0.490687
9.58333	0.110132	0.105403	68	0.53125	78	102	65	87	92	-0.895402
9.66667	0.0798294	0.101282	61	0.5625	80	91	88	97	118	1.06599
10.8333	0.0441963	0.0675941	99	0.8125	110	97	107	111	109	4.55337
9.5	0.0441174	0.170203	67	0.53125	85	99	101	111	91	0.712723
9.25	0.108497	0.267538	77	0.40625	86	84	67	103	100	-0.185065
10.0833	0.105603	0.18395	77	0.65625	89	84	90	112	93	0.800786
10.0833	0.0504418	0.0732566	94	1	86	100	109	110	95	2.8723
10.5	0.153356	0.346157	99	0.65625	106	100	92	127	96	3.48758
9.66667	0.037984	0.0352717	64	0.6875	91	95	76	108	90	0.44143
9.08333	0.0606004	0.0897305	41	0.40625	71	64	94	100	83	-3.19458
10.0833	0.0238327	0.0170825	81	0.59375	83	104	92	119	89	1.21729
10.75	0.122955	0.321664	75	0.40625	86	105	90	102	101	1.05754
9.5	0.0356394	0.0338231	65	0.5	81	105	92	109	89	0.247435
9	0.0296885	0.0367989	74	0.65625	85	98	71	111	96	0.803416
10.9167	0.0568828	0.08259	99	0.65625	91	97	78	120	102	2.49962
9.66667	0.100842	0.135684	72	0.34375	81	104	82	93	88	-0.677083
9	0.135581	0.306235	76	0.5625	82	94	88	89	84	-0.676237
9.08333	0.110579	0.225339	76	0.5625	80	88	109	84	94	-0.0875487
10.5	0.180778	0.39435	82	0.5625	83	105	97	107	96	1.40075
10	0.0468029	0.0689867	95	0.875	90	96	99	116	92	2.46848
9.58333	0.0707662	0.0685106	60	0.4375	82	102	84	110	100	0.469075
9.25	0.0628618	0.0941036	71	0.875	87	99	103	106	90	1.47127
9.33333	0.0764592	0.153623	67	0.8125	86	102	101	86	90	0.667838
10.5	0.0928299	0.0639013	54	0.625	84	101	94	109	93	0.514802
9.58333	0.0408516	0.0320111	66	0.71875	76	94	86	129	93	0.78406
10.3333	0.132384	0.210835	82	0.5625	83	96	99	109	94	1.04236
9.16667	0.146533	0.15845	67	0.53125	88	88	71	96	85	-0.986508
10.75	0.0508626	0.0819853	22	0.5	66	88	71	96	86	-3.26098
9	0.189995	0.244753	75	0.46875	85	107	99	95	90	0.513107
9	0.0725959	0.0882957	55	0.46875	84	92	92	109	90	-0.350021
10.75	0.0404375	0.0414282	89	0.90625	92	101	94	117	111	3.76754
10.5	0.0393317	0.0694074	91	0.84375	95	95	94	113	104	3.06332
10.5833	0.198022	0.31371	76	0.78125	84	100	109	118	92	1.89389
10.5	0.040776	0.0689617	74	0.59375	105	103	107	100	103	2.72142
9.33333	0.0666652	0.0935841	85	0.90625	94	94	88	98	108	2.63299
11	0.118903	0.384984	66	0.71875	81	88	105	96	91	0.113534
9.08333	0.0695502	0.0677802	72	0.8125	96	96	94	115	106	2.77354
10.9167	0.111947	0.157618	82	0.90625	87	100	122	131	96	3.36435
10.9167	0.0917333	0.16504	74	0.53125	80	110	103	114	87	0.93598
9.75	0.0235295	0.0862192	59	0.5	78	93	67	90	86	-1.77223
9.08333	0.0415488	0.0591874	58	0.65625	83	83	76	120	78	-1.01844
10.8333	0.0615671	0.0389076	84	0.5	93	110	115	114	95	2.52759
10.75	0.0604031	0.0489401	71	0.59375	89	102	94	121	81	0.787183
9.75	0.0507883	0.182873	68	0.59375	108	86	88	110	96	1.54561
10.9167	0.0270914	0.0433431	74	0.53125	75	104	92	105	91	0.216327
10.0833	0.116049	0.0935215	37	0.40625	81	79	62	87	87	-3.04294
9.5	0.0525004	0.0689561	94	0.46875	81	92	99	107	92	0.72596
10.1667	0.102274	0.200502	73	0.46875	104	100	86	121	100	2.2639
10.5	0.0417321	0.0358927	79	0.625	93	86	74	103	94	0.524836
9.08333	0.0939705	0.11379	69	0.5	77	101	94	90	83	-0.886395
10.8333	0.034159	0.0229079	81	0.75	75	82	86	107	90	-0.0895865
9	0.0412345	0.0994417	58	0.3125	79	86	80	112	76	-2.10425
9.5	0.0340072	0.0276738	80	0.3125	87	94	101	124	93	1.01184
9.25	0.0731788	0.0483677	99	0.71875	92	96	94	109	101	2.59248
10.6667	0.0615989	0.0400519	66	0.65625	83	101	101	91	89	0.211496
9.91667	0.131522	0.148724	53	0.40625	90	92	90	106	91	-0.301148
10.9167	0.116942	0.336625	94	0.75	97	107	99	116	107	3.86986
10.0833	0.129214	0.246195	49	0.90625	75	100	97	100	93	0.285969
10.25	0.0815856	0.105414	85	0.5	84	100	109	120	87	1.28619
9.91667	0.0426835	0.0248828	91	0.46875	83	85	88	108	91	0.225012
10	0.0762721	0.126543	77	0.46875	91	96	122	111	96	1.77894
9.25	0.0940905	0.157211	86	0.625	87	103	97	108	93	1.60497
9.66667	0.0177367	0.0122213	73	0.4375	78	96	105	86	79	-1.18551
10.25	0.0342705	0.0243227	86	0.625	103	79	84	113	100	1.82164
9.75	0.02895	0.0177655	76	0.75	83	105	101	115	95	1.89508
10.5	0.0349217	0.0220661	92	0.21875	96	95	80	127	94	1.326
9.33333	0.0394854	0.0495808	67	0.65625	81	101	71	98	98	0.274762
9.08333	0.131727	0.156169	36	0.84375	83	94	76	99	93	-0.474735
10.4167	0.0610807	0.04825	68	0.375	80	102	92	91	79	-1.24809
10.5	0.133	0.173632	71	0.53125	97	106	78	90	95	0.827615
9.66667	0.0462049	0.0740363	64	0.4375	79	81	88	108	89	-1.01592
10.1667	0.0198625	0.0124957	85	0.59375	89	95	97	97	92	0.930239
9.66667	0.0367074	0.0490929	71	0.4375	85	103	97	90	92	0.129857
10.9167	0.0634856	0.0804347	42	0.4375	78	105	105	88	84	-1.28807
9.91667	0.0517113	0.0363389	73	0.6875	73	95	84	103	91	-0.142521
9.08333	0.111495	0.143417	76	0.46875	80	93	76	114	94	0.0942572
9	0.0739251	0.132184	65	0.40625	77	83	84	120	69	-2.05241
10.75	0.151862	0.401967	56	0.5625	84	83	80	94	84	-1.52596
10.8333	0.0267286	0.0201442	75	0.90625	83	111	92	111	83	1.37045
9.08333	0.0589811	0.0389487	72	0.75	84	90	78	84	94	-0.171115
10	0.0314993	0.0386513	59	0.53125	77	97	80	101	86	-1.01278
10.75	0.0735586	0.0641176	39	0.53125	78	100	82	84	90	-1.58131
9.25	0.0980341	0.186203	77	0.875	72	97	90	119	90	0.913335
10.5833	0.134753	0.218162	71	0.625	78	96	92	115	102	1.16374
10.5	0.0753111	0.064359	93	0.6875	108	101	82	123	94	3.08378
10.6667	0.0660879	0.0703385	65	0.5625	76	104	94	104	79	-0.634104
10.0833	0.0858635	0.353975	60	0.65625	86	78	99	99	87	-0.581095
9.33333	0.0361454	0.0233618	32	0.53125	71	98	78	82	98	-1.83408
9.16667	0.0452871	0.0517176	68	0.25	82	94	63	103	87	-1.46506
10	0.0522124	0.0913741	88	0.5	79	100	65	96	88	-0.448662
10.3333	0.158063	0.293523	79	0.65625	92	93	63	107	91	0.502637
9.08333	0.0588116	0.0625029	62	0.5	78	84	80	91	86	-1.72812
9.25	0.103619	0.17916	60	0.78125	78	85	84	128	93	0.453119
9.58333	0.0973282	0.152051	27	0.46875	90	88	97	93	94	-1.04501
10.75	0.0266106	0.036211	73	0.40625	87	98	90	106	86	-0.0177689
9.91667	0.109945	0.184307	54	0.5	90	92	94	86	96	-0.272607
9.58333	0.0337423	0.0339434	62	0.59375	85	77	67	109	88	-1.06003
10.5833	0.127293	0.350112	89	0.59375	88	94	90	110	88	0.934918
9.66667	0.0994563	0.146131	69	0.75	74	94	76	97	94	-0.260013
9.5	0.0488336	0.0519467	84	0.75	86	101	111	101	106	2.58398
9	0.05017	0.0355462	102	0.6875	98	84	82	95	92	1.23788
10.25	0.050527	0.0600986	88	0.53125	77	95	97	103	92	0.453304
9.33333	0.0985533	0.21814	87	0.9375	78	94	94	112	90	1.37089
9.33333	0.0572722	0.0902383	80	0.4375	83	102	103	112	90	0.87484
9.33333	0.0774076	0.113246	60	0.53125	84	90	65	102	94	-0.68494
9.25	0.0643719	0.0469995	50	0.5	82	78	76	94	89	-1.87279
9.75	0.0931891	0.166877	76	0.4375	80	96	82	103	88	-0.42992
10.4167	0.026209	0.0865802	72	0.6875	100	96	82	94	93	1.0367
9.16667	0.139533	0.154297	59	0.53125	86	91	80	95	94	-0.466135
10.8333	0.0522122	0.069057	91	0.4375	108	87	97	127	88	2.0447
10.25	0.0498748	0.0616612	54	0.53125	73	98	97	90	84	-1.39798
10.5	0.0483819	0.0522437	91	0.6875	93	99	99	128	94	2.7093
10.25	0.062126	0.268349	60	0.46875	85	93	74	95	94	-0.672279
10.5	0.0889371	0.0919959	57	0.4375	86	85	58	91	89	-1.82563
10.0833	0.0830391	0.130012	81	0.84375	96	87	80	109	87	1.09095
10.25	0.0240871	0.015683	78	0.5	103	95	97	111	89	1.47702
9.25	0.16288	0.219779	51	0.34375	77	85	82	118	86	-1.51953
9.41667	0.116618	0.177264	76	0.75	84	87	65	104	93	0.0756781
9.5	0.0646694	0.0958003	93	0.53125	92	108	97	109	101	2.55198
10.6667	0.053583	0.0773413	78	0.625	98	98	107	88	94	1.44388
9.16667	0.0834797	0.132395	82	0.6875	86	101	86	104	92	1.09826
9.83333	0.0488332	0.127193	73	0.28125	88	101	97	87	97	0.151377
9.83333	0.062141	0.0805542	64	0.78125	81	104	94	107	90	0.819708
9	0.0279083	0.0201812	79	0.5	71	93	97	123	79	-0.439273
9.58333	0.0811792	0.112814	75	0.46875	74	91	88	95	88	-0.986318
10.75	0.102166	0.348168	74	0.625	95	99	107	102	92	1.51455
10.6667	0.0367778	0.0208397	75	0.8125	97	105	117	107	103	3.29575
10	0.0279317	0.0157886	51	0.21875	81	102	82	108	88	-1.11923
10.3333	0.126211	0.227869	98	0.75	83	98	71	136	92	2.01144
10.25	0.0709961	0.0611839	75	0.84375	88	103	113	114	91	2.21473
10.25	0.0233053	0.0266895	59	0.53125	81	96	90	92	86	-0.905623
9.75	0.0617779	0.158058	82	0.84375	82	100	97	114	114	3.07744
10.9167	0.116012	0.116392	57	0.5	87	93	111	89	93	-0.0501068
9.91667	0.109194	0.151744	77	0.46875	84	106	80	94	88	-0.0724939
8.91667	0.0682813	0.0447556	49	0.625	81	103	107	100	88	0.00598547
10.0833	0.114659	0.312288	72	0.53125	97	93	88	102	115	2.1721
10.0833	0.0409172	0.0204663	88	0.71875	86	100	88	103	97	1.60525
9	0.073708	0.100027	60	0.46875	75	101	92	97	88	-0.812002
9.25	0.0986975	0.151245	64	0.46875	62	74	97	97	78	-2.87869
9.5	0.0482238	0.0527706	63	0.5	79	92	76	100	93	-0.739162
10.5833	0.063799	0.0501118	67	0.65625	87	80	94	101	95	0.175991
10.25	0.0381091	0.0317562	45	0.53125	77	95	88	91	78	-2.07447
10	0.0924335	0.137127	65	0.9375	86	102	109	95	91	1.37201
9.66667	0.0439374	0.037423	55	0.5	80	93	94	90	92	-0.840015
10.1667	0.0657557	0.0731936	91	0.6875	87	100	107	95	93	1.58134
9.66667	0.0749829	0.0927821	79	0.84375	92	103	107	112	96	2.64481
9.25	0.0474143	0.0537911	73	0.4375	85	95	76	102	83	-0.759993
10.3333	0.080371	0.199481	90	0.625	88	95	82	116	95	1.5072
10.9167	0.0336363	0.0363382	80	0.59375	98	101	111	102	108	2.90548
9	0.0998953	0.280837	39	0.8125	89	97	84	90	92	-0.210078
9.33333	0.115529	0.142946	69	0.625	79	94	97	104	92	0.248092
9.58333	0.110385	0.249114	75	0.5625	96	95	86	119	107	2.30197
9.75	0.0433658	0.0889556	57	0.40625	73	104	80	113	89	-0.727923
10.6667	0.0870197	0.177301	76	0.84375	97	106	71	102	107	2.56466
10.4167	0.120243	0.256025	62	0.59375	79	102	103	109	88	0.322344
9.83333	0.05797	0.0572851	70	0.6875	80	94	78	103	88	-0.219115
10.3333	0.0621243	0.0374543	78	0.625	76	108	84	95	90	0.192914
10.25	0.0611116	0.104311	52	0.34375	88	94	97	124	91	0.191466
9.33333	0.124853	0.188246	46	0.46875	86	87	74	85	90	-1.75184
9.08333	0.0468835	0.042403	65	0.5	65	84	99	104	78	-2.01731
9.41667	0.0887676	0.117903	41	0.5	84	84	86	96	88	-1.57791
8.91667	0.139906	0.205439	61	0.59375	85	96	88	105	90	0.0661988
10.5833	0.0369767	0.0441619	63	0.65625	87	101	99	102	89	0.615125
10.9167	0.0525663	0.0573031	84	0.59375	91	97	78	106	101	1.50457
10.9167	0.0671917	0.0977695	79	0.65625	98	99	101	106	98	2.22468
11	0.144783	0.135319	93	0.84375	104	108	107	102	94	3.37717
9.33333	0.079131	0.0964833	44	0.4375	87	97	80	103	91	-0.73075
10.0833	0.037021	0.0248512	62	0.5625	94	90	90	108	95	0.693554
10.8333	0.0532787	0.0889676	76	0.53125	91	103	107	96	95	1.32823
9.08333	0.0439277	0.107867	71	0.4375	77	82	99	101	87	-0.996679
9.33333	0.083935	0.125724	70	0.375	83	92	92	116	91	0.0611648
9.33333	0.0233773	0.0166558	86	0.5	87	78	101	119	83	0.198898
10.0833	0.0476602	0.0379638	86	0.40625	81	95	80	110	89	0.00344681
10.6667	0.0972714	0.104838	98	0.75	82	94	84	117	93	1.58759
10.6667	0.0589386	0.0835724	72	0.6875	91	102	76	95	98	1.02404
9.5	0.0631569	0.0848436	70	0.65625	83	88	97	106	91	0.313259
10.3333	0.0619723	0.08862	71	0.59375	93	79	69	94	93	-0.440465
10.9167	0.118483	0.184786	56	0.5625	83	83	65	106	92	-1.04034
10.4167	0.057675	0.077034	61	0.5	101	103	80	99	98	1.08275
10	0.0774202	0.069165	70	0.6875	91	103	107	116	103	2.58442
10.5833	0.210674	0.344016	70	0.78125	81	88	80	105	88	-0.0949698
9.41667	0.0700525	0.0590048	58	0.34375	83	91	86	119	89	-0.515024
9.41667	0.101898	0.136728	52	0.6875	96	95	80	88	101	0.55719
10.1667	0.0724016	0.102841	89	0.5	84	89	86	120	109	1.86496
9.58333	0.0388404	0.0326237	82	0.6875	90	99	103	105	90	1.4844
10.5	0.0502247	0.109074	76	0.8125	85	99	80	97	92	0.749027
10.1667	0.078811	0.194311	78	0.5625	89	102	94	124	96	1.92226
10.5	0.0618854	0.213297	96	0.875	96	94	97	123	96	3.13226
10.9167	0.0750234	0.0736967	92	0.84375	81	103	120	119	94	2.78619
10.9167	0.0789045	0.0606018	59	0.71875	101	104	101	91	95	1.54465
9.41667	0.0600108	0.0947235	86	0.59375	86	91	86	119	90	0.950297
10.3333	0.0302071	0.0441355	62	0.53125	92	104	94	122	81	0.675708
10.9167	0.0809076	0.0929738	84	0.625	112	97	97	79	98	2.03752
9	0.122699	0.180929	66	0.78125	83	102	82	113	92	0.947084
9.66667	0.0640164	0.0874434	61	0.65625	94	88	99	87	103	0.85678
10.5	0.0526387	0.057182	66	0.9375	109	102	113	114	100	3.74873
9.58333	0.151122	0.285092	79	0.6875	86	79	88	104	94	0.367358
10.8333	0.0508461	0.0687766	53	0.8125	84	103	99	106	90	0.787056
10.5833	0.051354	0.065131	49	0.28125	79	86	88	93	92	-1.80303
10.4167	0.0394129	0.0502386	63	0.375	88	103	80	88	92	-0.473396
10.5833	0.11676	0.137277	50	0.6875	82	111	97	97	95	0.648005
10	0.218422	0.387516	85	0.75	99	91	74	95	101	1.62849
10.25	0.127731	0.234804	42	0.34375	66	69	78	106	82	-3.58368
9.33333	0.0838582	0.181895	44	0.46875	74	91	90	93	72	-2.80217
9.83333	0.0389883	0.0409387	57	0.53125	83	89	80	87	86	-1.47404
10.3333	0.180111	0.271297	96	0.625	79	103	90	124	89	1.54106
9.75	0.0443068	0.218295	65	0.8125	102	101	69	136	101	2.86256
9	0.0531936	0.0355375	80	0.46875	82	96	80	102	88	-0.231415
9.33333	0.0869199	0.348313	55	0.46875	82	97	88	114	90	-0.200546
10.8333	0.0402542	0.0454502	76	0.75	94	101	84	121	95	2.1176
10.8333	0.0997005	0.144448	82	0.90625	94	103	84	120	99	2.89486
10.6667	0.0396833	0.0287591	66	0.5	99	91	94	93	78	-0.458217
9	0.202576	0.45484	68	0.65625	85	89	84	122	92	0.659305
9	0.0856138	0.0621406	86	0.53125	83	94	99	111	95	1.12721
10.1667	0.054344	0.0378226	76	0.65625	88	102	101	123	87	1.57566
10.1667	0.0485523	0.0443788	94	0.5625	95	94	86	91	108	1.94782
10.9167	0.0375493	0.0514128	78	0.75	84	95	101	109	94	1.38655
9.33333	0.12968	0.134751	89	0.8125	92	95	97	120	88	2.0717
10.3333	0.028534	0.0250046	83	0.65625	99	106	107	97	100	2.62404
10.1667	0.0375797	0.0562858	84	0.53125	92	93	90	118	98	1.69193
9.08333	0.0477753	0.0426602	65	0.71875	84	78	84	104	87	-0.586213
9.5	0.0764825	0.154708	66	0.5	71	78	80	98	84	-2.11569
10.6667	0.0480851	0.0664307	71	0.40625	87	98	92	104	83	-0.272891
10.75	0.132088	0.202272	87	0.875	88	93	82	115	89	1.47806
9.75	0.0705802	0.0988319	67	0.8125	88	99	67	110	93	0.837577
9	0.0807754	0.09621	79	0.5625	88	97	94	87	94	0.500338
9.25	0.13487	0.318272	89	0.59375	81	98	94	103	82	0.23929
9.5	0.0575698	0.0594077	72	0.46875	93	92	65	93	97	-0.0579768
9.25	0.0326755	0.0707636	71	0.59375	92	88	94	98	93	0.484345
9.91667	0.109267	0.170457	83	0.5	98	108	113	119	95	2.78243
9.91667	0.0769747	0.102555	52	0.46875	72	102	103	97	82	-1.27528
9.16667	0.0448097	0.0658758	67	0.6875	85	90	74	90	96	-0.165503
10.9167	0.0507475	0.0900487	97	0.625	113	104	111	117	115	5.15034
9.83333	0.0485956	0.036311	50	0.78125	90	89	80	124	95	0.86488
9.16667	0.0850715	0.332784	51	0.40625	72	98	94	100	78	-1.9293
10.3333	0.140005	0.229769	60	0.84375	93	104	90	100	95	1.46779
9.58333	0.0515221	0.13755	78	0.53125	102	86	76	118	96	1.35895
9.16667	0.267006	0.466607	65	0.90625	81	97	107	109	93	1.36414
9.83333	0.0370785	0.0326985	73	0.5625	91	100	92	124	96	1.77601
10.25	0.0359879	0.027739	63	0.6875	78	97	97	106	92	0.343659
10.0833	0.0612833	0.0779069	92	0.5	99	97	103	123	94	2.50387
10.1667	0.0812414	0.18811	61	0.5625	99	92	86	112	100	1.3362
9	0.120442	0.139084	74	0.34375	85	89	65	90	101	-0.620229
9.16667	0.0357209	0.059544	70	0.375	85	97	101	110	88	0.172807
10.5	0.0470527	0.0451637	74	0.75	69	79	99	114	77	-1.01235
10.4167	0.0499715	0.0305669	68	0.6875	81	104	101	110	92	1.08543
10.75	0.0300018	0.0398801	69	0.59375	83	101	103	136	87	1.39905
9.08333	0.135594	0.166742	76	0.5625	81	95	84	105	91	0.131983
10.4167	0.0713318	0.0956975	59	0.90625	92	103	105	103	92	1.70127
10.9167	0.0195457	0.029634	66	0.96875	90	92	78	95	91	0.643902
10.5	0.125744	0.192232	95	0.5625	75	94	82	105	88	0.0610833
10	0.0232564	0.0174219	72	0.75	92	102	92	120	93	1.96442
10.3333	0.0482036	0.0715202	55	0.5	83	111	84	108	92	0.300151
9.16667	0.0858219	0.140286	81	0.78125	91	96	80	98	91	0.969295
10.25	0.0597541	0.134327	83	0.84375	89	102	107	110	92	2.25471
10.25	0.0321836	0.0206176	73	0.46875	94	90	109	112	89	0.925261
10.4167	0.0377182	0.0374104	63	0.1875	84	89	117	118	94	0.190962
9	0.049314	0.0298185	49	0.375	84	95	74	82	108	-0.644674
10.6667	0.045361	0.0720557	73	0.5	79	99	76	88	94	-0.509308
9.91667	0.0585531	0.0947143	74	0.53125	77	100	76	115	86	-0.182905
9.58333	0.0290862	0.0204939	86	0.78125	90	96	88	103	101	1.98375
10.6667	0.0606897	0.0631713	69	0.53125	80	92	59	108	93	-0.587421
10.5	0.0607046	0.0514626	64	0.96875	78	98	99	115	94	1.42781
9.25	0.159951	0.258763	81	0.8125	101	96	105	109	97	2.75289
9.16667	0.0789867	0.140462	90	0.5625	97	91	99	110	88	1.42183
10.9167	0.0370493	0.0456748	94	0.75	114	90	82	104	113	3.75164
10.1667	0.0491403	0.0409686	61	0.5	83	95	71	112	82	-0.913445
9.83333	0.0754409	0.259907	64	0.5	85	103	90	93	95	0.207019
9	0.046769	0.0572154	59	0.4375	78	96	86	97	77	-1.7473
9.25	0.0792907	0.246123	72	0.5	89	92	86	108	78	-0.491187
10.8333	0.0697795	0.0706866	77	0.59375	93	97	101	116	92	1.63878
10	0.0626672	0.182001	78	0.78125	83	93	107	97	97	1.28635
9.58333	0.0607493	0.0852847	83	0.6875	89	104	97	104	93	1.67779
9.5	0.110183	0.150343	58	0.84375	92	97	105	136	99	2.72515
10	0.0440023	0.0335062	77	0.59375	80	97	63	120	98	0.684476
9.33333	0.0716879	0.264954	92	0.46875	79	97	74	118	91	0.499051
10.5833	0.0847885	0.0836418	61	0.46875	76	100	99	91	87	-0.865373
10.1667	0.0980452	0.284978	85	0.71875	93	107	113	87	89	1.69349
9.83333	0.0335276	0.019753	47	0.65625	83	86	97	95	77	-1.55125
10.75	0.0298189	0.0190702	69	0.78125	36	97	101	79	89	-2.30029
10.6667	0.0602633	0.0377364	69	0.625	93	92	111	118	95	1.76402
9.25	0.0453006	0.0407665	82	0.8125	82	98	82	105	93	1.05687
9.91667	0.0704314	0.0696167	63	0.53125	82	102	86	103	95	0.269796
9.25	0.067973	0.0480812	81	0.4375	90	83	69	99	94	-0.300538
9.5	0.0316579	0.0285391	72	0.8125	92	91	80	116	90	1.1319
9.5	0.0610549	0.0398846	71	0.8125	80	106	115	112	98	2.17377
10.6667	0.0532793	0.0508544	69	0.59375	92	102	101	128	92	1.91953
10.4167	0.0714468	0.0638526	91	0.40625	92	101	97	105	91	1.23915
9.91667	0.0412242	0.105633	58	0.5	85	83	97	93	100	-0.236958
9.25	0.0595497	0.103571	68	0.4375	83	95	88	123	88	0.188152
10.8333	0.105281	0.127896	82	0.625	89	104	107	95	91	1.34082
9	0.0863469	0.326341	30	0.4375	78	81	65	91	81	-3.42692
9.75	0.0584254	0.0928022	61	0.84375	81	110	105	96	84	0.630422
9	0.135716	0.24389	59	0.5625	88	92	84	90	99	-0.0165856
10.4167	0.0667568	0.0398853	65	0.53125	80	94	63	103	89	-0.928586
10.3333	0.104465	0.186872	58	0.5625	86	104	105	95	93	0.517512
10.3333	0.0773579	0.0748315	57	0.6875	89	102	105	84	99	0.878308
11	0.0802404	0.24001	71	0.71875	90	100	88	88	98	0.984102
10.3333	0.0542638	0.0471631	44	1	96	93	84	92	93	0.635713
9.58333	0.127109	0.19982	70	0.3125	97	96	103	118	88	0.881514
10.75	0.0619001	0.0867046	74	0.625	85	99	69	95	107	0.945124
9.08333	0.097687	0.223495	76	0.53125	89	100	86	105	89	0.570276
10.0833	0.0532448	0.0381445	84	0.6875	90	99	88	103	89	1.10222
9.91667	0.0956301	0.167614	62	0.75	96	98	82	105	98	1.41569
10.25	0.0326103	0.0242878	72	0.59375	93	96	88	101	87	0.44877
9.91667	0.0372792	0.0456585	66	0.59375	75	99	101	91	94	-0.0841232
10.8333	0.0397011	0.0390778	75	0.46875	93	103	90	96	92	0.729781
9	0.0274802	0.0162735	52	0.53125	74	63	74	82	83	-3.48021
10.8333	0.0564871	0.138499	82	0.71875	97	102	107	112	100	2.92137
10.5	0.0418653	0.0466507	58	0.96875	87	95	113	117	93	1.89947
10.3333	0.0571604	0.117661	96	0.96875	82	95	99	107	99	2.42359
10.9167	0.0241017	0.0220867	61	0.875	98	91	82	115	89	1.22741
10.25	0.0485504	0.115312	83	0.6875	99	96	63	94	100	1.31007
9.33333	0.0875585	0.0695815	73	0.53125	83	82	69	124	91	-0.150196
9.25	0.106832	0.426445	68	0.34375	83	95	84	109	83	-0.81398
10.75	0.036472	0.049523	65	0.5	78	79	97	101	93	-0.752793
9.41667	0.0557665	0.0908263	72	0.71875	84	86	92	104	91	0.308832
9.41667	0.0262922	0.0267623	42	0.5625	75	89	92	94	84	-1.86628
9.66667	0.120651	0.137424	83	0.9375	92	93	80	82	91	0.817342
9.75	0.0738407	0.248302	59	0.4375	72	109	71	100	81	-1.54067
10.5	0.04735	0.0345407	85	0.5625	79	95	82	131	89	0.864644
10.5	0.087535	0.0841465	59	0.375	81	90	78	91	92	-1.3649
9.25	0.0717158	0.0744111	66	0.875	81	93	69	118	96	0.832476
11	0.0752624	0.123848	89	0.78125	87	86	97	110	99	1.80939
9.08333	0.0285953	0.0364365	68	0.46875	88	98	82	91	89	-0.388662
9	0.0605292	0.0798351	56	0.46875	85	63	65	76	92	-2.76342
10.9167	0.0553087	0.0462839	75	0.875	90	87	97	112	90	1.32985
9.75	0.0265436	0.0171986	62	0.4375	105	104	101	117	97	2.12071
10.9167	0.0275982	0.016024	81	0.3125	81	67	74	109	82	-1.95437
9.33333	0.0553377	0.103537	38	0.6875	82	92	80	113	75	-1.4965
9.58333	0.0757946	0.0489874	56	0.25	89	100	101	106	101	0.546614
9.5	0.0757036	0.144099	72	0.96875	94	100	105	103	100	2.65527
9.08333	0.091508	0.133057	84	0.5625	84	85	69	119	88	0.0301358
10.25	0.0348573	0.0345998	100	0.71875	91	101	111	115	95	2.91396
10.9167	0.221655	0.533364	63	0.5625	83	95	63	97	85	-1.15226
9.75	0.0456711	0.0499226	49	0.71875	86	98	103	103	97	0.829683
10.8333	0.0385582	0.035686	54	0.65625	91	102	101	109	91	0.989907
9.16667	0.0843725	0.260036	75	0.5625	80	80	94	90	87	-0.982435
10.25	0.0995759	0.153884	71	0.59375	86	99	109	99	92	0.874371
9.41667	0.183606	0.401589	54	0.34375	79	82	76	100	88	-1.9836
9.91667	0.0432724	0.0457648	84	0.75	90	75	80	100	91	0.209027
9.25	0.0696603	0.0935267	91	0.84375	89	106	88	105	99	2.50191
9.91667	0.0360707	0.0303234	89	0.6875	88	95	111	89	100	1.73461
10.6667	0.0495749	0.0323998	77	0.78125	89	95	99	102	95	1.49066
9.16667	0.041571	0.126145	64	0.4375	88	103	71	88	95	-0.318111
10.4167	0.0822335	0.147966	58	0.40625	74	72	84	101	89	-2.11197
10.5833	0.0632642	0.0790498	66	0.84375	74	90	82	112	82	-0.468041
10.4167	0.0351883	0.0239705	70	0.90625	85	102	105	102	95	1.7568
9	0.0497247	0.069659	42	0.4375	76	90	88	85	68	-3.38209
9	0.108639	0.265826	78	0.5	73	92	58	126	86	-0.694876
10.8333	0.0301485	0.0195093	64	0.75	90	105	113	95	99	1.84381
10.25	0.0295231	0.0374116	50	0.5	83	94	99	102	91	-0.387594
10.4167	0.122575	0.234372	59	0.28125	87	104	88	97	77	-1.28574
10.25	0.0554423	0.0479246	77	0.6875	84	91	78	125	92	0.946298
9.25	0.115018	0.253855	40	0.46875	77	103	94	99	85	-1.24331
10	0.0306562	0.02341	35	0.6875	96	90	82	109	102	0.650107
9.16667	0.0302671	0.0380591	62	0.5625	86	95	82	87	91	-0.553126
10.5833	0.0507914	0.0918066	58	0.34375	83	73	78	86	89	-2.32221
8.91667	0.080275	0.13774	58	0.375	67	62	97	97	90	-2.68378
10.25	0.0725821	0.260445	68	0.71875	91	102	97	90	89	0.719092
9.25	0.149248	0.198928	74	0.5	81	84	76	97	85	-1.23511
9.91667	0.0322623	0.0266063	78	0.53125	83	93	103	109	91	0.658547
9	0.0610262	0.255431	70	0.8125	77	100	92	98	90	0.386108
10.4167	0.0932088	0.210703	45	0.46875	63	90	82	79	89	-2.8878
10	0.120166	0.159098	61	0.96875	67	82	97	100	79	-1.20897
10.5833	0.0458591	0.0282288	77	0.5625	92	98	107	121	95	2.0188
9.75	0.105838	0.100259	61	0.34375	84	97	86	98	90	-0.719066
10.1667	0.0656218	0.126428	62	0.6875	83	92	94	90	89	-0.337514
10.8333	0.0649227	0.044863	48	0.5625	77	102	113	116	89	0.269267
9.83333	0.0807925	0.215649	55	0.5	81	77	90	92	83	-1.96842
10.5833	0.076347	0.0783657	78	0.78125	106	104	105	101	93	2.67371
10.75	0.137784	0.22664	58	0.625	84	99	84	96	89	-0.294799
9.58333	0.11738	0.310069	79	0.4375	81	93	84	112	75	-0.913466
9.75	0.0571571	0.0425042	57	0.9375	77	86	80	104	90	-0.28492
10.5833	0.0516576	0.0551315	52	0.65625	89	100	103	115	83	0.485401
10.75	0.0317852	0.0199144	100	0.9375	90	103	124	120	101	4.1884
9.25	0.0511687	0.0631204	80	0.875	81	104	80	96	91	0.87889
10.5	0.130519	0.31025	64	0.625	77	81	94	79	90	-1.38751
9	0.031759	0.0226283	33	0.6875	77	85	88	116	86	-1.1995
9.33333	0.0691842	0.0602255	68	0.40625	79	94	82	97	91	-0.818399
9.5	0.0846305	0.0885158	74	0.46875	94	107	90	123	92	1.69644
10.3333	0.0756863	0.116871	49	0.5	78	85	76	92	89	-1.89716
9.66667	0.111153	0.195478	63	0.4375	79	97	60	94	88	-1.50512
9	0.038558	0.079766	29	0.5625	86	95	90	90	88	-1.34231
10.4167	0.113923	0.219119	57	0.5	80	71	99	95	95	-1.16915
9.33333	0.0395245	0.0244023	88	0.78125	93	83	76	107	93	1.07272
9.91667	0.0830563	0.133027	86	0.90625	96	104	82	103	99	2.59457
10.9167	0.0208075	0.0494092	55	0.65625	79	104	86	87	97	-0.097832
10	0.0458952	0.0556812	75	0.875	90	105	109	112	90	2.2504
10.3333	0.0454936	0.055156	90	0.78125	97	101	99	125	95	3.12842
9.25	0.078777	0.096833	88	0.59375	96	86	97	99	90	0.958195
9	0.0719011	0.0667079	41	0.5625	83	88	69	120	94	-0.625255
10.5	0.0438545	0.0577853	47	0.5625	86	102	55	91	90	-1.19134
9.08333	0.0743922	0.0642363	60	0.5625	86	102	103	88	92	0.1855
10.8333	0.0900364	0.0581459	50	0.6875	79	89	88	121	88	-0.237343
9.91667	0.0728784	0.110674	93	0.84375	97	100	94	117	103	3.45702
9.08333	0.0776108	0.193901	61	0.5	76	94	97	79	85	-1.54168
10	0.115742	0.329078	67	0.8125	81	89	84	105	90	0.137434
10.5	0.0545908	0.0715453	81	0.84375	103	95	78	131	115	4.08051
9.16667	0.0596024	0.102997	82	0.53125	81	93	84	90	81	-0.91324
10.0833	0.0945112	0.244399	82	0.59375	85	98	88	118	101	1.7514
10.8333	0.0371705	0.0555739	46	0.34375	80	92	86	101	82	-1.9034
9.83333	0.1536	0.266446	69	0.5	68	108	92	111	90	-0.0662125
10.3333	0.06453	0.106086	82	0.5625	93	98	97	95	92	1.03948
9.91667	0.0296945	0.0329537	104	0.3125	96	98	82	123	94	1.87081
10.9167	0.110647	0.227569	84	0.71875	91	94	80	98	98	1.27587
9.25	0.165923	0.348917	65	0.9375	87	90	80	112	93	0.993451
10.75	0.0442238	0.0605868	70	0.84375	81	92	101	102	93	0.845768
9	0.101124	0.146419	87	0.375	93	99	105	102	93	1.24806
10.0833	0.0656187	0.0804717	81	0.8125	98	99	101	104	102	2.79406
10.1667	0.0536803	0.0473899	57	0.5	89	84	80	94	97	-0.537549
9.58333	0.0578029	0.0571594	68	0.75	89	91	90	98	96	0.798468
10.25	0.131651	0.401878	84	0.78125	94	81	105	100	103	1.96459
10.9167	0.0753854	0.0536624	81	0.8125	85	105	94	98	93	1.48629
9.08333	0.0867028	0.0499561	53	0.59375	70	99	88	96	86	-1.29317
10.4167	0.058818	0.0355356	81	0.84375	85	86	97	111	94	1.35175
10.9167	0.0461862	0.051958	54	0.59375	86	98	71	100	95	-0.183487
9	0.0306557	0.057199	66	0.5625	84	104	105	101	90	0.615915
10.5	0.041262	0.0399862	81	0.84375	99	105	86	106	99	2.69231
9.83333	0.10874	0.187515	50	0.34375	86	80	71	102	83	-2.16778
9.83333	0.0677839	0.0882393	54	0.65625	95	101	99	97	94	0.944239
10.3333	0.122485	0.146217	68	0.40625	84	109	101	111	88	0.61234
9.75	0.108178	0.112832	40	0.46875	78	86	59	99	80	-2.86728
10.25	0.0938176	0.14639	49	0.65625	88	99	88	93	96	0.166295
10.8333	0.0315255	0.0178715	79	0.59375	98	100	90	101	97	1.69183
10.1667	0.0849261	0.180281	77	0.46875	92	100	92	82	98	0.622495
9.5	0.0656907	0.0504395	75	0.4375	93	91	74	103	87	-0.220995
9.83333	0.0869429	0.163974	74	0.71875	85	103	109	106	89	1.33341
9.58333	0.0398991	0.0286939	84	0.59375	97	90	90	99	100	1.52703
10.4167	0.0696204	0.0977205	69	0.875	85	77	105	124	87	0.885425
9.08333	0.0454563	0.0541928	62	0.53125	83	102	86	112	91	0.310291
10.9167	0.0725775	0.127188	86	0.84375	102	107	130	124	100	4.55732
9.25	0.068087	0.121173	54	0.46875	71	94	80	94	68	-3.00806
9.16667	0.0426999	0.0655491	41	0.625	96	82	90	96	96	-0.209966
9.5	0.105136	0.114915	61	0.71875	84	97	84	102	90	0.144071
9.41667	0.0516472	0.0477855	89	0.59375	90	104	63	93	90	0.467247
10.25	0.149837	0.204196	73	0.40625	80	88	90	109	82	-0.899901
10.8333	0.0212752	0.0119799	52	0.84375	80	85	86	93	92	-0.572989
10.3333	0.0900531	0.118456	76	0.71875	83	100	117	101	94	1.50404
9.16667	0.0388994	0.0210825	57	0.6875	76	88	94	115	86	-0.417603
10.8333	0.0587228	0.104893	45	0.90625	90	85	74	100	97	0.141496
9.66667	0.100464	0.125836	95	0.59375	98	106	92	118	94	2.68683
10.1667	0.0837656	0.152227	78	0.59375	70	86	86	116	83	-0.766471
10.8333	0.100405	0.0800391	67	0.53125	84	107	80	95	87	-0.196821
10.6667	0.0512374	0.107087	75	0.4375	77	93	90	127	82	-0.217033
9.08333	0.0461462	0.0556834	26	0.28125	85	84	52	99	86	-3.12355
10.9167	0.0511252	0.0478033	79	0.53125	84	108	86	102	95	0.979918
9.75	0.0518414	0.0852215	76	0.59375	98	99	97	106	102	2.17995
10.6667	0.112681	0.214014	80	0.78125	81	91	69	125	90	0.759049
10.6667	0.0718318	0.0974067	75	0.59375	79	80	60	96	87	-1.50077
10.9167	0.141379	0.305859	61	0.65625	105	93	94	104	111	2.48454
9.08333	0.0629097	0.178668	84	0.625	83	94	99	104	89	0.69405
9.5	0.0829446	0.0601404	81	0.59375	83	96	84	109	95	0.830606
10.4167	0.0515248	0.0848776	90	0.8125	95	115	109	119	96	3.70954
10.75	0.0514862	0.0780651	74	0.96875	85	98	74	108	88	0.93778
10.6667	0.0640192	0.123703	54	0.71875	76	93	94	110	83	-0.577045
9.83333	0.087214	0.16481	80	0.625	96	103	92	104	93	1.67695
10.0833	0.0639782	0.0812462	58	0.625	80	102	74	109	93	0.0381772
9	0.100149	0.10159	78	0.4375	86	100	90	131	88	1.06138
9.5	0.0831912	0.148776	64	0.78125	85	103	105	120	99	2.1528
9.25	0.0771913	0.102713	102	0.90625	87	101	115	124	95	3.50776
9.41667	0.152717	0.187164	52	0.34375	77	106	105	112	87	-0.345885
10.1667	0.0284734	0.0273859	81	0.96875	92	105	97	131	90	3.01123
9.5	0.0209424	0.0221687	96	0.65625	79	99	99	107	88	1.08401
10.25	0.13377	0.181173	75	0.65625	84	98	82	97	101	0.907759
9.5	0.106744	0.318893	90	0.78125	100	98	99	113	107	3.55833
10.4167	0.0525413	0.0887135	62	0.84375	88	91	94	113	95	1.25175
9.25	0.059765	0.0823713	49	0.4375	79	94	76	92	84	-1.95358
9.58333	0.0968874	0.217564	62	0.4375	78	103	99	110	92	0.175432
9	0.0434518	0.071207	56	0.59375	81	96	97	107	87	-0.203171
9.91667	0.142836	0.271875	65	0.5625	78	95	97	101	82	-0.708446
10.1667	0.170276	0.359983	71	0.375	72	93	86	93	90	-1.28933
10.5833	0.0802344	0.149366	72	0.90625	97	93	94	102	109	2.71262
10.25	0.0805471	0.108662	83	0.9375	93	106	107	123	90	3.05859
10.25	0.0577046	0.0869573	89	0.78125	93	103	105	116	102	3.27172
9.41667	0.0460423	0.0634344	56	0.40625	79	97	115	93	88	-0.633163
10.25	0.0330144	0.037335	83	0.71875	103	98	65	111	103	2.37782
10.1667	0.0541843	0.153697	68	0.6875	86	85	88	98	83	-0.5542
9.16667	0.0425352	0.0421749	39	0.5	78	79	62	90	71	-3.84834
10.0833	0.063541	0.0632162	61	0.6875	84	97	99	99	92	0.427694
10.6667	0.0485778	0.062977	73	0.5	78	100	99	115	91	0.566133
9.16667	0.0420821	0.0288254	67	0.59375	75	90	82	120	89	-0.247508
10.75	0.0946484	0.113875	60	0.4375	86	95	80	96	96	-0.334644
10.5833	0.120507	0.194086	70	0.90625	89	105	99	100	104	2.44258
10.6667	0.0423314	0.063935	90	0.65625	78	104	84	107	89	0.812632
9	0.0552651	0.0691808	25	0.40625	61	86	54	79	84	-4.68328
9.91667	0.0913567	0.157476	75	0.5625	93	94	88	105	100	1.31072
9.91667	0.162368	0.307087	78	0.96875	82	99	50	131	94	1.47596
10.25	0.0598147	0.0630276	75	0.71875	91	97	105	97	89	1.08805
10.5	0.0485731	0.072807	99	0.8125	100	97	101	131	92	3.46144
10.25	0.107676	0.147356	76	0.65625	81	90	103	95	101	0.865956
10.0833	0.0544607	0.0478123	95	0.84375	106	103	86	131	107	4.56337
9.66667	0.104067	0.183996	76	0.625	91	78	78	119	92	0.478978
10.8333	0.0293177	0.0192319	84	0.59375	78	81	78	99	94	-0.381002
8.91667	0.0544941	0.108684	65	0.53125	90	87	86	119	91	0.386019
10.6667	0.0153317	0.0231668	97	0.46875	79	102	105	127	88	1.54136
9.33333	0.0356116	0.0424982	58	0.59375	87	101	82	104	93	0.30558
10.4167	0.0871699	0.15576	45	0.84375	81	102	92	91	89	-0.191966
9.41667	0.0921596	0.165141	81	0.8125	88	96	88	101	91	1.1402
11	0.11249	0.135647	79	0.5625	89	99	84	108	97	1.21934
9.5	0.0295568	0.0384545	67	0.34375	86	83	80	104	93	-0.746822
10.5	0.0327456	0.0287841	88	0.5625	81	100	78	112	91	0.710661
9.08333	0.122035	0.152296	42	0.71875	81	88	84	109	91	-0.567318
10.5833	0.102038	0.163099	69	0.4375	80	101	65	88	86	-1.34616
10.3333	0.0354383	0.0305047	61	0.4375	99	100	99	94	92	0.617648
9.5	0.0555672	0.0448175	63	0.25	83	88	86	112	91	-0.775176
9.58333	0.157279	0.190967	17	0.90625	77	84	99	119	83	-1.06173
10	0.0447746	0.0703609	72	0.5	72	102	65	111	86	-0.823592
10.25	0.0170068	0.0194993	97	0.78125	90	99	71	119	94	2.06259
9.75	0.0562209	0.0607018	61	0.65625	79	105	74	79	84	-1.19679
10.1667	0.0636786	0.0720936	65	0.625	83	102	82	94	92	0.0344176
9.83333	0.177094	0.276381	89	0.78125	87	91	82	116	96	1.6724
9	0.0295745	0.0188674	100	0.40625	81	91	88	90	90	-0.14006
9.66667	0.0646703	0.0354488	48	0.71875	74	90	71	88	81	-2.19616
9.66667	0.0922089	0.083783	50	0.5625	87	97	82	97	90	-0.508872
10.0833	0.0927967	0.250433	62	0.8125	82	104	84	84	98	0.494393
9.08333	0.123482	0.181085	70	0.5625	91	94	82	109	93	0.638688
9	0.0458905	0.0700382	85	0.59375	87	95	80	97	94	0.599102
10.3333	0.0855379	0.158231	60	0.4375	90	95	63	97	95	-0.522382
11	0.114168	0.215451	83	0.84375	94	97	113	109	94	2.53871
10.0833	0.047626	0.0705875	77	0.53125	105	80	84	97	95	0.747398
10.6667	0.0414131	0.0254912	55	0.6875	84	100	92	86	95	0.0408875
9.5	0.0122933	0.0175096	81	0.375	83	95	88	115	103	1.0903
9.5	0.0692244	0.0836861	64	0.6875	85	104	111	110	99	1.82453
9	0.178946	0.270413	51	0.3125	78	86	69	90	79	-3.02689
9.33333	0.100719	0.177171	74	0.40625	82	80	88	115	87	-0.626822
9.33333	0.0375006	0.0860423	65	0.6875	88	79	65	111	92	-0.295572
10.75	0.0575122	0.0617779	86	0.5	86	99	90	96	99	1.01678
9.66667	0.036175	0.0902536	86	0.53125	87	93	99	120	88	1.12046
10.0833	0.05089	0.0493593	77	0.5	84	100	65	118	85	-0.0240216
10	0.0707386	0.151855	37	0.625	74	83	90	117	86	-1.37995
9.83333	0.0572819	0.108986	86	0.46875	96	105	88	107	91	1.45999
9.91667	0.110772	0.201928	86	0.65625	82	93	99	97	87	0.394606
9.08333	0.127344	0.230582	53	0.4375	69	92	78	92	80	-2.63041
9.75	0.0395327	0.0254526	67	0.53125	86	108	105	88	101	1.12529
9.33333	0.0627536	0.0476342	65	0.53125	78	96	78	98	85	-1.03591
10	0.0288241	0.0335439	76	0.59375	91	94	90	109	98	1.33765
9	0.017852	0.029057	58	0.75	83	84	88	96	100	0.125283
10.1667	0.0798118	0.118838	71	0.40625	85	103	103	97	92	0.3954
9.08333	0.0329411	0.0383229	50	0.4375	86	89	80	98	87	-1.3175
10.0833	0.120203	0.138121	84	0.90625	87	98	113	124	92	2.70002
9.66667	0.0565975	0.182869	37	0.5	72	90	92	95	89	-1.90086
9.75	0.0378539	0.0278132	82	0.34375	85	99	101	114	89	0.673412
10.6667	0.112708	0.144392	79	0.75	99	95	107	123	106	3.44403
10.9167	0.0308372	0.0200885	68	0.40625	103	92	101	123	112	2.77139
10.1667	0.0993333	0.0986439	62	0.71875	81	89	82	99	91	-0.345621
9.25	0.0374417	0.0560325	85	0.59375	80	103	97	95	89	0.532951
9.83333	0.0565482	0.0517521	59	0.4375	66	87	90	103	80	-2.23633
10.25	0.0685475	0.0533347	76	0.9375	94	103	111	115	103	3.46958
10.25	0.0437755	0.0565693	89	0.90625	102	104	109	108	112	4.49012
9.08333	0.1273	0.221463	66	0.4375	93	98	78	108	90	0.222027
9.16667	0.0745046	0.0860333	61	0.46875	69	88	84	79	79	-2.82442
9.08333	0.0368388	0.0500722	75	0.5	78	94	82	94	80	-1.25998
10.5833	0.0359534	0.0267838	57	0.65625	93	84	84	105	92	0.0873906
10.6667	0.0613525	0.0972496	67	0.46875	79	94	90	109	87	-0.441361
9.41667	0.0396458	0.0405585	52	0.90625	77	84	63	87	90	-1.40999
10.1667	0.0565162	0.0383581	83	0.78125	80	96	109	109	108	2.4549
9	0.202453	0.404583	86	0.46875	85	95	103	121	90	1.20066
9.91667	0.0279608	0.0449769	76	0.53125	83	100	86	90	91	-0.046751
10	0.0363962	0.0365384	87	0.53125	76	87	78	123	87	-0.0395085
10.1667	0.0318036	0.0563427	77	0.5	87	97	94	131	91	1.3746
9.16667	0.0590148	0.0401806	58	0.65625	78	89	88	106	95	-0.151675
9.91667	0.0438479	0.170626	71	0.25	91	97	97	110	94	0.525048
9.75	0.0483411	0.0365218	62	0.5625	84	95	80	92	90	-0.609962
9	0.0776214	0.134999	62	0.5	72	98	109	99	86	-0.666134
10.9167	0.0420047	0.0284894	38	0.5625	84	96	74	86	90	-1.49882
10.5	0.0948287	0.187712	73	0.75	94	94	88	106	101	1.79379
10.25	0.104477	0.340588	50	0.46875	76	95	74	93	90	-1.61501
10.4167	0.0756739	0.042221	56	0.875	79	97	88	101	91	0.208184
10.3333	0.0501458	0.04156	81	0.84375	89	89	107	110	102	2.33917
10.25	0.0698096	0.0971035	79	0.65625	82	111	109	101	101	2.07725
9.83333	0.117115	0.214908	78	0.75	91	111	117	112	96	2.87859
9.33333	0.0816608	0.133348	69	0.5	86	98	88	112	97	0.841902
9.5	0.0694326	0.0861644	76	0.6875	81	95	97	93	82	-0.24502
10.8333	0.0888329	0.156769	79	0.375	80	87	103	136	90	0.714967
10.3333	0.0544896	0.0790238	35	0.6875	89	103	97	92	88	-0.271
9.33333	0.117649	0.214183	80	0.78125	92	89	59	110	85	0.27471
9.16667	0.0654573	0.0634473	66	0.5	71	100	90	101	91	-0.565682
9.91667	0.0848766	0.175857	87	0.53125	94	100	76	115	103	2.05994
10.3333	0.0531965	0.0485596	67	0.6875	91	98	80	92	94	0.492382
10.0833	0.147429	0.438754	70	0.46875	83	87	82	103	96	-0.209063
9.66667	0.0525632	0.0528822	53	0.5	84	90	90	94	91	-0.831624
10.25	0.0540725	0.0616264	72	0.5	75	95	105	102	91	-0.0528371
10.1667	0.0526921	0.0404254	43	0.375	78	67	82	86	82	-3.47076
9.41667	0.0885982	0.127548	71	0.90625	85	110	128	115	92	2.75716
9.33333	0.0338196	0.0367093	88	0.34375	86	82	97	108	98	0.545143
9.75	0.040051	0.0255024	45	0.8125	81	100	88	109	76	-0.692713
9.58333	0.112499	0.401838	75	0.71875	88	98	50	114	89	0.325972
10.3333	0.148587	0.304027	78	0.375	83	106	105	106	100	1.3261
9.66667	0.104962	0.205908	78	0.71875	80	107	111	106	93	1.62615
10.5	0.077329	0.150932	81	0.8125	91	91	92	95	95	1.25945
10.3333	0.0446482	0.0524674	94	0.625	98	93	94	110	94	2.04924
9	0.0249415	0.0144334	79	0.6875	86	97	84	113	92	1.09418
8.91667	0.106865	0.213587	56	0.59375	88	92	80	128	99	1.00462
9.58333	0.0643958	0.0971554	78	0.875	83	89	86	110	87	0.657533
10.3333	0.0208071	0.0215052	86	0.9375	89	99	107	109	95	2.57462
9.66667	0.0255978	0.0312472	98	0.90625	85	109	105	120	94	3.21284
10.1667	0.119736	0.142677	80	0.46875	94	107	92	125	95	2.13918
9.33333	0.103761	0.0963008	62	0.5	75	85	71	82	82	-2.54168
10.5	0.132333	0.134481	43	0.53125	92	89	99	79	88	-1.10231
10.5	0.080485	0.14995	39	0.5625	91	102	99	84	89	-0.497964
10.25	0.0752702	0.105134	37	0.59375	93	98	80	106	87	-0.407407
9.75	0.0887776	0.203749	71	0.59375	98	99	109	101	95	1.71941
10.25	0.0815509	0.232397	81	0.53125	102	97	86	108	96	1.76126
10.5	0.0763954	0.290019	80	0.75	92	93	92	110	91	1.41955
9.41667	0.0601175	0.207119	94	0.59375	107	95	88	112	91	2.25554
9	0.0383669	0.0379635	52	0.5	85	88	86	88	91	-1.14202
11	0.0547708	0.044651	74	0.75	87	84	115	120	93	1.57705
9.25	0.0454591	0.0393943	96	0.8125	109	90	97	118	106	3.97562
10.8333	0.14583	0.234433	25	0.53125	78	57	82	84	78	-4.29
10.9167	0.0789848	0.0482053	67	0.46875	92	97	111	112	92	1.15751
10.5833	0.0337193	0.0214601	73	0.75	95	101	90	100	91	1.34942
10.3333	0.0322947	0.0500102	50	0.53125	78	105	107	95	93	-0.0773114
9.25	0.0289312	0.173917	60	0.28125	93	92	74	115	97	0.0710327
9.08333	0.134393	0.253874	46	0.375	86	87	94	88	90	-1.44263
10.3333	0.212932	0.366009	90	0.4375	73	89	101	102	93	0.00136173
9.33333	0.0281776	0.0161377	79	0.59375	82	75	88	98	88	-0.726938
11	0.04025	0.0462919	65	0.625	91	93	88	106	92	0.577752
9.16667	0.161824	0.399427	83	0.75	77	94	86	116	91	0.835657
9.66667	0.0769375	0.0440453	52	0.5625	87	77	88	84	88	-1.58202
9.16667	0.0707412	0.110493	79	0.59375	79	85	82	95	95	-0.284208
9.58333	0.13571	0.337748	40	0.53125	78	88	65	100	80	-2.50688
9.41667	0.0822624	0.0817598	59	0.5	84	95	88	84	81	-1.44553
10.75	0.112461	0.26528	64	0.9375	75	100	101	103	90	0.72747
10.6667	0.0327039	0.0280108	60	0.4375	96	83	71	90	92	-0.893612
9.33333	0.0685554	0.0589116	82	0.71875	88	92	97	131	97	2.26272
9.08333	0.0958542	0.172466	56	0.53125	77	86	74	94	88	-1.70727
9.58333	0.055037	0.0565005	42	0.46875	81	97	99	93	91	-0.914298
10.25	0.09684	0.186009	58	0.65625	79	93	88	103	91	-0.289114
10	0.0460363	0.0606519	56	0.59375	68	94	90	104	87	-1.16221
9.75	0.0391554	0.0266197	74	0.46875	78	103	63	104	92	-0.37531
9.16667	0.0679035	0.0870534	55	0.3125	78	112	99	104	91	-0.172607
10.9167	0.119985	0.332665	71	0.65625	97	99	107	109	97	2.11808
10.25	0.090822	0.0757146	42	0.75	92	95	88	88	99	0.271307
8.91667	0.0376844	0.0267073	58	0.34375	87	83	78	92	88	-1.63565
10.6667	0.0402416	0.0292018	74	0.75	95	105	107	97	92	1.85328
10.25	0.0455424	0.0272943	75	0.53125	84	104	74	98	93	0.234653
9.5	0.0487643	0.0340613	55	0.46875	79	67	54	101	91	-2.4975
9.5	0.133173	0.0870008	76	0.375	78	92	78	121	93	-0.054254
10	0.0447322	0.0979808	77	0.53125	85	99	76	107	98	0.767142
10.5	0.0563135	0.0838087	34	0.46875	80	104	84	76	84	-2.15929
9.08333	0.0592584	0.0811749	32	0.34375	84	83	86	97	96	-1.65169
9.33333	0.128387	0.258093	70	0.4375	84	94	88	108	88	-0.188023
10.9167	0.163757	0.214521	68	0.71875	98	99	111	114	96	2.38982
10.4167	0.0384878	0.0269642	76	0.5625	84	98	90	108	94	0.793294
10.8333	0.0285796	0.0175818	80	0.53125	97	100	78	113	96	1.57668
9.5	0.0563445	0.0794375	68	0.5	93	83	88	102	94	0.127695
10.8333	0.0457865	0.127418	57	0.09375	80	102	111	96	84	-1.27064
9.66667	0.0873919	0.0751867	54	0.5	87	93	69	79	84	-1.85785
10.9167	0.0583633	0.101437	79	0.84375	109	92	99	117	96	3.06555
10.6667	0.0612938	0.0682381	77	0.6875	93	100	103	120	99	2.54082
10.3333	0.0432289	0.0581075	58	0.6875	91	93	105	114	90	0.993191
9.58333	0.0406444	0.144844	78	0.75	84	95	71	104	92	0.488739
10.75	0.0448986	0.0474335	66	0.71875	91	100	105	94	92	1.06345
10.4167	0.0475486	0.0310602	79	0.53125	80	99	78	118	99	0.996316
9.66667	0.0384817	0.022698	98	1	85	103	101	104	92	2.50837
10.75	0.0252756	0.0175455	100	0.28125	98	91	113	120	92	1.97608
9.58333	0.0519924	0.0937284	58	0.90625	93	101	97	93	97	1.49984
10.0833	0.0791651	0.0886779	92	0.75	101	93	92	117	105	3.256
10	0.0239547	0.0195781	103	0.625	94	108	115	123	95	3.52447
9.83333	0.126253	0.205257	57	0.5625	70	86	103	96	94	-0.928911
9.66667	0.0441638	0.0285614	83	0.625	78	80	67	123	93	0.0351453
9.83333	0.0706312	0.0708357	86	0.53125	93	96	99	99	91	1.10086
9.66667	0.118031	0.205855	75	0.78125	86	101	97	120	89	1.62713
10	0.0458996	0.0247628	72	0.125	81	92	80	99	96	-0.952089
10.75	0.0375743	0.0234695	67	0.4375	89	93	90	85	81	-1.12182
10.5	0.0487534	0.0462078	89	0.90625	92	106	99	93	98	2.54612
10.1667	0.0572383	0.0658187	80	0.46875	102	98	94	117	93	1.88689
10.1667	0.025007	0.0197621	54	0.46875	86	91	82	76	89	-1.55437
9.66667	0.0370653	0.0585612	76	0.375	72	100	109	111	81	-0.44729
10	0.0860047	0.100253	87	0.6875	98	100	94	105	101	2.54604
10	0.161097	0.358861	66	0.5625	72	99	71	100	87	-1.09612
9.08333	0.150174	0.340329	75	0.46875	81	83	86	116	87	-0.420344
9.91667	0.0858571	0.125161	86	0.71875	84	95	78	104	91	0.715454
10.1667	0.072307	0.0663426	57	0.46875	75	89	92	84	88	-1.71881
9.5	0.0556177	0.0732397	81	0.53125	81	83	74	95	84	-1.18723
9.75	0.105164	0.163354	69	0.53125	77	91	80	105	86	-0.858327
9.91667	0.140901	0.359542	80	0.5625	82	84	82	105	91	-0.165084
9.58333	0.0105171	0.0137054	94	0.65625	87	103	97	129	92	2.43407
10.5	0.0583816	0.106914	91	0.78125	89	93	92	91	92	1.12469
9	0.0613068	0.119637	85	0.3125	90	65	82	97	93	-0.978
9.33333	0.103821	0.216256	50	0.40625	78	95	74	106	85	-1.57413
10.75	0.0500525	0.0315187	65	0.75	76	102	78	109	88	0.0560952
9.66667	0.0355758	0.0210976	57	0.5	79	93	80	109	89	-0.757966
9.16667	0.0932283	0.160771	39	0.125	80	93	78	101	87	-2.36455
9.41667	0.0911366	0.133644	89	0.5	88	88	82	123	90	0.853925
10.4167	0.049562	0.0360257	83	0.78125	93	97	105	98	98	2.11505
10.6667	0.0622147	0.191389	58	0.65625	78	104	107	86	88	-0.218711
9.83333	0.0612105	0.0835582	91	0.59375	84	97	88	115	95	1.43794
9	0.0395996	0.0229418	72	0.625	84	95	97	100	85	0.061625
10.9167	0.0633979	0.0575547	71	0.5	89	92	63	88	94	-0.593296
10.75	0.0777249	0.0624501	61	0.5	83	86	94	114	90	-0.21284
11	0.0532064	0.043208	84	0.875	85	97	86	114	93	1.70111
10.4167	0.0421345	0.0302983	97	0.96875	100	98	101	131	102	4.39494
9.33333	0.0563241	0.225682	61	0.625	100	100	94	92	116	2.3867
9.25	0.024612	0.0178279	59	0.5625	76	93	99	103	88	-0.566237
9	0.04611	0.0418775	49	0.46875	76	89	82	97	91	-1.51754
10.75	0.0460537	0.0700196	74	0.40625	82	102	122	100	87	0.461204
9.25	0.0354658	0.0273055	73	0.71875	88	94	92	100	93	0.839058
9	0.05913	0.0512478	84	0.65625	75	99	109	102	91	0.819796
9.5	0.0872504	0.115897	86	0.5	88	92	94	106	95	0.985773
10	0.0739135	0.159033	75	0.78125	95	102	109	114	96	2.62295
10.3333	0.14793	0.342205	76	0.71875	98	102	99	102	88	1.60985
9.91667	0.0760332	0.0741082	63	0.46875	83	94	88	94	90	-0.642069
9.33333	0.0858339	0.248641	81	0.5625	79	95	84	100	87	-0.233082
9.66667	0.0849239	0.180937	79	0.75	82	101	94	115	91	1.3799
9.41667	0.052384	0.0477436	75	0.5	100	85	82	104	101	1.10194
9.75	0.0842658	0.215228	85	0.4375	91	97	111	128	91	1.91851
10.5833	0.0887828	0.216756	52	0.625	78	84	86	90	87	-1.56783
9.58333	0.186079	0.444768	86	0.625	81	108	109	110	89	1.55236
9.5	0.126742	0.353323	42	0.375	77	86	65	122	88	-1.76433
10.9167	0.160616	0.272356	62	0.71875	91	104	99	101	91	1.12668
10.75	0.0647787	0.0445602	67	0.5625	92	100	99	97	94	0.898331
11	0.0699505	0.0696013	85	0.34375	106	88	94	125	94	1.87966
9.58333	0.0504735	0.0641974	53	0.5625	81	82	74	96	87	-1.67173
9.91667	0.106322	0.182761	73	0.5	86	96	78	96	82	-0.73819
9.41667	0.057364	0.108451	65	0.375	80	104	97	111	86	-0.125051
9.08333	0.0655566	0.119635	60	0.8125	80	95	107	102	91	0.582951
9.33333	0.0704492	0.110198	87	0.875	83	105	90	101	94	1.74022
9	0.162799	0.33023	62	0.3125	70	70	78	90	90	-2.86595
10	0.0385158	0.0358768	79	0.5625	81	96	71	104	88	-0.239838
10.5	0.0968098	0.139923	85	0.53125	89	96	88	108	92	0.971606
9.91667	0.0925207	0.0815148	66	0.71875	86	100	120	94	96	1.37487
9.91667	0.0411412	0.0258108	68	0.53125	82	97	99	109	90	0.35166
10.5	0.0328531	0.0370205	78	0.84375	92	96	84	107	90	1.35863
10.4167	0.0401078	0.0651157	54	0.65625	78	89	92	111	94	-0.0871866
10.9167	0.057896	0.0947535	83	0.9375	96	94	94	124	94	2.76798
10	0.0583551	0.130387	97	0.6875	94	105	117	96	95	2.63595
9	0.0404205	0.023605	83	0.59375	96	96	80	96	92	0.880952
10.5833	0.0890946	0.135994	59	0.625	83	81	90	102	96	-0.252706
9.25	0.134627	0.238787	63	0.5625	97	93	99	112	95	1.28688
10.75	0.0458867	0.0693426	98	0.625	97	102	90	124	102	3.26245
9.25	0.076736	0.0788563	77	0.90625	93	99	101	91	91	1.57228
9.58333	0.0471343	0.079701	43	0.5	96	96	88	97	88	-0.407984
9.83333	0.174805	0.298206	77	0.5	91	102	107	107	86	1.01659
10.75	0.12041	0.31925	61	0.5625	84	96	58	107	88	-0.741437
9	0.0832081	0.200085	76	0.46875	89	98	92	96	92	0.411459
10.8333	0.0858799	0.182609	67	0.65625	98	103	105	110	102	2.51064
10.75	0.0790071	0.063355	77	0.34375	91	87	65	120	85	-0.426958
10.8333	0.0569511	0.0500898	68	0.75	82	101	74	88	95	0.130214
9	0.0509923	0.207603	45	0.4375	75	89	80	88	85	-2.41576
9.5	0.094915	0.254125	85	0.53125	84	96	65	99	89	-0.209655
8.91667	0.0529747	0.134359	65	0.875	79	93	48	111	94	-0.0621491
10.0833	0.0218066	0.0439282	93	0.875	86	109	94	110	100	2.91553
9.58333	0.0668642	0.0805432	58	0.65625	77	101	113	108	108	1.63232
9.58333	0.0341819	0.0619696	49	0.625	88	79	65	98	90	-1.34926
10.6667	0.105248	0.141263	67	0.625	82	97	115	94	87	0.229667
9.58333	0.146013	0.30613	88	0.34375	100	100	103	131	93	2.40659
10.4167	0.0476835	0.0537383	86	0.5	93	82	57	92	95	-0.320904
9.5	0.0568028	0.055199	91	0.5625	92	91	67	116	94	1.07779
9.41667	0.0448827	0.0914071	85	0.90625	86	102	101	106	85	1.61078
11	0.0716819	0.133697	78	0.65625	84	98	82	112	95	1.05464
10.8333	0.0952311	0.130726	71	0.375	72	81	101	91	82	-1.97753
10.5833	0.04814	0.0290788	64	0.40625	81	82	101	95	86	-1.24097
9.33333	0.0747419	0.0638574	61	0.4375	83	103	107	96	87	-0.155115
10.1667	0.0954023	0.199848	85	0.71875	90	95	90	112	92	1.53745
9	0.0293392	0.0705406	62	0.65625	81	80	78	103	95	-0.529625
10.3333	0.0392153	0.0584435	82	0.8125	82	90	105	94	96	1.10235
10.3333	0.0560915	0.107057	72	0.5625	82	97	97	110	91	0.570966
9.5	0.057696	0.0803718	73	0.375	109	101	97	107	91	1.61432
10.6667	0.0583884	0.0929652	80	0.625	88	99	111	96	96	1.47582
10.6667	0.0562041	0.0696138	71	0.4375	91	78	71	100	84	-1.24581
10.1667	0.0600746	0.0342055	68	0.40625	87	88	94	95	97	-0.0775147
10	0.0328483	0.0301535	61	0.78125	89	91	84	103	99	0.889712
9.16667	0.0234415	0.0274281	66	0.3125	96	88	76	110	94	0.00261181
9.58333	0.0503048	0.0686337	53	0.46875	90	96	84	88	96	-0.365495
9.41667	0.0352103	0.0359859	70	0.875	82	95	84	93	88	0.143135
9.75	0.0469778	0.0431237	66	0.46875	72	57	82	106	93	-2.07755
10.75	0.104256	0.110701	59	0.625	87	94	97	95	93	0.185487
10.6667	0.064101	0.0845658	74	0.78125	88	95	103	114	100	2.1091
9	0.154197	0.225142	61	0.6875	83	94	109	118	89	0.847483
10.5833	0.0393052	0.0319772	84	0.53125	80	100	88	123	83	0.527094
10.6667	0.0426456	0.0787622	64	0.75	83	102	115	94	95	1.14636
10	0.0844675	0.0620891	74	0.625	93	104	111	93	90	1.29551
10.8333	0.0821098	0.0808572	59	0.71875	82	102	92	94	91	0.172048
9.33333	0.0591297	0.0414271	52	0.375	74	93	82	94	94	-1.48962
10.5833	0.0771259	0.0883919	46	0.4375	85	95	76	87	93	-1.28309
9.66667	0.0596448	0.0569979	91	0.90625	83	91	58	89	103	0.925789
9.5	0.0639008	0.0992131	58	0.4375	72	65	78	85	74	-3.93303
10.6667	0.0418285	0.0260616	85	0.96875	92	102	105	112	96	2.98434
9	0.0708968	0.0404387	25	0.375	68	77	84	87	86	-3.74771
9	0.0794276	0.114954	75	0.375	89	97	80	101	95	0.233778
9.5	0.0197484	0.0129892	50	0.40625	83	92	88	92	89	-1.30672
10.9167	0.0591759	0.109254	80	0.78125	85	101	97	121	94	2.04672
9.83333	0.0421048	0.0444636	62	0.5	81	89	58	106	89	-1.22455
9.83333	0.0399086	0.0397602	65	0.71875	84	100	84	97	98	0.708976
10.5	0.0866512	0.191641	69	0.4375	88	94	71	104	93	-0.176617
10.8333	0.0318292	0.0200797	57	0.78125	94	93	101	99	96	1.16163
9.66667	0.0608573	0.104104	63	0.4375	74	94	65	103	88	-1.49776
9.08333	0.100215	0.130366	77	0.78125	82	99	92	96	92	0.780695
9.16667	0.07079	0.0846121	56	0.5625	86	101	101	91	91	0.0286232
10.1667	0.0582093	0.0786505	95	0.59375	85	91	69	124	85	0.616109
9.5	0.0321962	0.0257626	73	0.53125	95	87	94	108	89	0.563873
9	0.0363195	0.0283559	73	0.46875	74	87	76	109	89	-0.964275
10.9167	0.11839	0.199744	75	0.4375	90	104	84	107	94	0.873448
9.58333	0.0751612	0.167246	76	0.59375	86	102	86	103	90	0.62911
9	0.0501155	0.108076	46	0.4375	72	67	63	94	82	-3.72333
10	0.0195139	0.016735	87	0.90625	92	100	103	102	94	2.37088
10.1667	0.032206	0.0901421	89	0.71875	105	103	69	127	100	3.18789
9.83333	0.0951697	0.121038	80	0.40625	89	99	97	98	92	0.584766
10.25	0.0363392	0.0378735	77	0.71875	92	99	58	98	98	0.870236
9.25	0.0811071	0.30456	46	0.625	75	99	90	123	85	-0.386027
9.41667	0.0322504	0.044153	89	0.46875	82	93	88	100	91	0.18548
10.0833	0.235693	0.466514	100	0.78125	87	94	82	108	91	1.52486
9	0.154451	0.280805	61	0.5	93	99	92	101	98	0.843292
9.08333	0.0190944	0.036927	49	0.5625	83	96	92	95	94	-0.373926
9.83333	0.0281818	0.0159701	63	0.59375	86	108	111	105	87	0.909238
10.5	0.0807825	0.0977382	42	0.46875	62	64	97	82	75	-4.4502
10.9167	0.0416514	0.041451	62	0.71875	86	88	90	111	85	0.0150091
9.25	0.0161346	0.0109751	90	0.96875	93	88	97	125	100	3.1066
9.33333	0.0768526	0.115492	51	0.5	82	96	105	101	80	-0.923505
9.25	0.150849	0.210926	72	0.40625	82	96	90	93	83	-0.936555
9.83333	0.0796104	0.242112	72	0.65625	86	106	84	98	90	0.616347
10.75	0.0989612	0.250639	74	0.34375	79	87	99	100	89	-0.734722
9.25	0.0242299	0.0415192	89	0.6875	83	97	80	116	87	0.898778
9.91667	0.0653233	0.0457374	72	0.53125	82	95	80	98	88	-0.463116
9.08333	0.0956785	0.177962	70	0.6875	79	98	94	106	92	0.550304
10.5	0.0609318	0.0784448	81	0.75	89	100	107	116	103	2.79012
9.33333	0.041413	0.0370645	78	0.59375	95	94	76	105	100	1.30369
10.75	0.0904176	0.160643	69	0.90625	85	109	113	88	102	2.181
10.8333	0.0381368	0.0392206	79	0.5	91	88	103	124	91	1.27399
10.6667	0.0363439	0.074891	50	0.9375	82	101	113	107	89	1.05686
9	0.124293	0.289702	62	0.53125	81	103	88	105	98	0.517647
10.25	0.0853605	0.166537	66	0.6875	84	101	92	116	84	0.563962
10	0.084341	0.0853961	66	0.5625	91	101	103	110	97	1.51137
10.1667	0.097825	0.139823	61	0.90625	92	98	67	102	95	0.930017
10.5833	0.0718404	0.0760946	77	0.4375	79	94	94	113	80	-0.479853
9.16667	0.102909	0.223903	52	0.40625	84	100	84	102	87	-0.820588
10.9167	0.032972	0.0712066	85	0.71875	87	102	101	119	97	2.39365
10.4167	0.0724257	0.119688	85	0.71875	92	110	107	108	100	2.92945
9	0.0792165	0.0485597	66	0.875	90	99	101	111	95	1.90659
9	0.0926436	0.143047	71	0.53125	94	95	55	101	91	-0.136994
9.5	0.0469209	0.0479204	90	0.46875	82	100	92	93	91	0.349756
10.5833	0.0605727	0.107995	55	0.5625	102	93	69	115	86	0.232036
10.75	0.0843696	0.132061	72	0.6875	78	101	109	107	87	0.696607
9.33333	0.0402308	0.0621375	71	0.71875	89	91	71	91	91	-0.101982
9.33333	0.0611651	0.0687355	61	0.46875	87	93	99	96	91	-0.180619
10.5	0.055781	0.0383665	58	0.6875	84	93	88	110	103	0.976679
10.25	0.109102	0.175245	86	0.625	90	93	60	105	91	0.397619
9	0.0602456	0.0511897	52	0.46875	80	85	103	98	80	-1.60246
9	0.0639688	0.145722	75	0.5	84	89	78	102	86	-0.622178
10.4167	0.0220508	0.0185889	78	0.84375	99	80	86	100	103	1.75563
9.16667	0.0273527	0.0196602	63	0.53125	81	82	71	91	88	-1.62486
9.83333	0.0391228	0.0219749	70	0.5	82	92	90	95	81	-1.00586
9	0.129602	0.25559	60	0.5	90	84	63	84	89	-1.55487
10.1667	0.0633804	0.0909051	65	0.46875	80	103	58	109	92	-0.466864
9	0.0458132	0.0665469	84	0.46875	71	96	99	124	87	0.304221
10.1667	0.098977	0.055776	45	0.375	94	94	84	119	94	0.142543
9.66667	0.0549557	0.0794477	40	0.4375	72	91	84	104	69	-3.05989
10.8333	0.0208433	0.015111	95	0.75	96	97	101	136	100	3.66933
9.08333	0.122531	0.180964	60	0.78125	73	85	74	97	100	-0.483084
10.8333	0.0420539	0.0447949	74	0.59375	89	103	97	120	117	3.16866
10.0833	0.122494	0.193099	71	0.53125	85	88	74	91	97	-0.372501
10.9167	0.0528636	0.0575577	76	0.5	84	91	84	95	98	0.142131
10.4167	0.0280451	0.0353615	56	0.90625	94	98	84	109	95	1.46094
9.08333	0.0835374	0.137022	79	0.8125	73	97	71	99	87	-0.286875
9.33333	0.0296322	0.0192607	62	0.4375	75	98	78	91	88	-1.40612
9	0.195475	0.426449	73	0.59375	88	93	94	93	83	-0.244877
10.4167	0.092301	0.0953093	52	0.625	90	92	105	97	89	0.0568349
9	0.060736	0.049508	62	0.71875	80	97	76	91	87	-0.706584
9	0.0547049	0.11196	34	0.40625	77	83	78	95	72	-3.5331
10.4167	0.144454	0.359023	52	0.4375	81	96	101	97	81	-1.21787
10.4167	0.0933059	0.114368	64	0.53125	95	97	107	87	98	0.914319
10.5833	0.0602869	0.10743	77	0.65625	84	95	78	123	88	0.722636
10.1667	0.0283656	0.0219557	52	0.625	94	103	109	94	93	0.90971
9.25	0.0234983	0.0429631	59	0.75	77	99	80	103	94	0.0759287
9.5	0.0414946	0.0248369	45	0.53125	80	88	82	84	88	-1.89582
9.08333	0.0362451	0.0547025	73	0.53125	79	90	90	104	89	-0.325862
9.41667	0.063546	0.0430569	58	0.5	94	95	69	109	89	-0.137142
10.9167	0.0836121	0.0645017	65	0.625	85	94	90	105	89	0.141193
10.9167	0.0734018	0.051311	56	0.53125	81	84	78	85	86	-1.88673
10.5	0.11004	0.184841	42	0.625	80	88	90	103	93	-0.741157
10.8333	0.0700082	0.113242	78	0.84375	83	86	82	88	99	0.494229
9.75	0.0396783	0.0566551	92	0.71875	95	99	99	124	108	3.65172
9	0.137754	0.126104	80	0.875	98	89	76	90	91	0.910938
10.0833	0.0291425	0.0283095	54	0.65625	90	81	78	84	88	-1.24319
10.4167	0.0241791	0.0177766	42	0.5625	76	75	82	82	92	-2.40277
10.25	0.109996	0.259973	62	0.71875	82	94	94	116	90	0.57894
9.5	0.0853066	0.131965	77	0.3125	71	89	94	90	86	-1.63251
9.5	0.145996	0.31403	56	0.46875	82	94	76	98	94	-0.759174
9.08333	0.0783781	0.142729	75	0.375	79	95	82	104	80	-1.14119
9.33333	0.0698661	0.0621159	73	0.875	78	104	54	113	97	0.875526
10.6667	0.125725	0.295818	94	0.75	85	96	107	124	97	2.64243
9.5	0.14445	0.435893	56	0.78125	85	98	92	90	100	0.667049
9.58333	0.0471607	0.0616792	92	0.9375	96	89	101	120	96	2.96873
10.3333	0.136033	0.245256	85	0.46875	90	97	97	87	90	0.374185
10.0833	0.0411441	0.0257456	52	0.6875	83	89	92	94	88	-0.695499
10.6667	0.095624	0.0678479	75	0.6875	106	105	78	103	101	2.42698
10.3333	0.0286308	0.0559837	54	0.8125	89	83	86	97	92	-0.093282
10.0833	0.0915254	0.217419	79	0.53125	75	92	103	104	83	-0.395969
10.75	0.13219	0.295697	61	0.71875	80	108	107	120	91	1.42511
10.5833	0.0735899	0.145213	65	0.65625	96	99	92	93	93	0.880102
10.0833	0.0491915	0.0353085	43	0.71875	80	99	97	110	92	0.181055
10.8333	0.0558568	0.0490192	62	0.40625	80	83	80	88	90	-1.70223
9	0.0531716	0.0398337	65	0.5625	80	96	67	89	89	-1.11658
10	0.0713553	0.10181	78	0.65625	85	94	57	110	101	0.746859
10	0.0279909	0.0484102	91	0.78125	103	105	105	106	96	3.23214
9.41667	0.0722738	0.223817	72	0.71875	77	91	82	116	94	0.47477
10.1667	0.0684123	0.087939	69	0.75	85	80	94	103	87	-0.112589
10.5	0.063038	0.0707381	44	0.90625	86	94	101	89	90	0.0568506
9.75	0.094306	0.169112	85	0.625	87	104	88	123	90	1.68307
9.25	0.0626653	0.324582	79	0.90625	88	82	103	122	87	1.44669
10.75	0.0602385	0.0738455	64	0.6875	90	95	88	103	93	0.681199
9.16667	0.0618837	0.0582395	75	0.59375	85	95	97	95	91	0.349226
10.9167	0.0398061	0.070191	68	0.9375	92	98	113	93	99	2.12226
10.0833	0.0383008	0.0553409	91	0.5625	81	105	117	102	97	1.86771
9.66667	0.0880849	0.124056	57	0.6875	78	101	82	95	87	-0.61048
10.8333	0.0361219	0.0272541	54	0.78125	91	105	109	94	95	1.33823
10.3333	0.0445393	0.0796982	63	0.9375	84	97	84	100	91	0.658594
10.0833	0.057322	0.0949242	51	0.40625	77	108	69	136	95	0.283452
9.83333	0.0815114	0.116413	57	0.46875	85	89	88	110	75	-1.34419
10.25	0.0570394	0.0821753	72	0.5625	82	96	88	90	88	-0.428357
9.08333	0.0944081	0.192403	31	0.625	84	93	86	98	89	-1.11986
8.91667	0.07539	0.178749	72	1	79	100	63	95	89	0.175726
10.4167	0.138168	0.233256	66	0.75	87	98	76	100	87	0.114985
9	0.0481886	0.0306841	77	0.78125	82	87	84	99	85	-0.178989
9.25	0.206173	0.305416	73	0.5	89	90	78	108	87	-0.148499
10.4167	0.0517041	0.0685783	89	0.75	88	92	92	93	94	1.10268
9	0.0547874	0.0881658	90	0.84375	92	102	92	101	99	2.44305
9.08333	0.0339067	0.0424552	74	0.4375	78	84	84	98	89	-1.07173
10.5833	0.051033	0.0754995	65	0.84375	89	89	107	116	93	1.54112
10.5833	0.0542605	0.0712787	86	0.90625	94	108	107	112	97	3.30625
10.4167	0.0690659	0.0940117	47	0.65625	73	76	57	86	88	-2.8415
9.83333	0.127326	0.283568	54	0.90625	77	100	71	76	83	-1.353
10.3333	0.0362446	0.0186419	75	0.5625	93	108	101	136	102	3.13876
10.1667	0.0920631	0.0918333	84	0.53125	81	105	84	119	87	0.810112
10.0833	0.0194946	0.024753	80	0.46875	97	107	111	99	96	1.98379
10.3333	0.135272	0.196757	50	0.625	72	93	101	101	89	-0.824179
9.75	0.0185401	0.0107885	75	0.53125	74	102	101	115	89	0.475876
9.08333	0.0895881	0.124644	64	0.75	87	96	80	97	92	0.294031
9.5	0.0683544	0.0829137	87	0.71875	88	89	82	120	92	1.33423
9.75	0.11623	0.17868	70	0.6875	83	100	115	118	88	1.36821
10.1667	0.111507	0.131387	41	0.84375	88	104	82	108	92	0.60546
9.5	0.0357339	0.0305532	87	0.8125	95	100	99	129	99	3.34445
10.1667	0.070079	0.0954516	55	0.625	83	91	92	105	84	-0.598956
9	0.0243121	0.0251431	32	0.875	82	88	94	88	92	-0.795845
9.33333	0.0679019	0.230712	98	0.84375	95	95	97	113	93	2.6258
9.75	0.0926379	0.162212	77	0.59375	85	91	101	124	89	1.06452
10.0833	0.0503156	0.0294226	77	0.875	94	78	84	91	95	0.668138
10.25	0.0553197	0.0992787	52	0.5	89	107	115	102	92	0.844586
10.1667	0.0774014	0.0805608	101	0.9375	104	84	90	116	95	3.00745
10.3333	0.0905142	0.155125	81	0.65625	95	102	82	107	92	1.4986
10.75	0.130547	0.23966	92	0.59375	92	103	103	124	96	2.72734
9	0.055955	0.0980798	56	0.46875	67	88	99	82	81	-2.52888
9.5	0.0835203	0.0892757	79	0.5	96	107	103	91	97	1.63307
10.4167	0.0735	0.133121	83	0.59375	98	89	88	104	112	2.36335
10.5	0.0318134	0.0431365	51	0.65625	90	101	97	88	99	0.619881
9.75	0.0859922	0.0758613	57	0.46875	88	98	67	96	81	-1.3374
10.1667	0.024907	0.0149957	85	0.5	83	99	90	103	91	0.550316
9	0.0630228	0.0869615	70	0.875	85	76	92	90	96	0.161262
10.25	0.0438489	0.038409	97	0.53125	102	94	78	101	108	2.43721
9.75	0.052198	0.0960242	77	0.46875	82	92	71	90	88	-0.999139
10.5833	0.0265782	0.0533657	64	0.5	81	94	94	88	88	-0.825573
10.3333	0.0862968	0.148714	81	0.78125	86	91	92	110	92	1.19869
9	0.0322111	0.0183862	92	0.8125	84	96	92	123	96	2.2668
10.75	0.0939114	0.0542969	55	0.71875	90	107	111	105	101	1.99478
10.9167	0.168748	0.283576	60	0.59375	88	97	99	112	95	0.973183
10.0833	0.083029	0.177413	70	0.25	88	92	86	104	87	-0.67747
9	0.0357685	0.044491	71	0.5625	76	101	69	110	89	-0.315299
9	0.103259	0.153145	63	0.4375	70	71	74	94	90	-2.50625
9	0.0294752	0.0271783	73	0.3125	83	99	82	109	102	0.53605
10.9167	0.0623081	0.0663541	77	0.875	104	103	107	99	111	3.80675
10.0833	0.0270139	0.0327447	74	0.5	89	96	84	107	94	0.630933
9.83333	0.0912771	0.14533	67	0.6875	91	96	65	99	82	-0.433941
10.3333	0.0485611	0.0814416	89	0.46875	89	85	101	117	98	1.44345
10.5	0.0794931	0.123993	80	0.75	88	101	103	117	88	1.76674
9.66667	0.0352118	0.0445327	76	0.9375	87	93	88	108	92	1.37875
10.8333	0.086761	0.149938	86	0.65625	100	99	74	106	112	2.81108
10.9167	0.074732	0.0789744	66	0.53125	94	97	92	109	91	0.815571
9	0.165265	0.297084	47	0.46875	74	99	74	99	83	-1.902
9.08333	0.0851876	0.234068	80	0.4375	79	84	71	102	89	-1.01963
10.1667	0.0604042	0.108378	67	0.75	91	95	101	93	93	0.918067
10.1667	0.118995	0.126289	56	0.71875	98	107	103	124	94	2.37818
9.16667	0.0862979	0.164726	66	0.34375	75	101	94	96	88	-0.905978
9	0.11788	0.274142	62	0.6875	77	98	86	105	96	0.29374
10.8333	0.0766164	0.0739955	91	0.71875	88	102	80	105	90	1.31523
9.25	0.0389637	0.0700472	31	0.53125	68	90	84	90	69	-3.74605
10.4167	0.11066	0.13987	51	0.4375	100	94	90	96	86	-0.317141
10.1667	0.0954068	0.221701	80	0.3125	78	85	84	112	90	-0.667244
10	0.0385385	0.0458981	75	0.65625	85	96	92	111	91	0.883602
10.9167	0.123049	0.220503	94	0.875	98	107	117	131	97	4.37911
9.83333	0.0600489	0.0700911	59	0.875	84	95	80	114	88	0.490848
9.33333	0.0730541	0.121616	58	0.65625	84	81	82	95	104	-0.0398216
10.6667	0.0274596	0.0464067	72	0.65625	86	105	120	109	101	2.33694
10.75	0.102759	0.170878	77	1	86	101	97	112	96	2.33741
9.66667	0.0811513	0.207583	91	0.625	91.5	100.3	64.2	104.5	93.7	1.11488
10.25	0.0481419	0.0733812	63	0.40625	82	89	109	98	92	-0.328985
9.08333	0.0632006	0.0545253	63	0.5625	81	92	80	102	88	-0.67568
10	0.151147	0.206431	57	0.5625	84	81	99	111	71	-1.48397
10.25	0.0833175	0.165179	77	0.875	85	102	99	117	90	1.8788
9	0.0887588	0.100561	69	0.4375	90	94	88	106	102	0.895611
10	0.0665771	0.0691007	48	0.5625	58	104	86	91	82	-2.33982
9.16667	0.130279	0.169391	33	0.46875	83	96	69	94	87	-1.93107
9	0.182283	0.290699	70	0.375	83	85	71	111	86	-1.0952
10	0.0737082	0.0943331	87	0.78125	100	96	88	131	99	3.20904
9.5	0.0735313	0.0894698	84	0.90625	93	94	94	111	100	2.5683
9.91667	0.0456833	0.0417504	85	0.875	92	97	111	119	91	2.62246
9.91667	0.140489	0.253092	60	0.53125	81	87	60	90	98	-1.15578
10.4167	0.0828652	0.197553	57	0.71875	94	98	84	91	98	0.750171
10.4167	0.0315159	0.0280755	69	0.59375	80	108	103	82	85	-0.202151
9.08333	0.029197	0.0274304	82	0.84375	97	103	90	94	89	1.65437
9.75	0.0693137	0.0651198	67	0.5	89	85	92	87	97	-0.195298
9	0.0722319	0.0952266	66	0.375	90	95	80	98	85	-0.733222
10.0833	0.0892799	0.226194	45	0.65625	80	92	78	87	90	-1.35584
9.91667	0.0461359	0.0666151	58	0.5	95	91	90	106	100	0.796838
9.25	0.0557334	0.0487325	84	0.3125	87	93	82	103	100	0.498514
9.16667	0.0414455	0.039597	79	0.46875	92	100	90	103	89	0.691903
9.41667	0.0649359	0.10955	67	0.6875	87	97	105	96	92	0.770965
9.91667	0.0659841	0.0409662	94	0.6875	91	103	94	123	92	2.46065
10.25	0.0554221	0.0954561	79	0.6875	75	81	84	124	100	0.768235
10.75	0.043685	0.0443422	95	0.84375	89	96	103	98	100	2.40343
9.83333	0.0960407	0.164505	84	0.40625	87	94	99	114	101	1.47315
9.08333	0.123539	0.20364	71	0.46875	72	68	78	79	85	-2.91171
10.9167	0.0892676	0.114628	72	0.75	87	102	101	87	92	0.870151
9	0.0670324	0.0706464	64	0.6875	74	95	86	117	90	0.0647304
10.4167	0.127777	0.289687	68	0.40625	97	74	76	94	91	-0.87599
9	0.279783	0.481409	88	0.90625	83	102	78	131	89	2.04137
9.16667	0.1172	0.176902	73	0.5	94	102	111	90	107	1.94889
9.41667	0.0563924	0.0759388	75	0.5	88	90	86	102	91	0.0923559
10.9167	0.0886712	0.147573	39	0.5625	81	86	82	90	89	-1.77227
10.3333	0.0475236	0.044357	73	0.59375	85	103	78	114	89	0.63251
9.75	0.162191	0.31145	74	0.6875	90	97	101	112	97	1.80006
9	0.0356084	0.0250329	65	0.5	82	96	80	104	90	-0.373153
9.5	0.0763319	0.0800375	86	0.8125	93	97	107	124	100	3.18894
9.83333	0.0447983	0.043274	78	0.90625	94	90	80	115	97	1.95241
9.08333	0.169468	0.324977	67	0.5	79	92	82	95	79	-1.52513
9.5	0.0261586	0.0151755	83	0.46875	80	67	97	100	88	-1.03623
10.25	0.0696857	0.0774831	43	0.53125	83	76	63	97	81	-2.6933
9	0.0315462	0.072637	59	0.46875	85	91	63	109	85	-1.14917
9.66667	0.0236293	0.0260936	75	0.40625	89	99	99	112	100	1.4043
10.4167	0.12112	0.236471	95	0.8125	88	83	97	107	102	2.06733
10.9167	0.0458444	0.20837	64	0.84375	87	102	97	93	89	0.765627
9.33333	0.0340738	0.0285756	66	0.375	77	94	62	96	88	-1.66938
9.58333	0.0358682	0.032025	89	0.78125	85	89	115	110	93	1.8249
9.25	0.175366	0.32485	57	0.46875	75	89	99	93	92	-1.05986
9	0.0516253	0.076032	59	0.65625	88	93	84	119	96	0.883982
9.66667	0.0422199	0.0300909	68	0.84375	81	100	90	120	88	1.08071
11	0.0585094	0.0644059	78	0.9375	95	105	99	113	107	3.58465
9.83333	0.0896617	0.0624213	53	0.9375	79	97	94	107	91	0.563116
9.91667	0.0733585	0.0800314	73	0.71875	83	98	109	96	94	1.03744
8.91667	0.0455171	0.0378638	51	0.5	85	95	82	82	89	-1.29156
10.9167	0.0673833	0.0616065	77	0.59375	96	101	109	92	102	2.01947
10.1667	0.152845	0.328345	97	0.6875	89	94	88	106	96	1.7267
9	0.0510496	0.0353036	80	0.5625	92	102	86	120	93	1.65351
9.66667	0.0667029	0.106489	83	0.8125	90	90	101	116	89	1.65752
10.25	0.0209361	0.0267665	92	0.5	86	105	99	97	101	1.73762
10.5833	0.0380651	0.0243831	74	0.90625	85	86	90	93	99	0.935558
10.8333	0.0337163	0.0387568	56	0.75	87	90	88	94	98	0.313736
9.33333	0.0369698	0.0252224	77	0.84375	91	91	84	125	92	1.74979
10.9167	0.0247583	0.0130363	51	0.4375	87	93	71	100	91	-0.973739
10	0.0558136	0.0361495	75	0.46875	82	89	103	90	90	-0.37021
9.25	0.052609	0.0337669	98	0.5	93	91	82	97	116	2.29804
10.4167	0.0257212	0.0155567	72	0.875	79	84	58	100	88	-0.701618
10.5833	0.1841	0.245587	85	0.5	76	74	92	91	81	-1.6614
10.6667	0.04345	0.0754721	83	0.5	89	99	105	103	92	1.17377
9.58333	0.0438927	0.0329198	59	0.875	81	89	78	113	90	0.170396
8.91667	0.0539938	0.0676691	69	0.59375	78	98	92	94	88	-0.365244
9.83333	0.106861	0.0913474	86	0.75	93	104	105	131	99	3.4202
9	0.0746489	0.0937238	74	0.5	91	98	78	98	92	0.29138
10.0833	0.0423357	0.0529773	66	0.71875	84	89	97	115	79	-0.0520637
9.91667	0.0780533	0.139479	91	0.84375	92	99	88	101	90	1.71561
10.8333	0.034899	0.0820393	75	0.625	82	110	99	95	91	0.864785
9.75	0.0389223	0.0427631	41	0.4375	86	89	94	110	92	-0.596197
10.1667	0.106523	0.177241	85	0.46875	90	105	115	100	91	1.49218
10.75	0.031439	0.0267713	85	0.53125	96	92	103	107	98	1.82898
10.3333	0.183466	0.347681	52	0.4375	76	85	97	103	73	-2.28066
9.66667	0.0620028	0.117564	76	0.5625	91	80	69	91	87	-0.899179
8.91667	0.0591894	0.0552648	63	0.375	67	95	65	100	83	-2.34019
10.0833	0.0801464	0.151456	76	0.46875	85	96	67	92	90	-0.626974
9	0.0863354	0.184042	59	0.71875	86	105	86	108	96	1.08012
9.75	0.0490129	0.152957	98	0.75	94	94	101	120	92	2.56909
9.66667	0.0883531	0.194229	64	0.90625	84	92	82	112	92	0.805974
9	0.0497039	0.0293825	62	0.40625	85	97	88	102	91	-0.290408
9.08333	0.0599909	0.0513099	58	0.40625	77	89	71	104	82	-1.94688
10.8333	0.0966308	0.0881075	79	0.625	89	104	92	99	90	1.00498
9	0.100234	0.126188	53	0.3125	75	101	74	91	86	-1.99866
10.1667	0.0341388	0.0421587	69	0.59375	81	109	109	123	104	2.39434
10.8333	0.0501068	0.119584	82	0.96875	96	99	80	109	98	2.50826
9.58333	0.0719497	0.112749	63	0.5	77	78	88	76	79	-2.68345
10.8333	0.0359657	0.0246326	94	0.75	93	104	99	116	98	2.99993
10.1667	0.129602	0.269204	67	0.5	90	102	90	97	92	0.429431
9.66667	0.0424945	0.0812898	63	0.625	85	98	94	82	89	-0.354615
9.33333	0.0598735	0.0730844	60	0.5	83	95	94	101	81	-0.844371
9.5	0.0425254	0.031611	62	0.8125	84	95	86	114	91	0.749099
10.5	0.141208	0.153812	83	0.71875	90	91	84	101	94	1.01187
9.33333	0.0545452	0.0581259	82	0.5625	78	92	84	107	88	-0.100895
9	0.0573787	0.109221	63	0.5625	89	105	82	95	95	0.478369
9	0.0560374	0.0694589	55	0.46875	81	100	97	84	88	-0.956947
9	0.118957	0.186366	56	0.53125	85	92	86	100	88	-0.65678
10.25	0.0743355	0.152216	71	0.59375	85	101	92	102	89	0.445742
10	0.0978012	0.183296	60	0.53125	81	81	86	104	87	-1.10655
10.5	0.094002	0.0717052	78	0.8125	86	98	115	117	93	2.1951
10.8333	0.143839	0.345259	72	0.90625	89	93	97	94	92	1.08554
9.66667	0.0350957	0.0635915	72	0.75	87	89	94	109	93	0.948959
10	0.14113	0.181192	72	0.375	91	82	90	93	92	-0.514801
10.8333	0.135225	0.279441	72	0.5625	82	97	94	99	94	0.370968
10.8333	0.0550042	0.0488335	89	0.78125	86	95	101	111	89	1.587
9.33333	0.0986495	0.111716	79	0.78125	87	107	115	124	93	2.74624
9.75	0.0475177	0.0618036	65	0.40625	80	80	58	88	85	-2.50558
9.5	0.0566546	0.0383797	67	0.9375	74	97	115	129	89	1.63872
9.83333	0.068277	0.117007	77	0.40625	90	99	69	90	88	-0.511544
10.1667	0.0512381	0.0553243	74	0.5625	83	102	67	92	89	-0.420941
9	0.0275184	0.0237468	61	0.5	78	96	92	95	88	-0.815208
9.25	0.0697316	0.124902	71	0.625	77	110	103	124	91	1.44684
9.75	0.0574592	0.0709491	59	0.9375	92	89	78	108	97	1.13894
10.4167	0.0307125	0.0241896	83	0.5	115	79	99	109	107	2.71128
10.8333	0.0907658	0.151083	66	0.75	90	97	109	112	96	1.82829
9.5	0.0709893	0.0620407	79	0.875	84	92	71	107	92	0.753752
10.0833	0.108737	0.198702	81	0.75	83	100	97	115	92	1.56943
10.5	0.0279709	0.0293456	78	0.8125	83	105	88	100	97	1.48978
10.75	0.0882671	0.203595	66	0.46875	91	91	86	84	101	0.0709396
10.25	0.0625539	0.167613	82	0.5	88	99	103	118	90	1.37291
10.5833	0.13022	0.107581	83	0.84375	102	102	90	119	90	2.69026
10.0833	0.0794382	0.0740169	89	0.96875	92	90	94	136	92	2.86951
9.58333	0.0800059	0.136546	65	0.5625	80	104	103	117	88	0.694415
10.1667	0.0726416	0.111193	49	0.46875	90	86	88	84	87	-1.43396
9	0.0793446	0.117922	69	0.53125	69	94	97	94	79	-1.54921
9.41667	0.164665	0.314181	75	0.4375	81	97	78	107	88	-0.334674
9.66667	0.0685241	0.0483299	56	0.4375	79	101	94	92	89	-0.824804
10.5	0.0451037	0.0298316	69	0.46875	69	89	58	94	82	-2.49521
10.0833	0.0361243	0.0241449	81	0.59375	80	94	99	116	85	0.505056
9.66667	0.147737	0.309957	40	0.46875	83	97	103	109	88	-0.498408
10.8333	0.0479007	0.0656803	64	0.625	77	105	97	84	95	0.0254251
10.25	0.0769805	0.068159	72	0.6875	83	101	97	114	96	1.46001
9.08333	0.128735	0.237057	70	0.5625	81	94	78	100	89	-0.457717
9.08333	0.0196401	0.021659	77	0.53125	80	84	71	107	90	-0.641798
10.9167	0.160327	0.355366	68	0.9375	97	102	109	116	99	3.11381
9	0.0943451	0.151968	69	0.71875	99	93	65	100	93	0.68385
10.9167	0.0862115	0.0805483	85	0.59375	81	109	90	102	98	1.42404
9.75	0.119591	0.112277	69	0.5625	79	100	101	114	88	0.469617
9	0.0969441	0.133318	77	0.5625	83	100	67	100	90	-0.120101
9.75	0.0750687	0.0487432	96	0.65625	83	85	90	113	97	1.30968
9.66667	0.0618352	0.0571608	81	0.5	88	94	99	100	99	1.1063
10.75	0.0449516	0.0310338	87	0.9375	93	89	62	113	103	2.10222
9.5	0.0484477	0.0793934	31	0.28125	78	74	69	95	78	-3.97436
9.25	0.0254349	0.013749	60	0.5	78	96	97	79	88	-1.20716
9.83333	0.0211362	0.0166589	84	0.65625	80	106	97	131	90	1.87023
9.91667	0.0253036	0.042426	77	0.75	85	104	107	116	90	1.82852
9.08333	0.113091	0.224678	75	0.5625	83	108	94	114	69	-0.201288
10.6667	0.0381555	0.0215008	76	0.65625	108	110	105	127	103	4.06722
10.3333	0.121462	0.144079	65	0.75	82	104	113	93	91	0.877497
10.5	0.0299935	0.0271795	67	0.5	88	95	86	116	92	0.543945
10.0833	0.0519849	0.146305	87	0.53125	99	91	99	95	93	1.24733
10.9167	0.133993	0.187364	57	0.78125	84	95	88	109	94	0.634285
10.8333	0.0213219	0.0219331	59	0.875	95	99	101	102	93	1.58591
10.3333	0.0582885	0.0705332	91	0.65625	92	103	120	118	102	3.38347
9.66667	0.0560763	0.144249	60	0.65625	75	97	86	95	92	-0.503243
10.25	0.0516291	0.0415308	83	0.65625	83	105	94	113	91	1.42719
10.8333	0.0668663	0.0920635	56	0.4375	84	88	53	110	93	-1.13778
9.25	0.0551527	0.0880017	62	0.5625	68	101	82	136	87	-0.0375776
10.6667	0.0670446	0.0903907	79	0.75	89	99	86	117	90	1.4852
9.33333	0.0474715	0.0439907	69	0.75	86	83	88	100	95	0.331724
9.91667	0.0419972	0.0837322	61	0.21875	86	94	78	96	88	-1.34311
10.6667	0.0624714	0.0466011	80	0.96875	97	109	115	116	97	3.75338
10.6667	0.0914748	0.151586	76	0.46875	82	97	84	112	94	0.451473
10.1667	0.0483593	0.121397	60	0.6875	85	89	88	123	84	0.133564
9.5	0.20929	0.337466	46	0.4375	79	101	99	87	87	-1.25153
9.16667	0.0379293	0.0414238	99	0.71875	98	97	90	97	100	2.43138
9.41667	0.0491516	0.100138	48	0.625	88	88	86	107	82	-0.833231
9.66667	0.0899442	0.0840371	65	0.375	80	104	74	95	77	-1.63421
10.25	0.043798	0.0562203	69	0.46875	75	96	88	82	86	-1.41257
9.83333	0.102318	0.0746348	82	0.5	92	99	97	113	111	2.60317
10.9167	0.0867191	0.294546	55	0.625	83	97	101	86	97	0.0600944
9.58333	0.100162	0.169725	55	0.53125	78	95	60	95	90	-1.48738
9	0.0306186	0.0308155	52	0.59375	79	95	82	86	90	-1.18917
9.5	0.0970608	0.0847301	61	0.5625	76	102	78	99	86	-0.859673
10.75	0.0920062	0.167827	78	0.59375	87	95	88	87	88	-0.082016
10.1667	0.101596	0.305174	66	0.375	80	79	101	97	89	-1.17133
10.75	0.0914795	0.115983	83	0.53125	97	107	105	99	100	2.31581
9.33333	0.0676721	0.0920507	54	0.6875	71	99	92	97	101	0.0230519
10.25	0.0464075	0.023935	75	0.46875	92	89	90	79	94	-0.216972
9.75	0.140813	0.265922	61	0.5	81	101	92	109	90	0.0565533
10.6667	0.0280623	0.0336345	62	0.5625	90	107	97	89	98	0.899854
9.41667	0.0757077	0.139061	84	0.5	91	102	90	102	85	0.634488
9.83333	0.0876998	0.165922	67	0.53125	78	94	60	100	89	-1.12746
10	0.0852289	0.133312	58	0.96875	90	93	90	92	97	1.00767
10.5833	0.0432126	0.0707217	78	0.5	87	93	78	116	93	0.600543
10.5833	0.100176	0.10583	84	0.6875	85	105	92	84	94	0.910531
9.08333	0.0916887	0.169298	63	0.59375	85	94	97	123	90	0.761029
9.58333	0.0505148	0.0816975	95	0.875	95	98	84	116	97	2.78972
10.3333	0.136044	0.317881	67	0.90625	86	95	67	91	95	0.350977
10.75	0.0536128	0.0704248	76	0.6875	97	107	84	113	99	2.37261
10.1667	0.0201592	0.0148314	73	0.78125	92	103	88	118	105	2.6952
10.1667	0.130823	0.198248	72	0.71875	85	93	84	117	93	0.958459
9.41667	0.116863	0.323633	72	0.46875	75	93	86	108	83	-0.909633
10	0.062551	0.10424	78	0.5	86	106	97	85	91	0.395798
10.8333	0.0736692	0.15692	64	0.71875	104	82	69	90	105	0.928382
9.25	0.0742222	0.121929	85	0.5	81	95	84	97	85	-0.372476
9.33333	0.100204	0.208882	37	0.21875	70	81	67	95	76	-4.25495
9.83333	0.0481609	0.109143	59	0.46875	81	106	88	99	87	-0.438664
10.5	0.0946021	0.245844	76	0.4375	87	89	74	90	114	0.723025
9.58333	0.0313505	0.0203384	88	0.59375	83	96	80	117	92	0.978254
10.6667	0.0903894	0.0778088	73	0.75	82	78	86	97	83	-0.824644
8.91667	0.0625422	0.0513101	58	0.78125	84	109	78	112	91	0.87449
9.83333	0.0688415	0.0820403	58	0.65625	81	99	84	123	91	0.538628
10.9167	0.0354734	0.0780402	61	0.4375	79	97	90	120	80	-0.662194
9	0.101067	0.202024	84	0.46875	82	98	80	116	97	0.916906
9.58333	0.0669849	0.0763408	48	0.375	82	98	94	103	87	-0.926385
9.08333	0.074684	0.219489	75	0.6875	89	102	78	112	91	1.10946
9.33333	0.139057	0.168388	40	0.28125	81	90	82	84	81	-2.86051
10.3333	0.0533529	0.0570517	82	0.96875	81	86	105	123	95	2.02211
9.66667	0.0481715	0.170481	59	0.4375	79	101	107	93	91	-0.321715
10.75	0.0892279	0.214686	51	0.71875	81	107	103	114	92	0.979836
10.75	0.0216505	0.0166017	76	0.375	84	94	94	119	90	0.409643
10.0833	0.0245625	0.0200419	41	0.34375	80	99	71	79	82	-2.73315
10.0833	0.0380669	0.0702384	45	0.71875	79	90	90	94	88	-1.01661
9.08333	0.04232	0.0488211	78	0.71875	74	103	92	105	80	-0.0554768
9	0.207532	0.341951	77	0.28125	90	99	63	97	92	-0.445429
9.91667	0.0417544	0.0379894	51	0.53125	84	85	59	97	93	-1.43951
9.91667	0.162814	0.345918	59	0.5	76	81	90	117	80	-1.41666
9.91667	0.0133748	0.0584617	84	0.5625	78	86	92	131	89	0.662615
9.58333	0.0619853	0.0481026	71	0.5	88	100	101	124	92	1.38265
10.3333	0.0562041	0.0334601	70	0.5	90	103	105	120	92	1.53427
10.6667	0.0228766	0.0332899	89	0.96875	84	111	80	89	97	1.88673
9.66667	0.091007	0.192636	46	0.3125	74	67	67	91	74	-4.38659
9.08333	0.101138	0.29208	59	0.5	67	79	76	93	89	-2.38105
10.5	0.0998408	0.204677	56	0.71875	91	91	90	93	102	0.745881
9.08333	0.0588877	0.0897076	62	0.46875	74	90	84	97	83	-1.69661
10.4167	0.0224327	0.0386913	61	0.53125	71	88	92	90	87	-1.60642
10.1667	0.0861098	0.108203	67	0.625	90	103	57	94	92	-0.048551
9.5	0.0685942	0.0961962	90	0.625	82	107	124	98	108	2.8083
9.41667	0.104035	0.0742548	65	0.28125	77	88	90	121	77	-1.47782
10.1667	0.0216939	0.013242	83	0.125	78	106	88	120	87	-0.0686887
10.6667	0.0264971	0.0235233	43	0.40625	88	104	94	87	94	-0.5037
9.75	0.037146	0.0563599	66	1	80	105	97	106	91	1.41351
10.8333	0.0363732	0.0258228	86	0.75	86	100	94	110	89	1.45378
10.5	0.186873	0.292476	94	0.625	85	95	105	118	91	1.75243
10.5	0.0444529	0.041396	47	0.8125	80	96	103	118	92	0.730851
10.3333	0.0747791	0.109027	90	0.71875	97	100	105	124	93	2.93188
10.25	0.116867	0.127647	80	0.59375	90	101	88	116	88	1.19594
9.75	0.0497203	0.0479216	89	0.5625	101	86	86	116	79	0.756363
9	0.0709687	0.122028	78	0.875	85	100	99	113	96	2.08494
11	0.0251704	0.0202735	103	0.65625	97	89	111	113	99	2.9036
10.4167	0.0702361	0.0453584	97	0.75	107	92	97	98	100	2.88465
10.4167	0.115502	0.117719	47	0.65625	89	103	107	104	91	0.723352
9.66667	0.0326766	0.0744003	83	0.5625	86	96	88	102	85	0.224564
10.0833	0.0614117	0.0629185	91	0.625	95	107	88	110	112	3.33327
10.3333	0.0790247	0.119729	86	0.5	85	94	90	111	79	-0.0188291
9	0.03672	0.0239636	98	0.78125	76	105	111	128	94	2.71199
9.91667	0.0661443	0.0663519	80	0.75	76	100	92	110	91	0.879837
10.0833	0.0316358	0.0346675	59	0.53125	85	88	90	97	89	-0.6702
9.33333	0.0221972	0.0235501	61	0.78125	88	90	97	106	90	0.604044
10.1667	0.0728172	0.0740114	77	0.625	78	97	60	100	87	-0.682909
10.25	0.0459093	0.0406538	73	0.4375	91	91	62	100	99	0.0323648
9.75	0.0633286	0.111634	57	0.53125	92	101	71	101	88	-0.229733
9.33333	0.128408	0.207167	90	0.5	92	99	115	121	97	2.55416
9.5	0.0578007	0.0409332	82	0.5625	88	75	74	114	100	0.507801
10.25	0.0428168	0.0638006	80	0.5	80	94	94	124	92	0.847139
9.91667	0.118401	0.185772	72	0.25	80	99	69	109	94	-0.53903
10.1667	0.112608	0.13368	79	0.65625	91	100	97	120	95	2.05375
9	0.0575605	0.0406247	75	0.46875	81	99	67	106	92	-0.205743
10.1667	0.0325938	0.0169755	69	0.46875	84	88	90	107	86	-0.483377
10.9167	0.0700207	0.0524231	82	0.625	90	103	109	109	93	1.93106
10.75	0.138043	0.296232	58	0.71875	86	84	88	93	100	0.121511
10.8333	0.0179508	0.0323054	77	0.875	83	97	113	103	85	1.16346
9.5	0.0309857	0.0266532	68	0.5625	80	98	94	84	89	-0.547032
9	0.124154	0.185096	53	0.40625	77	90	78	97	100	-0.982811
9.75	0.0660595	0.0958309	51	0.3125	81	103	86	89	84	-1.60833
9.08333	0.0390712	0.0541153	67	0.59375	81	95	115	103	96	0.862456
10.0833	0.0767542	0.0598344	77	0.71875	85	86	122	118	88	1.34119
9.75	0.167142	0.193569	43	0.4375	69	96	107	88	76	-2.50152
10.5833	0.0340034	0.0284211	87	0.6875	96	99	101	95	91	1.64078
10.25	0.0426185	0.0720481	74	0.53125	72	97	74	110	78	-1.22961
9	0.110906	0.240317	69	0.4375	83	100	84	103	91	-0.0852574
9.83333	0.0771831	0.0855075	85	0.5625	86	98	92	103	93	0.960198
10.25	0.042285	0.0330638	61	0.8125	84	101	97	117	90	1.20235
9.5	0.0399721	0.0519286	76	0.4375	90	92	69	108	93	0.106892
10.4167	0.0376726	0.053627	102	0.625	90	83	94	108	106	2.17062
9.41667	0.146974	0.17863	63	0.375	87	89	82	93	102	-0.23535
9.58333	0.0440027	0.0615232	47	0.5	76	83	107	92	84	-1.78613
10.6667	0.0753564	0.0698163	68	0.78125	91	103	94	100	95	1.49101
10.8333	0.132195	0.223292	67	0.1875	76	110	124	107	91	0.313161
9.75	0.039925	0.0726579	68	0.53125	82	100	84	113	93	0.4536
10.25	0.0574241	0.0436537	80	0.65625	88	110	82	115	93	1.71743
10.25	0.0960945	0.215636	74	0.53125	84	98	82	118	89	0.492391
9.66667	0.0420145	0.0553253	88	0.625	105	98	99	127	100	3.40574
9.41667	0.0278498	0.0282169	93	0.59375	82	99	90	102	87	0.627734
10.9167	0.0363633	0.0720067	76	0.65625	85	96	97	116	90	1.09905
10.5833	0.0228814	0.0375586	97	0.90625	98	101	117	129	102	4.55081
9.83333	0.101372	0.347786	60	0.40625	78	92	80	84	94	-1.38885
10.5	0.03306	0.0212029	76	0.71875	82	93	82	76	96	-0.148637
8.91667	0.0597177	0.0667324	37	0.875	71	87	60	113	83	-1.7867
9.33333	0.0371709	0.0493597	53	0.46875	67	102	90	111	85	-1.17325
9	0.247238	0.45098	67	0.625	81	94	80	97	92	-0.264874
9.25	0.0660116	0.164327	70	0.59375	91	102	105	100	91	1.09387
9.33333	0.125417	0.192634	92	0.5	91	98	97	119	101	2.33221
9.16667	0.0538024	0.0559293	75	0.4375	84	99	103	105	90	0.477344
10.8333	0.0204251	0.0123277	73	0.6875	96	108	99	96	91	1.59913
10.9167	0.0254263	0.0199276	63	0.5	104	93	97	94	88	0.500575
10.6667	0.0527989	0.130342	75	0.53125	91	98	90	114	94	1.22816
10.6667	0.0397977	0.0644764	73	0.75	92	97	113	117	91	2.03084
10	0.127819	0.201978	77	0.53125	81	102	59	94	96	-0.182688
10.5	0.0344169	0.0213793	62	0.5	76	90	103	107	90	-0.405836
10.75	0.112477	0.189993	75	0.75	92	107	111	97	91	1.82522
10.4167	0.108662	0.139238	89	0.8125	80	96	94	131	95	2.20367
10.5	0.0779741	0.10496	54	0.5625	98	104	90	79	110	1.28428
10.5833	0.140718	0.251046	82	0.4375	77	90	82	131	88	0.176044
9.33333	0.23151	0.449571	60	0.5625	90	92	86	102	103	0.752145
9.41667	0.0547493	0.0537003	89	0.96875	95	88	82	108	97	2.18135
9.58333	0.0632979	0.0606839	51	0.46875	81	70	58	87	82	-3.27615
9.08333	0.0592118	0.10885	58	0.46875	82	103	90	84	86	-0.98755
10.1667	0.0839589	0.174752	59	0.75	76	99	84	97	89	-0.377049
10.5	0.0719071	0.105849	79	0.75	87	98	105	109	96	1.88187
9.08333	0.131759	0.167257	65	0.90625	81	105	76	106	89	0.677893
9.25	0.0615857	0.131022	42	0.53125	79	97	80	95	82	-1.77949
9.75	0.120156	0.231315	52	0.5625	80	99	90	76	87	-1.36886
9.16667	0.113896	0.260609	86	0.78125	90	99	90	117	101	2.54878
9.75	0.128251	0.139155	81	0.5	76	98	90	109	85	-0.1368
8.91667	0.0337198	0.0195742	46	0.46875	74	95	84	90	84	-2.07053
10.6667	0.0454713	0.027411	90	0.90625	102	95	76	109	110	3.39712
9	0.0486829	0.113122	88	0.46875	103	83	80	105	102	1.49976
9.5	0.0259113	0.0372011	66	0.5	86	81	76	131	93	0.191023
10.0833	0.0960813	0.231774	54	0.3125	95	105	71	93	89	-0.641325
10.5	0.0537557	0.0372693	34	0.40625	77	93	82	84	80	-2.90459
10.9167	0.0869248	0.109384	73	0.65625	88	99	88	94	97	0.882043
9.5	0.0389462	0.0245337	81	0.5	109	100	103	121	99	3.08082
9.5	0.109437	0.127191	80	0.6875	89	91	84	93	90	0.334898
9.41667	0.0329931	0.0195423	64	0.375	81	83	94	124	91	-0.252879
10.5	0.0892509	0.186121	79	0.84375	91	107	105	114	105	3.31891
9.16667	0.120099	0.210383	70	0.4375	92	90	65	95	90	-0.675439
10.9167	0.0531516	0.12945	72	0.5	76	71	82	97	79	-2.26778
10.0833	0.0955828	0.353187	74	0.46875	76	102	86	114	96	0.510074
10.5833	0.0354601	0.0230375	67	0.5625	95	97	105	97	113	2.24058
10.6667	0.0544398	0.0412082	69	0.5625	103	109	103	102	88	1.69383
10.3333	0.0658026	0.107488	75	0.1875	75	110	65	107	83	-1.25758
10.4167	0.122528	0.244241	85	0.90625	98	100	107	110	110	3.93012
10.1667	0.0798643	0.126804	83	0.84375	89	102	84	110	93	1.83622
10	0.12793	0.315034	40	0.4375	84	99	80	102	105	-0.0714453
9.75	0.0186738	0.00992106	60	0.375	85	83	65	95	82	-2.17359
9.16667	0.0664359	0.115455	96	0.5	89	93	84	108	91	0.934908
9.25	0.148403	0.168759	75	0.9375	85	94	97	102	91	1.23952
10	0.0483005	0.0298208	86	0.53125	84	101	94	118	95	1.53905
10.4167	0.100885	0.324818	64	0.46875	74	89	90	98	90	-1.09286
10.75	0.0558225	0.0838499	81	0.6875	93	104	113	111	92	2.30386
10.0833	0.0120906	0.00684644	82	0.90625	88	93	97	116	105	2.7488
9.91667	0.0395147	0.0755111	89	0.875	95	106	103	131	98	3.83133
9.66667	0.100163	0.121029	81	0.5	88	103	94	116	89	1.1869
10.4167	0.0356531	0.113414	80	0.90625	92	98	63	97	97	1.31776
9.75	0.0971575	0.0637721	39	0.4375	88	100	97	94	83	-1.10481
9.16667	0.128852	0.284082	46	0.40625	80	96	88	97	87	-1.38901
9	0.0614288	0.0467375	85	0.65625	81	89	74	102	99	0.538743
9.5	0.149245	0.181294	58	0.78125	93	102	97	116	84	1.14447
9.5	0.0751279	0.068731	90	0.5	82	99	86	129	87	1.0631
9	0.0763214	0.0894805	82	0	85	92	52	111	91	-1.29665
9.5	0.0449449	0.120944	80	0.6875	84	101	86	109	87	0.783076
10.4167	0.0993564	0.257465	70	0.40625	90	103	90	100	87	0.125923
9.08333	0.0676747	0.081169	57	0.28125	62	98	69	105	84	-2.53893
9.25	0.0408272	0.0379453	71	0.5	83	96	76	94	91	-0.482602
10.4167	0.0986513	0.216614	97	0.25	95	109	115	120	103	3.07631
11	0.0212032	0.0229769	94	0.5	96	84	113	119	103	2.57164
9.5	0.147778	0.425887	32	0.53125	83	65	71	82	69	-4.40698
10.5	0.0756196	0.120057	91	0.90625	88	95	92	110	92	1.97015
10.6667	0.0721767	0.201829	74	0.4375	83	100	111	116	93	1.11515
9.83333	0.0921938	0.332805	64	0.46875	80	96	88	88	86	-1.11617
9.16667	0.157572	0.298762	71	0.75	83	89	67	109	101	0.655021
9.66667	0.0722018	0.136507	57	0.46875	91	89	84	93	91	-0.635056
10.5833	0.0882191	0.27883	72	0.90625	87	97	67	100	91	0.62198
9.41667	0.0847548	0.110732	68	0.46875	77	96	82	101	94	-0.409098
10.0833	0.0525566	0.0347775	81	0.5	90	98	90	98	85	0.23998
10	0.0599127	0.0579977	77	0.625	101	103	78	104	92	1.49446
10.9167	0.132961	0.228774	39	0.4375	94	100	90	109	97	0.358394
9.41667	0.0608474	0.0489038	76	0.71875	80	98	76	112	95	0.808432
9.83333	0.075835	0.0887819	72	0.375	83	86	94	99	90	-0.630135
10.8333	0.0954026	0.132004	73	0.78125	92	96	59	96	98	0.747853
10	0.0479187	0.0310134	71	0.5	82	89	84	94	87	-0.87408
10.3333	0.0530844	0.102096	74	0.71875	72	87	76	89	86	-1.28749
9.41667	0.039352	0.124457	82	0.53125	89	98	86	116	89	0.975331
10.8333	0.0901992	0.217617	48	0.71875	82	99	80	106	97	0.248516
9.83333	0.124448	0.162637	93	0.59375	97	93	84	125	101	2.57387
9.16667	0.097928	0.167791	57	0.65625	82	94	84	94	88	-0.662123
9.66667	0.0740881	0.0522542	85	0.71875	90	98	97	109	88	1.45903
10.25	0.119191	0.198832	91	0.96875	83	104	107	124	90	2.78715
10.9167	0.035831	0.0303178	78	0.96875	91	99	86	112	92	1.99554
9.25	0.0810043	0.0868541	72	0.5	83	96	103	93	88	-0.107984
9.33333	0.0709793	0.0713816	54	0.53125	86	91	94	88	82	-1.25383
10.25	0.0347457	0.0383377	73	0.59375	92.6	97.9	92	107.1	96.5	1.37764
10	0.0611631	0.0532326	64	0.6875	80	101	101	97	87	0.127388
9.16667	0.048564	0.071564	42	0.46875	79	65	71	82	80	-3.79583
9	0.0368718	0.0278582	82	0.5	85	104	82	116	92	1.03546
10.5833	0.104345	0.162234	91	0.8125	105	89	105	117	112	4.11818
10.6667	0.0546618	0.0999828	81	0.78125	83	91	76	113	94	0.926636
10.75	0.0211933	0.0261944	77	0.3125	72	82	74	111	78	-2.13964
10.3333	0.10415	0.17592	60	0.5	97	100	109	105	98	1.52731
8.91667	0.0539863	0.0892921	87	0.625	80	101	88	106	86	0.525455
10.3333	0.063561	0.228433	74	0.15625	81	96	78	93	90	-1.27594
9.16667	0.0314952	0.0196989	76	0.4375	86	106	103	91	83	0.0180919
9.83333	0.0522938	0.0593946	71	0.46875	87	94	90	110	90	0.278276
10.25	0.0542141	0.0413228	84	0.625	95	94	103	97	95	1.54413
10.9167	0.0708147	0.119798	62	0.375	77	87	86	90	81	-2.14311
10.6667	0.0637147	0.0704032	80	0.875	98	105	103	104	102	3.16433
9.08333	0.045788	0.0824417	60	0.8125	84	99	84	91	92	0.189967
9	0.0271059	0.0219277	70	0.59375	80	90	80	96	89	-0.66679
9.58333	0.217189	0.333584	78	0.46875	93	111	117	92	92	1.55201
10.8333	0.0673222	0.0654826	102	0.90625	93	97	99	109	93	2.75966
10.5833	0.0468806	0.0368302	62	0.84375	98	109	105	116	101	3.11189
10.5	0.0994627	0.165587	65	0.78125	90	100	86	118	98	1.79946
9	0.0291131	0.0215876	74	0.46875	84	93	80	103	89	-0.307683
10.4167	0.0677822	0.103687	86	0.59375	88	93	71	126	90	1.01717
9.83333	0.047965	0.198829	56	0.4375	85	97	92	94	74	-1.58696
10.9167	0.0291912	0.0243679	87	0.96875	88	107	80	111	99	2.65676
9.75	0.0667024	0.193642	78	0.4375	82	99	97	90	101	0.571295
8.91667	0.118433	0.162964	63	0.71875	84	91	86	95	90	-0.191201
10.3333	0.0196299	0.0223051	65	0.5	89	92	80	100	88	-0.41357
[truncated: 950 more rows]

## Sheet: Year2
Age_Y2	meanFD_Y2	stdFD_Y2	RAVLT	LMT	PicVocab	Flanker	Pattern	Picture	Reading	PC1
12.6667	0.0399729	0.0388112	58	0.96875	80	97	105	100	90	0.770791
12.4167	0.0517684	0.127238	56	0.5	80	94	103	94	99	-0.0369741
13.0833	0.0690202	0.113854	45	0.53125	84	92	99	90	82	-1.3875
12.8333	0.0416975	0.0362506	73	0.84375	91	112	97	108	100	2.69523
12.3333	0.0297644	0.0403482	63	1	94	91	92	99	98	1.63858
11.4167	0.0431866	0.0369999	35	0.5625	67	109	115	83	90	-1.17494
12.75	0.0556528	0.100712	71	0.46875	96	93	99	106	94	1.00971
11.25	0.0398294	0.0424583	69	0.65625	92	104	105	116	90	1.73189
12.25	0.0231262	0.0140334	73	0.78125	108	105	115	114	104	3.9543
10.9167	0.0450427	0.0293867	71	0.53125	91	105	86	124	93	1.53301
11.5833	0.0421744	0.0312985	68	0.90625	87	104	92	118	90	1.7679
11.75	0.0207982	0.0138845	68	0.53125	79	96	103	116	90	0.453776
11.9167	0.122424	0.118514	93	0.6875	98	100	113	115	99	3.26902
12.5833	0.0481542	0.111161	98	0.71875	104	108	103	119	104	4.2813
11.5	0.112695	0.284984	76	0.84375	91	106	97	133	100	3.28499
13	0.0989332	0.117706	58	0.96875	100	104	117	123	102	3.70277
12.1667	0.0605085	0.0511441	64	0.96875	102	105	115	121	108	4.26766
12.8333	0.065937	0.100493	58	0.875	102	98	109	114	95	2.51676
11.3333	0.0299337	0.0292114	57	0.4375	80	82	92	108	86	-1.2133
12.9167	0.155043	0.288525	55	0.53125	87	75	88	83	101	-0.867074
12.0833	0.0983574	0.111631	74	0.5625	93	95	88	109	91	0.88128
12.0833	0.274868	0.498004	91	0.96875	95	106	115	133	95	4.20361
10.8333	0.0881954	0.0452139	85	0.5	86	99	107	115	88	1.22224
12.75	0.0517009	0.0998982	56	0.53125	86	96	94	95	92	-0.189672
11.75	0.150197	0.228924	85	1	93	105	92	110	97	2.94323
12.5	0.112455	0.314859	76	0.9375	94	97	120	123	103	3.66953
12	0.0301307	0.0237466	68	0.90625	93	94	97	109	98	2.03191
12.5833	0.0424266	0.0614712	55	0.9375	90	99	115	119	93	2.1553
12.75	0.0386386	0.0394589	82	0.9375	102	101	74	119	113	3.9162
12.4167	0.0984034	0.229852	68	0.59375	107	111	134	101	110	3.99074
11.9167	0.0831572	0.0914196	45	0.5	79	110	124	97	90	0.190977
13.1667	0.0547112	0.0356718	84	0.8125	94	102	111	115	94	2.8198
12.75	0.0239822	0.0284503	96	0.8125	96	108	124	124	99	4.3016
11.8333	0.0494701	0.0339135	59	0.84375	87	100	99	102	99	1.48778
12.75	0.0449253	0.0589264	67	0.9375	98	101	103	108	96	2.55397
12	0.133826	0.171196	60	0.8125	100	106	109	106	99	2.64816
11.75	0.0253089	0.021181	78	0.90625	95	101	113	111	102	3.29374
10.9167	0.142429	0.248555	74	0.75	87	90	76	108	91	0.508691
11.8333	0.0260821	0.0619342	73	0.90625	84	104	101	111	88	1.6061
12.9167	0.0427997	0.0441822	64	0.90625	82	103	113	121	92	2.02755
12.0833	0.060343	0.0739152	49	0.5	75	89	76	92	87	-2.0224
11.5833	0.0489358	0.044368	63	0.5	78	99	94	113	83	-0.390687
11.8333	0.0698223	0.0808697	76	1	100	100	122	115	103	4.01905
10.8333	0.0808652	0.0596348	44	0.4375	93	89	86	88	79	-1.78835
12.4167	0.0314982	0.0177867	77	0.75	89	92	101	105	90	1.13326
12.25	0.0412613	0.0618363	85	0.78125	90	108	124	111	92	2.83337
13	0.0484971	0.0385971	65	0.9375	92	99	109	113	99	2.58587
11.8333	0.0693166	0.0548486	76	0.75	85	111	111	129	95	2.83891
12.25	0.0613099	0.0552411	73	0.84375	74	101	103	109	93	1.15623
12.75	0.0495497	0.0387448	67	0.90625	89	97	97	129	91	2.0713
11	0.0319933	0.0364907	79	0.5625	84	83	76	116	92	0.131791
12.5	0.070212	0.040067	74	0.84375	87	99	113	98	92	1.58147
13.0833	0.0269836	0.0213864	57	0.8125	87	99	105	104	95	1.26898
12.25	0.13148	0.200891	71	0.59375	81	98	105	113	86	0.542967
11.3333	0.045432	0.0837389	60	0.84375	73	88	111	107	91	0.268544
12.8333	0.0306107	0.0366089	54	0.8125	90	109	101	112	93	1.74069
12.5	0.0305966	0.0345225	66	0.96875	86	108	107	123	94	2.65442
11.6667	0.0396362	0.0255087	73	0.8125	93	102	109	108	98	2.48416
10.9167	0.0446714	0.0257836	72	0.78125	84	106	99	88	97	1.23232
12.6667	0.0176921	0.0222081	72	0.5625	83	94	74	108	97	0.342181
12.5	0.0920892	0.12706	65	0.40625	79	104	88	100	77	-1.17912
12.25	0.0689314	0.113627	84	0.90625	98	93	105	115	95	2.81843
12.9167	0.108881	0.114525	46	0.75	86	95	101	105	96	0.660602
12.9167	0.0160332	0.0281719	67	0.96875	76	94	107	115	92	1.30006
11.9167	0.0571592	0.0835943	78	0.90625	76	90	105	133	92	1.79355
13	0.101199	0.215075	68	0.5625	87	99	109	97	93	0.78396
12	0.0365966	0.0291521	63	0.75	87	94	99	102	93	0.799565
11.0833	0.15317	0.202145	59	0.8125	96	109	86	111	95	1.95211
11.6667	0.106616	0.0906355	66	0.53125	80	88	92	108	93	-0.12488
11.5	0.0545613	0.0339631	66	0.65625	89	99	92	107	93	0.967626
11	0.0506774	0.100812	65	0.5625	83	101	97	111	101	1.2374
12.75	0.149848	0.301637	66	0.96875	104	95	90	109	102	2.80032
11.1667	0.0288454	0.0243548	80	0.84375	94	103	101	123	93	2.78282
11.4167	0.127901	0.224398	56	0.71875	86	99	105	113	98	1.4468
11.75	0.0694062	0.17316	70	1	91	104	115	119	98	3.22293
10.9167	0.0573904	0.113582	63	0.65625	82	96	107	102	90	0.408154
12.5833	0.0678014	0.050416	59	0.65625	85	103	109	115	97	1.57281
12	0.0568162	0.0389492	28	0.46875	64	91	90	78	85	-3.35318
12.8333	0.0449604	0.0731006	91	0.9375	94	103	97	111	89	2.58133
11.1667	0.126934	0.130577	43	0.78125	76	103	111	121	87	0.566835
11.1667	0.193161	0.420063	48	0.78125	95	110	122	92	93	1.65701
12.3333	0.0490685	0.0493694	59	0.75	91	104	111	101	97	1.73711
11.5833	0.0471102	0.0870586	58	0.75	77	110	117	101	88	0.80131
11.5833	0.0603738	0.155296	77	0.90625	90	105	115	120	91	2.79061
13.25	0.03678	0.0224948	62	0.5	84	95	99	108	83	-0.308017
12.25	0.0961173	0.0955183	47	0.6875	74	98	99	96	80	-1.23193
11.0833	0.0817675	0.0931501	79	0.90625	91	99	109	129	103	3.55294
11.6667	0.0732845	0.362585	82	0.8125	105	106	126	116	102	4.30576
11.4167	0.0667848	0.0526079	79	0.5625	104	94	105	124	93	2.4445
11.5	0.046506	0.0292565	75	0.46875	84	95	97	116	94	0.840255
10.9167	0.189162	0.482448	49	0.90625	95	102	103	104	98	1.91374
12.5833	0.0457665	0.106051	78	0.59375	98	101	107	115	95	2.34574
11.5833	0.111047	0.207467	90	0.875	91	105	111	127	98	3.66961
12.0833	0.0893468	0.138741	90	0.875	82	98	92	94	94	1.34374
12.5	0.0187003	0.0159067	64	0.84375	86	91	115	102	87	0.822868
11.5	0.0698825	0.0657921	72	0.46875	85	100	101	105	97	0.944542
12.1667	0.0357706	0.0448851	51	0.96875	81	100	90	114	87	0.662493
12	0.0397433	0.0263199	77	0.84375	94	100	97	105	93	1.98037
11.4167	0.0258719	0.0233757	88	0.96875	84	109	122	107	95	3.06891
11.6667	0.0448359	0.0685258	76	0.96875	89	107	113	108	102	3.20794
13	0.0605586	0.113668	34	0.46875	80	108	117	106	90	-0.0668374
12	0.20778	0.307426	51	0.625	82	103	111	116	92	0.910101
12	0.0701579	0.0497028	79	0.9375	90	108	124	108	93	2.97917
11.8333	0.0164952	0.0101831	69	0.9375	101	91	99	129	96	2.91773
11.9167	0.0301978	0.0154912	73	0.59375	96	108	120	116	100	2.98728
11.25	0.0693077	0.0939893	70	0.6875	97	96	101	133	90	2.1921
11.5	0.116687	0.137648	84	0.65625	88	107	103	116	90	1.9919
12.1667	0.0593083	0.135772	82	0.84375	91	103	107	120	101	3.21817
12.8333	0.093513	0.0587713	70	0.9375	104	114	136	114	110	5.15007
12.1667	0.101757	0.385966	72	0.625	85	104	113	105	89	1.17594
12.5	0.0440767	0.0255295	81	0.8125	92	100	109	110	97	2.5646
11.25	0.102926	0.202416	58	0.78125	82	102	97	97	95	0.71802
12.5833	0.010343	0.00614689	98	0.75	86	102	117	129	99	3.49975
12.5	0.053696	0.0330641	92	0.90625	96	97	101	112	97	3.02765
11	0.0442413	0.03774	57	0.5	79	102	97	102	80	-0.831918
12.9167	0.0583966	0.0684586	72	0.84375	90	111	132	113	96	3.2121
10.8333	0.0528232	0.035557	75	0.5625	93	103	117	117	94	2.23215
11.5833	0.0216743	0.0135822	74	0.6875	78	107	113	124	88	1.61731
11.6667	0.0845823	0.0849911	73	0.875	92	93	97	102	97	1.74131
12.25	0.111081	0.116847	73	0.9375	92	101	101	113	98	2.63924
12.0833	0.035859	0.0450127	84	0.625	83	104	107	105	95	1.63488
12.75	0.0232209	0.0140985	72	0.84375	85	99	128	133	98	3.14396
11.5	0.0911411	0.218031	55	0.625	83	98	78	94	98	-0.0859804
11.6667	0.0649044	0.0480684	74	0.6875	100	101	107	124	96	2.86517
12.3333	0.0469078	0.0599151	87	0.90625	95	104	124	133	103	4.57815
12.75	0.0189549	0.0153269	63	0.84375	92	108	113	106	97	2.42564
12.6667	0.0587949	0.0377153	65	0.5625	80	86	97	113	91	-0.0323031
12.25	0.120252	0.101007	62	0.9375	92	107	120	109	88	2.23545
12.9167	0.0467094	0.0324359	54	0.9375	91	99	115	99	98	1.90143
12.8333	0.152016	0.322715	81	1	106	114	132	116	108	5.51864
11.25	0.0622122	0.107288	68	0.5	81	102	103	108	92	0.600325
12.25	0.134331	0.1849	60	0.9375	106	107	88	102	105	3.06371
12.1667	0.127134	0.163883	76	0.75	90	91	109	99	101	1.79307
12.25	0.0622563	0.0430877	82	0.875	86	108	107	119	93	2.69418
11.9167	0.0404708	0.0277686	80	0.96875	85	104	111	129	108	3.94808
12.4167	0.111074	0.165227	40	0.46875	84	94	97	92	81	-1.61937
11.1667	0.0316699	0.0315332	77	0.75	99	115	113	116	94	3.31151
11.6667	0.04265	0.0313935	69	0.75	86	104	117	104	96	1.8987
11.4167	0.0305023	0.0199481	76	0.9375	81	92	111	105	92	1.43377
10.8333	0.0326351	0.0362022	74	0.78125	84	102	120	115	93	2.11993
11	0.0772419	0.124181	78	0.59375	89	104	111	98	96	1.65306
11	0.0670916	0.0815327	68	0.6875	76	91	99	118	84	0.0487931
12.8333	0.0619061	0.11218	100	1	93	108	105	129	99	4.39932
12.5	0.0142887	0.00845407	83	0.90625	91	111	109	105	101	3.2739
11.5	0.0460588	0.0378931	72	0.84375	98	107	111	118	103	3.60581
12.4167	0.139476	0.315835	92	0.9375	98	107	134	133	118	6.17482
12.1667	0.0269502	0.035068	62	0.78125	92	101	94	105	98	1.64359
12.0833	0.0592781	0.0286836	60	0.84375	92	107	97	112	99	2.27657
11.5	0.0432084	0.0298253	79	0.84375	84	91	101	118	95	1.78717
11.5	0.0919298	0.206077	51	0.625	74	94	71	88	90	-1.60786
13	0.0241691	0.0143604	57	0.9375	92	99	120	120	102	2.99945
11.25	0.0562028	0.118075	63	0.84375	90	110	130	97	91	2.11845
12.5	0.0789745	0.126756	67	0.5	91	96	99	106	99	1.14298
12.4167	0.0562543	0.074597	68	0.5625	100	100	97	113	105	2.43536
12.1667	0.0273482	0.0319075	90	0.84375	98	112	103	101	108	3.90331
11.75	0.0657416	0.0513798	72	0.96875	99	102	120	129	101	4.11957
12	0.0709476	0.0881905	76	0.84375	72	103	86	124	94	1.35653
11.3333	0.0478172	0.0384543	62	0.84375	95	104	105	117	96	2.49505
11.25	0.0404275	0.0282474	82	0.8125	89	106	117	121	90	2.72021
12.5833	0.149539	0.264885	45	0.9375	100	112	124	115	102	3.50774
11.5	0.0338689	0.03283	78	0.8125	91	106	147	117	97	3.65953
12.75	0.0140385	0.0107892	70	0.875	98	110	107	121	102	3.67364
12.4167	0.0433075	0.0501679	68	0.9375	84	107	117	101	94	2.06571
12.25	0.047537	0.0582341	85	0.96875	107	103	113	121	101	4.51361
10.75	0.0963398	0.0884524	57	0.53125	91	105	92	84	91	-0.00588306
12.4167	0.0452979	0.116066	67	0.96875	88	108	126	116	96	3.09566
12.6667	0.0571335	0.0493254	58	0.9375	91	113	120	113	97	2.98051
10.75	0.0559644	0.154529	33	0.46875	72	104	99	89	84	-1.88983
11.8333	0.0484946	0.0876862	80	0.78125	104	95	109	112	96	2.88384
12.6667	0.0871581	0.103743	70	0.53125	84	98	103	111	94	0.9314
11.1667	0.0436379	0.0375326	75	0.6875	99	107	130	125	97	3.6364
11.3333	0.0370874	0.037849	49	0.625	77	95	105	115	80	-0.588769
12.5	0.0441469	0.0361731	78	0.9375	93	108	101	133	96	3.54376
12.25	0.0111901	0.00622548	76	0.875	92	92	103	120	91	2.06453
11.9167	0.090597	0.17418	82	0.96875	96	111	124	126	98	4.37387
12.3333	0.0425137	0.02483	80	0.75	83	98	117	106	87	1.31209
11	0.0582373	0.0747506	61	0.71875	82	110	107	129	97	2.23633
12.6667	0.0293079	0.0201525	83	0.96875	100	104	120	123	102	4.41578
11.5833	0.0483275	0.0769183	54	1	84	111	90	117	93	1.82589
10.9167	0.0507158	0.0708911	67	0.5625	73	94	107	104	89	-0.212392
11.5833	0.0557875	0.076707	70	0.75	94	105	99	109	92	1.88487
12.4167	0.0600377	0.0460061	47	0.71875	101	104	115	118	102	2.75297
11.5833	0.0269765	0.0233012	63	0.53125	71	103	86	93	84	-1.21942
11.8333	0.0939629	0.13035	72	0.90625	109	97	107	114	97	3.34171
11.4167	0.0474532	0.062831	54	0.75	80	100	86	111	94	0.493667
13.3333	0.034573	0.0205422	93	0.9375	100	110	126	119	96	4.46918
11.9167	0.0424408	0.0323836	72	0.4375	84	103	103	99	90	0.371758
12.6667	0.0258554	0.0365723	58	1	81	97	124	115	96	2.09652
12.75	0.0503663	0.0423488	63	0.5	82	101	78	89	87	-0.907977
12.75	0.0373842	0.0483975	59	0.9375	87	106	88	85	91	0.682068
12.5833	0.117947	0.288822	81	1	88	102	105	124	114	4.21512
11.25	0.0411745	0.0324329	80	0.71875	95	83	107	120	96	2.04936
12.5	0.0833802	0.184068	51	0.875	79	98	109	117	89	0.900411
11.6667	0.0244701	0.0139682	96	0.96875	91	108	124	125	98	4.34696
12.4167	0.0326725	0.0304277	63	0.5625	73	100	124	115	90	0.647427
11.4167	0.0537672	0.05572	92	0.78125	98	107	111	118	94	3.43662
11.75	0.0607783	0.0442203	79	0.71875	89	99	109	129	92	2.37696
12.25	0.0426139	0.0402758	78	0.90625	95	100	115	121	100	3.46826
11.5	0.105808	0.119422	100	0.78125	109	96	101	133	101	4.45178
11.6667	0.10058	0.164359	55	0.625	98	95	105	108	101	1.71434
12.8333	0.0680331	0.0694382	76	0.9375	89	113	109	125	98	3.53374
12.0833	0.0469479	0.0513468	78	0.8125	98	109	113	105	108	3.74042
13.0833	0.0808682	0.0999173	68	0.78125	96	93	101	113	97	2.02144
12.1667	0.0338021	0.174918	46	0.59375	83	103	99	105	87	-0.119801
11.75	0.0612927	0.0541222	69	0.84375	82	113	117	111	94	2.31215
12.4167	0.0777257	0.0671567	68	0.71875	98	104	90	100	99	1.91163
12.9167	0.0321707	0.0285789	39	0.4375	73	94	90	83	91	-2.05172
12.3333	0.0617568	0.0898557	76	0.65625	90	104	107	106	96	1.9339
11.1667	0.189437	0.433772	84	1	94	116	84	133	100	4.07173
11.0833	0.0452164	0.0975646	71	0.6875	88	102	86	105	95	1.16483
11.8333	0.0562061	0.080474	67	0.65625	76	101	117	78	90	-0.098485
11.9167	0.0617213	0.075029	57	0.4375	86	103	97	83	84	-0.88633
12.75	0.0905657	0.0500861	78	0.75	103	108	94	115	100	3.22289
11	0.167008	0.285763	62	0.65625	93	82	92	113	89	0.359288
12.9167	0.0438072	0.0409607	60	0.46875	81	103	117	112	93	0.835937
11.6667	0.0204243	0.0174822	67	0.75	81	100	115	107	98	1.61823
11.4167	0.038444	0.0392371	67	0.5	87	105	105	101	96	1.07012
11.0833	0.0807	0.0628151	85	0.84375	89	104	109	113	99	2.94533
12.5833	0.0540549	0.0764335	57	0.59375	101	109	107	101	95	1.83561
11.25	0.0676957	0.161583	52	0.59375	75	109	99	107	89	0.0423109
11.9167	0.0943575	0.0958417	58	0.71875	87	88	84	129	97	1.10914
11.25	0.139166	0.224257	57	0.53125	86	93	80	97	91	-0.571013
11.6667	0.0368733	0.0238868	55	0.4375	83	103	99	115	89	0.204324
12.75	0.0526554	0.0308254	59	0.84375	73	93	120	90	85	-0.255334
12.75	0.0513808	0.0407026	78	0.78125	97	110	88	102	91	1.99706
12.0833	0.100437	0.155572	84	0.90625	103	105	113	118	117	5.13498
12.75	0.0679046	0.0938624	43	0.59375	87	99	109	78	93	-0.359368
12.5	0.0290822	0.0152657	52	0.6875	109	99	124	105	119	3.89174
13.25	0.0632421	0.115225	66	0.90625	78	98	101	119	86	1.01179
11.75	0.0321828	0.0342294	65	0.34375	80	84	94	93	98	-0.782494
11.3333	0.124937	0.321678	72	0.6875	101	93	90	108	98	1.86394
12	0.0579505	0.0582925	74	0.90625	91	95	101	102	95	1.81687
11.75	0.0446419	0.0325534	70	0.90625	80	103	115	113	95	2.07627
11.6667	0.0741884	0.0427463	59	0.59375	106	102	109	97	102	2.23557
13.0833	0.10557	0.231939	60	0.875	96	99	109	113	93	2.15247
11.0833	0.0896005	0.0871267	65	0.875	95	90	101	111	105	2.41598
11.0833	0.0665061	0.0444489	81	0.90625	103	108	122	115	97	4.02788
12.0833	0.0408092	0.133725	68	0.65625	84	101	101	115	96	1.45332
12	0.0393191	0.21107	59	0.5	89	87	105	98	92	-0.0441129
11.8333	0.0240014	0.0165215	82	0.71875	88	104	99	90	98	1.60769
11.5	0.0656897	0.120498	69	0.40625	89	95	92	101	93	0.195531
12.75	0.0696759	0.0454294	81	0.9375	89	102	136	129	92	3.56398
12.6667	0.10218	0.140066	83	0.9375	100	96	126	118	97	3.72068
11.0833	0.0310557	0.0169228	44	0.625	86	103	82	114	89	0.0773116
11.0833	0.0485627	0.0356776	74	0.9375	93	94	117	126	101	3.35732
11.4167	0.0362218	0.0260572	58	0.53125	73	86	84	93	87	-1.7378
12.25	0.0824675	0.163682	72	0.75	86	108	111	118	95	2.34982
12	0.123528	0.171449	54	0.84375	77	82	97	103	90	-0.382881
12.4167	0.059301	0.0832517	69	0.875	102	102	101	129	109	4.094
12.3333	0.0324921	0.0187656	68	0.96875	90	92	105	109	97	2.04377
12.8333	0.0505468	0.0402155	47	0.96875	85	97	105	105	89	0.819682
11.5	0.0680619	0.0447452	96	0.90625	107	110	101	107	88	3.46039
11.5833	0.132168	0.21812	59	0.65625	89	106	103	105	97	1.46514
12.3333	0.061097	0.136977	62	0.90625	98	100	97	103	101	2.35885
12.5	0.0493692	0.0268203	50	0.9375	90	102	59	84	93	-0.0620832
12.6667	0.0445822	0.0405442	75	0.875	92	98	84	89	99	1.44966
12.75	0.0312286	0.0279466	69	0.9375	84	107	124	133	97	3.36485
12.0833	0.0454996	0.0786578	71	0.84375	88	106	107	116	96	2.4659
12.75	0.0634323	0.0357614	80	0.875	92	106	107	111	101	3.12881
12.0833	0.0600473	0.0435615	80	0.75	84	95	107	103	92	1.26348
12.5833	0.0797862	0.182633	69	0.46875	91	106	97	114	95	1.44684
12.1667	0.0414612	0.0199949	71	0.4375	95	100	132	119	95	2.28825
12.0833	0.046685	0.0672313	64	0.875	90	96	92	101	95	1.26089
11.25	0.0681347	0.0405161	68	1	84	109	107	133	91	2.81716
11.4167	0.145265	0.205273	63	0.53125	85	84	97	88	87	-0.957411
11.1667	0.047677	0.11907	76	0.8125	97	99	122	96	96	2.44535
12.25	0.0414243	0.0250451	72	0.96875	91	91	94	116	94	1.95054
12.8333	0.0680658	0.0855788	63	0.90625	100	111	113	120	101	3.72832
10.9167	0.0745354	0.127792	65	0.8125	90	105	103	113	91	1.82512
12.1667	0.0352208	0.0387974	50	0.78125	87	99	103	121	94	1.41727
11.3333	0.0863628	0.107197	69	0.875	103	103	99	120	99	3.25458
11	0.0746382	0.109605	34	0.46875	82	102	86	116	94	-0.295638
10.8333	0.0236126	0.0474345	75	0.96875	85	101	101	116	101	2.68106
12.8333	0.0413725	0.0502169	78	0.6875	92	111	115	126	94	3.04314
12	0.0724764	0.0508469	97	0.71875	100	105	134	119	97	4.15706
12.9167	0.0152011	0.00775593	56	0.84375	101	100	115	126	95	2.90169
12.4167	0.0476818	0.06155	69	0.71875	81	99	103	114	93	1.2124
11.9167	0.034614	0.0276978	73	0.78125	100	108	76	106	101	2.42976
12.6667	0.0642334	0.113962	83	0.5	83	106	117	108	90	1.40784
12.5	0.052205	0.0584504	65	0.75	86	93	115	111	94	1.42527
11.9167	0.0339962	0.0414034	78	0.8125	89	105	105	126	92	2.59929
11.8333	0.0415209	0.0276443	60	0.9375	87	104	117	97	92	1.65435
13	0.0558583	0.153584	63	0.96875	108	100	90	106	103	3.08223
12.5	0.0309686	0.108367	85	0.875	90	90	113	112	103	2.84224
13.5	0.0378082	0.0936381	41	0.5	104	106	124	102	115	2.88605
12.5	0.0455282	0.0400972	74	0.71875	99	106	120	107	100	3.08674
12.3333	0.0169837	0.0112932	66	1	78	100	117	108	97	1.97621
12.3333	0.0580434	0.0529123	71	0.84375	108	99	94	105	106	3.23093
11.5833	0.0388649	0.0245643	97	0.90625	82	113	132	124	98	4.11544
12.4167	0.0628292	0.0588545	71	0.59375	86	94	80	116	90	0.458184
11.1667	0.0325041	0.0265765	68	0.5625	86	105	97	94	92	0.556297
12.9167	0.0216832	0.0175866	71	1	97	100	113	93	97	2.53196
12.9167	0.0520882	0.0525411	68	0.96875	91	102	97	117	97	2.53399
11.0833	0.104353	0.119902	80	1	93	105	105	106	94	2.78108
11.6667	0.0320058	0.0667989	97	0.78125	101	100	103	126	106	4.26861
12.0833	0.0173457	0.017353	61	0.5625	80	80	84	88	87	-1.61434
12.0833	0.0384985	0.034551	69	0.40625	80	74	86	108	81	-1.69994
12.9167	0.0144446	0.0137934	62	0.5625	101	108	128	116	98	2.92867
11.5833	0.0646599	0.0772088	67	0.40625	87	94	111	103	90	0.275933
12.25	0.0283564	0.0209269	85	0.96875	99	112	107	133	118	5.73033
12.5	0.0613053	0.0503962	74	0.5625	92	107	130	103	98	2.41308
11.8333	0.055708	0.0508383	69	1	91	111	115	101	90	2.432
12.8333	0.0709617	0.171458	89	0.90625	92	109	115	120	94	3.53773
12.4167	0.0363428	0.0552991	54	1	95	104	122	120	97	3.12039
12.0833	0.0657759	0.044549	80	0.96875	95	107	115	118	96	3.5757
11.75	0.0438511	0.0658731	51	0.15625	79	104	111	117	93	-0.0954482
12.1667	0.0843455	0.151335	78	0.8125	80	107	128	126	93	2.76614
11.1667	0.0919609	0.0977696	66	0.53125	87	98	86	124	91	0.818344
12.3333	0.0884802	0.131301	99	0.90625	110	99	107	107	104	4.39689
11.0833	0.0951248	0.0893775	81	0.90625	91	87	67	124	94	1.5757
11.1667	0.0669095	0.044772	90	0.59375	112	101	113	105	99	3.43754
12.5	0.0517073	0.0768382	53	0.5625	87	100	105	94	92	0.197177
13.1667	0.0663953	0.0755508	70	0.78125	93	104	115	99	93	1.96555
12.5	0.0673662	0.0413047	57	0.40625	79	94	94	92	94	-0.814764
12.6667	0.0407707	0.053444	81	1	86	111	80	106	95	2.22001
11.1667	0.13779	0.171662	93	0.84375	92	96	103	125	101	3.35727
11	0.107353	0.18929	47	0.6875	84	101	86	106	98	0.518724
11	0.0466722	0.041398	64	0.6875	89	93	97	109	88	0.611056
10.9167	0.0940135	0.165829	48	0.46875	82	103	101	83	97	-0.364981
11.75	0.0727686	0.074631	46	0.65625	94	105	97	87	89	0.189056
11.5	0.053311	0.0738146	57	0.46875	89	103	111	109	91	0.820395
12	0.0715381	0.130519	35	0.375	72	54	94	76	80	-4.63008
11.5833	0.0891161	0.267395	71	0.78125	75	87	99	100	89	-0.0942741
12	0.049061	0.0465105	75	0.96875	92	100	122	108	100	3.13544
12.9167	0.0281408	0.0233098	97	0.96875	103	115	122	129	98	5.30944
12.75	0.0406109	0.0349383	74	0.875	98	103	111	123	98	3.41146
12.1667	0.0535496	0.0481011	74	0.78125	92	99	115	129	98	3.02566
10.9167	0.0419714	0.0460473	73	0.78125	77	102	101	104	102	1.58171
11.1667	0.0466296	0.0267186	77	0.78125	98	92	90	109	109	2.71527
11.5833	0.177672	0.254808	66	0.625	84	113	107	101	95	1.43397
13.1667	0.0545425	0.0536469	72	0.75	114	113	109	102	117	4.78865
12.6667	0.0310002	0.0320556	67	0.46875	72	112	99	105	90	0.1349
12.75	0.071409	0.115531	83	0.9375	106	104	107	114	96	3.74189
10.8333	0.0407105	0.0355669	66	0.84375	82	97	99	116	87	0.975455
12.5	0.0423603	0.0536569	50	0.9375	90	97	78	104	92	0.674773
11	0.112004	0.469586	81	0.40625	84	101	120	98	86	0.543499
12.25	0.0445113	0.0430882	62	0.625	88	100	99	100	96	0.911685
12.1667	0.0309487	0.0280335	73	0.875	85	98	120	115	91	2.06785
12.1667	0.0667701	0.274695	60	0.84375	85	96	94	94	89	0.30499
11.8333	0.0322281	0.10305	71	0.65625	93	105	101	103	86	1.15727
12	0.0689464	0.209967	69	0.84375	91	106	107	114	98	2.62916
12.1667	0.0703712	0.0852719	73	0.9375	95	95	84	112	93	1.8713
11.5833	0.0763896	0.231781	78	0.84375	79	96	107	111	86	1.05847
12.8333	0.0309725	0.0389613	74	1	89	100	122	125	98	3.40075
12.6667	0.0487415	0.0401539	58	0.4375	84	102	109	127	93	1.10499
12.5833	0.0488257	0.0617934	71	0.9375	81	105	113	106	92	1.85867
11.5	0.0419957	0.0987019	58	0.65625	85	103	97	111	91	0.806329
12.4167	0.0755546	0.227186	63	0.8125	73	88	76	111	84	-0.76683
11.0833	0.0335676	0.0291623	68	1	81	101	99	124	93	2.06173
11.5	0.0278969	0.016096	88	0.78125	93	92	92	129	99	2.76088
11.0833	0.0294329	0.0171774	50	0.5	68	100	111	117	88	-0.40888
11.0833	0.0513466	0.0319375	81	0.71875	85	105	71	99	91	0.714291
12.4167	0.0617054	0.170417	69	0.78125	98	93	82	97	95	1.15607
11	0.0698556	0.0751679	80	0.78125	83	92	78	97	89	0.199086
12	0.0569948	0.0965441	48	0.5	64	103	90	97	83	-1.88618
10.9167	0.184625	0.270031	63	0.5	92	105	82	94	93	0.343735
11.0833	0.0730699	0.061563	79	0.84375	81	98	78	104	93	0.881455
11.3333	0.161727	0.277102	74	0.84375	86	105	111	114	100	2.67957
12.3333	0.179983	0.258482	72	0.8125	93	93	94	108	108	2.43011
13	0.0635946	0.111463	78	1	91	99	92	129	116	4.17493
12.5833	0.0321255	0.0291368	92	0.9375	114	105	103	123	116	5.83489
11.5833	0.0795534	0.0624471	73	0.71875	82	106	117	115	89	1.70074
11.8333	0.0583903	0.0336993	66	1	88	98	109	113	88	1.82354
12.75	0.0756559	0.040542	77	0.8125	82	105	130	123	91	2.59526
12.5833	0.0221264	0.0306215	72	0.75	81	110	92	97	94	1.09781
12.9167	0.126983	0.169906	75	0.875	93	103	120	96	97	2.5196
11.5833	0.0714842	0.104971	78	0.875	90	102	109	85	97	1.85718
12	0.0504397	0.0773839	54	0.46875	78	98	115	97	93	-0.139037
12.1667	0.0170209	0.0761504	82	0.96875	92	87	122	109	92	2.36695
13	0.0298244	0.0179524	63	0.875	101	104	113	107	103	3.19408
12.8333	0.0965814	0.0852303	47	0.5	75	106	97	103	90	-0.493585
11.4167	0.132027	0.153386	48	0.5625	72	100	103	76	93	-1.19204
11.1667	0.0770169	0.30746	95	0.71875	87	106	103	124	96	2.9294
11	0.0630132	0.0557859	80	0.46875	88	105	101	99	89	0.816144
11	0.0638013	0.0493189	85	0.78125	96	108	99	108	88	2.27485
12.6667	0.13058	0.214014	88	0.6875	90	105	53	112	91	1.08699
12.0833	0.0903771	0.229545	42	0.4375	79	92	88	101	92	-1.19859
11.75	0.0307137	0.0728697	85	0.78125	109	109	97	116	97	3.71388
11.5833	0.0333056	0.0414804	87	0.78125	86	106	109	113	96	2.60445
11.3333	0.0968884	0.0622749	69	0.9375	94	98	90	112	102	2.51246
10.8333	0.0352386	0.051698	85	0.75	99	98	92	109	93	2.18043
11.3333	0.0331288	0.022092	68	0.8125	89	98	107	109	99	2.05483
11	0.0702464	0.0629531	61	0.65625	105	98	105	113	95	2.1726
12.1667	0.0351299	0.0514103	59	0.875	101	108	113	129	102	3.82365
12.9167	0.0601242	0.0787113	52	0.65625	84	102	136	105	87	0.953303
10.8333	0.0466816	0.0954498	80	0.90625	89	105	97	105	117	3.61427
12.4167	0.110905	0.148034	69	0.5625	98	102	69	105	98	1.18141
11	0.0348239	0.0232892	48	0.53125	74	107	107	104	88	-0.300494
12.9167	0.0715807	0.118377	59	0.96875	98	102	109	106	104	3.01144
12.5	0.0443412	0.0293704	65	0.8125	88	95	80	125	92	1.28727
10.8333	0.0294531	0.0173247	74	0.6875	85	96	99	90	81	-0.168225
12.75	0.0928483	0.116648	80	0.875	97	109	111	125	102	4.04771
12.1667	0.0241622	0.0172462	76	0.96875	93	100	115	125	101	3.62706
11.5833	0.0619391	0.132845	68	0.78125	99	97	105	111	99	2.46915
12.4167	0.115819	0.145433	70	0.875	82	110	97	120	97	2.32498
12.3333	0.0809872	0.0539879	70	0.875	90	108	111	113	104	3.17152
12.75	0.0444637	0.0378707	72	0.75	95	107	111	99	102	2.63831
11.1667	0.0394766	0.0397523	74	0.875	95	105	109	107	98	2.82366
11.8333	0.0259618	0.0131135	62	0.6875	90	103	71	119	94	1.10415
11.1667	0.0991869	0.265502	59	0.46875	91	92	88	84	91	-0.652421
12.5833	0.0227261	0.0144254	52	0.75	84	100	74	95	96	0.044639
11.75	0.0316195	0.0192786	84	0.78125	83	102	97	117	93	1.90833
12.75	0.0388421	0.0270954	59	0.5625	90	110	120	109	102	2.25008
12.0833	0.0609894	0.113275	54	0.90625	82	99	99	95	100	1.05788
13	0.0477909	0.0270154	92	0.625	100	105	124	133	101	4.28095
13	0.0420729	0.17318	78	0.90625	84	109	115	113	92	2.52163
11.4167	0.0837336	0.139084	61	0.4375	71	97	71	90	77	-2.52733
12.4167	0.0356928	0.0174233	64	0.90625	102	102	99	120	100	3.16492
12.9167	0.0490178	0.0305022	55	0.875	94	104	120	105	95	2.22711
11.4167	0.113062	0.182711	44	0.40625	85	82	76	92	80	-2.54385
11	0.0662882	0.113959	87	0.6875	92	107	105	107	92	2.23684
12.1667	0.0376108	0.0676909	64	0.96875	86	101	122	116	99	2.75961
11	0.043549	0.063786	55	0.625	84	104	97	121	92	1.00591
11.6667	0.101681	0.227839	56	0.03125	92	101	107	104	96	0.0310161
12.8333	0.0546402	0.0949633	51	0.625	81	90	90	103	93	-0.382596
10.9167	0.10401	0.143636	50	0.5	80	102	97	96	94	-0.27203
12.4167	0.0848911	0.0488352	79	0.59375	96	99	97	120	91	1.88728
12.6667	0.0715602	0.0665128	52	0.53125	85	100	90	98	87	-0.500384
11.6667	0.0960364	0.200073	62	0.875	82	101	105	101	96	1.32845
12.0833	0.0449052	0.0405206	78	0.53125	89	107	130	116	97	2.62166
12.1667	0.0499721	0.0377474	70	1	81	89	101	94	96	1.01306
12	0.0629367	0.101158	60	0.875	86	110	130	106	97	2.54273
11	0.0877007	0.0794881	58	0.34375	81	102	90	101	92	-0.465256
11.3333	0.18054	0.294972	50	0.53125	96	97	82	106	94	0.388341
11.6667	0.0211164	0.0131579	49	0.9375	98	95	109	118	95	2.21977
12.1667	0.038671	0.0406872	81	0.9375	98	99	88	111	113	3.673
12.25	0.0547563	0.111196	66	0.71875	92	106	92	115	93	1.74458
10.9167	0.0545005	0.0462139	76	0.9375	90	100	103	118	91	2.33464
12	0.0482768	0.0362394	54	0.78125	91	88	113	104	95	1.08317
12	0.026013	0.0181958	75	0.90625	102	111	71	88	110	2.88047
12.5	0.159571	0.287907	52	0.625	92	98	105	99	93	0.687048
11.3333	0.0801348	0.158243	82	0.75	94	96	107	119	92	2.32325
12.25	0.019923	0.0147539	68	0.59375	91	96	107	104	97	1.3501
11.6667	0.0453598	0.0232169	70	0.8125	100	96	82	105	97	1.81862
12.5	0.0319089	0.0177054	85	1	89	100	115	114	93	2.90712
13	0.0424446	0.0554357	90	0.59375	93	106	117	133	96	3.39406
11.6667	0.0203206	0.0340597	82	0.75	94	111	124	116	94	3.27247
12.9167	0.0475603	0.0304568	50	0.71875	96	91	107	105	97	1.2377
12.3333	0.0895445	0.0919562	68	0.5625	93	100	117	112	90	1.54331
11.25	0.0559895	0.0422558	67	0.40625	81	104	120	104	87	0.37934
11.3333	0.078357	0.125354	61	0.65625	85	95	97	113	93	0.769513
12.9167	0.0239916	0.0187348	68	0.6875	113	107	101	124	97	3.51922
11.5	0.0679179	0.135277	57	0.5	90	98	101	103	93	0.488682
12.75	0.118099	0.108871	78	0.71875	82	101	120	102	115	2.9379
12.8333	0.108523	0.162325	43	0.96875	95	88	82	94	98	0.635157
11	0.0813108	0.115753	69	0.8125	82	91	105	113	86	0.739729
12.8333	0.0565203	0.0448519	74	0.5625	103	110	90	108	93	2.07605
11.1667	0.0408956	0.165629	85	0.84375	90	105	113	116	95	2.95622
11.3333	0.0461028	0.0585201	67	0.6875	78	112	109	105	90	1.10317
12.3333	0.0564552	0.0846444	82	0.59375	88	95	113	106	93	1.46309
11.3333	0.0318675	0.0665743	83	0.65625	88	103	92	113	88	1.37496
13	0.035164	0.0213221	81	0.84375	99	107	117	129	97	3.96653
11.6667	0.113442	0.191039	66	0.96875	98	95	86	115	100	2.46902
11.3333	0.0956916	0.276879	69	0.9375	77	107	120	120	90	2.11481
12.6667	0.0488771	0.118582	70	0.96875	90	104	103	106	99	2.53643
13	0.0348473	0.0295713	66	0.71875	103	101	94	104	103	2.4473
12.25	0.0579728	0.0565809	91	0.875	89	101	92	104	101	2.55967
11.1667	0.0367606	0.0252131	75	0.875	91	113	111	101	95	2.62663
11.8333	0.0848627	0.0756115	66	0.875	84	92	103	86	86	0.0945605
10.9167	0.0976434	0.227961	80	0.75	86	103	92	91	93	1.05706
11.5833	0.104924	0.221678	36	0.59375	75	100	90	109	84	-1.14819
13.1667	0.0523082	0.0355128	86	0.90625	91	102	97	111	104	3.12879
11.75	0.169863	0.288905	55	0.90625	91	95	101	109	93	1.40436
10.9167	0.0956345	0.176566	59	0.875	74	105	105	115	91	1.10063
11.6667	0.0401784	0.0423059	79	0.875	104	97	97	109	101	3.10031
11.3333	0.105518	0.245181	84	0.84375	90	108	128	103	98	3.15911
11.0833	0.0685921	0.163975	82	0.875	94	98	92	109	103	2.73503
12.1667	0.0492043	0.0597835	52	0.71875	78	98	86	127	87	0.237794
12.75	0.0868089	0.0485978	72	0.8125	86	98	111	127	90	2.06338
11.5	0.137443	0.336897	83	0.625	89	101	138	118	91	2.57905
12.5	0.0339214	0.0344756	50	0.4375	90	95	90	105	87	-0.479443
12.9167	0.0652346	0.0705731	82	0.90625	99	115	105	121	100	4.12165
11.5833	0.0965689	0.0689633	50	0.875	77	101	109	103	86	0.288332
11.0833	0.113464	0.205352	73	0.875	91	109	117	108	98	2.94298
11	0.0685739	0.0883149	65	0.375	92	96	111	112	92	0.871443
11.8333	0.0458036	0.0773838	70	0.5	94	104	107	100	93	1.28734
11.75	0.0629267	0.104259	77	0.6875	95	106	109	90	100	2.1695
12.25	0.0520549	0.0841874	61	0.96875	89	97	113	111	95	2.09962
11.25	0.0300855	0.0264031	92	0.96875	93	96	99	102	95	2.51178
12.4167	0.0432744	0.0771673	76	0.21875	80	108	113	114	95	0.962611
10.8333	0.0614378	0.0713649	56	0.5625	81	97	105	99	98	0.382658
12.9167	0.0486429	0.0422592	65	0.96875	97	116	138	103	103	4.09414
12.75	0.11156	0.175324	80	0.8125	93	106	105	133	103	3.77667
11.5	0.0478699	0.0543309	83	0.5	86	91	74	111	102	0.933839
11.9167	0.0677876	0.0642439	68	0.9375	92	102	97	98	104	2.39397
11.3333	0.0357002	0.0710254	62	0.9375	81	87	103	111	90	0.768729
12.8333	0.0386783	0.0196042	72	0.71875	93	112	111	105	90	2.09082
11.5	0.0580181	0.277755	93	1	97	111	117	133	95	4.64912
12.5	0.0539831	0.19829	55	0.96875	86	91	97	104	105	1.65041
12.25	0.0233367	0.0127192	90	0.75	91	97	97	103	90	1.61516
11.5833	0.0478497	0.140779	63	0.65625	79	97	88	119	91	0.46021
13	0.039135	0.0353338	53	0.90625	81	102	99	96	87	0.316553
11.75	0.0392178	0.0585366	74	0.875	89	89	124	133	100	3.13
11.5833	0.0842316	0.077943	43	0.625	81	94	86	98	92	-0.734444
11.5	0.030137	0.0936563	70	0.9375	79	99	128	118	99	2.60971
12	0.0936117	0.157499	75	0.90625	100	101	120	95	101	3.07958
11	0.119382	0.128714	58	0.46875	74	90	63	97	89	-1.86723
12.75	0.0311394	0.0604222	46	0.71875	79	88	90	95	90	-0.911566
11.8333	0.044248	0.0270238	88	0.625	91	102	105	108	94	2.049
11.6667	0.057599	0.0416975	46	0.78125	81	109	109	102	90	0.703914
13.0833	0.0408654	0.0301769	93	0.71875	104	108	101	117	100	3.80254
12.25	0.0340788	0.0273158	75	0.90625	95	107	120	108	97	3.1869
12	0.0709673	0.125496	62	0.875	83	104	101	108	89	1.17816
12	0.0293058	0.0198147	57	0.5625	90	102	103	104	93	0.839941
11.3333	0.0784161	0.109966	93	0.75	83	95	94	107	88	1.14954
12.8333	0.0194486	0.011765	71	0.78125	92	108	97	100	99	2.11591
12.9167	0.127409	0.223508	57	0.65625	84	96	99	102	95	0.495096
12.8333	0.0217989	0.0124579	82	0.59375	92	102	78	103	92	1.04219
11.4167	0.0837814	0.127265	61	0.46875	78	93	109	96	93	-0.297763
12.3333	0.04506	0.0284566	60	1	92	96	101	121	96	2.35736
10.8333	0.0221855	0.0124391	75	1	94	101	113	127	91	3.15063
11.5	0.0457787	0.0516858	55	0.6875	86	87	58	96	93	-0.883243
11.9167	0.146174	0.328292	75	0.6875	95	90	109	101	96	1.59735
12.5	0.144474	0.169415	69	0.90625	91	100	107	102	93	1.87417
12.4167	0.0806957	0.28788	68	0.90625	98	104	109	94	96	2.33976
11.0833	0.043883	0.0578384	68	0.875	86	97	97	116	93	1.62352
11	0.0212978	0.0199357	87	0.90625	89	98	113	108	96	2.65579
12.4167	0.0400846	0.0260382	98	0.84375	102	94	80	119	95	2.88397
12.3333	0.0578906	0.05879	72	0.6875	96	100	107	129	92	2.47478
11	0.0277455	0.0181548	75	1	85	99	105	133	96	2.94548
12.3333	0.0240147	0.0199847	67	0.84375	102	97	80	112	100	2.29352
12.0833	0.0715591	0.113251	67	0.90625	86	80	107	98	95	0.834254
12.25	0.0488709	0.0337867	72	0.65625	94	100	99	108	92	1.5246
11.8333	0.121668	0.0810291	42	0.53125	80	83	82	96	81	-2.24131
12.5833	0.0530772	0.0747115	73	0.65625	92	97	107	108	94	1.63014
11.5	0.0412639	0.0390619	77	0.4375	86	98	105	116	91	1.0194
11.5833	0.0700106	0.0739977	77	0.9375	94	111	115	123	91	3.36776
11.5833	0.0682185	0.0828791	74	0.625	76	103	115	114	102	1.85336
12.4167	0.0609557	0.0485928	60	0.9375	99	104	120	110	101	3.25762
11.5	0.0272999	0.0297382	66	1	98	104	132	120	103	4.16367
10.75	0.0641581	0.0622423	67	0.59375	85	93	97	101	93	0.367145
10.75	0.0882974	0.102082	43	0.75	81	103	120	95	92	0.485046
12.8333	0.0344007	0.0173576	100	0.96875	115	114	115	133	108	6.54204
12.5833	0.0391518	0.0547502	81	0.875	90	103	132	120	93	3.23385
12.8333	0.0472999	0.109194	69	0.90625	104	110	105	115	101	3.7331
12.0833	0.0352044	0.0408834	81	0.96875	99	108	122	109	94	3.59657
12.75	0.0231333	0.0319153	71	0.59375	88	101	94	85	100	0.820054
10.9167	0.133324	0.273228	95	0.875	92	106	132	133	99	4.56406
11.3333	0.0444898	0.0266972	65	0.65625	76	102	69	93	96	-0.302953
11.75	0.0897906	0.0747207	66	0.53125	97	110	115	101	93	1.81875
13	0.0462275	0.0518857	73	0.75	99	111	132	114	97	3.58283
11.5	0.0492089	0.0266382	67	0.875	93	100	101	106	104	2.53109
11.5833	0.0547939	0.103969	87	0.71875	96	106	113	133	102	4.01709
12.5833	0.0527707	0.048814	63	0.84375	85	107	105	114	93	1.8583
11.6667	0.106409	0.211133	56	1	79	98	115	105	103	1.93384
12.8333	0.0217513	0.0316116	57	0.5625	89	101	132	100	95	1.36503
12.75	0.0292081	0.0420206	74	0.90625	98	97	103	107	99	2.67827
11.8333	0.0798263	0.0732989	65	0.5	92	93	105	94	98	0.739846
11.9167	0.0852016	0.0592818	66	0.75	88	110	94	111	97	1.93128
12.3333	0.0875549	0.324789	50	0.46875	83	95	103	111	84	-0.502006
11.9167	0.0933378	0.147772	59	0.3125	77	98	103	92	88	-1.09487
12.4167	0.0216723	0.019812	67	0.90625	85	104	115	101	87	1.43649
10.8333	0.0714638	0.114173	97	0.90625	79	105	107	121	96	2.93314
12.25	0.0249194	0.0200973	74	0.8125	89	103	117	120	94	2.61917
11.3333	0.0509741	0.0422396	81	0.4375	97	107	113	106	103	2.62597
11.9167	0.0307381	0.0454875	84	0.40625	84	103	101	105	92	0.876978
12.1667	0.121688	0.194127	62	0.6875	85	90	97	109	90	0.371389
11	0.131767	0.257226	78	0.96875	92	100	105	118	99	3.0903
11.5833	0.0375794	0.0397543	64	0.90625	84	97	109	112	88	1.30802
11.8333	0.0544324	0.0443524	64	0.84375	86	104	80	126	102	2.21142
13.4167	0.124522	0.243213	61	0.53125	95	110	120	101	81	0.948804
12.0833	0.0256568	0.0139937	66	1	78	94	105	105	95	1.28997
11.5833	0.14722	0.339455	88	1	92	101	109	112	93	2.98826
11.75	0.0357599	0.0229152	63	0.875	90	103	107	121	96	2.45878
12.5	0.0344583	0.0399404	91	1	92	110	120	109	92	3.48081
12.25	0.0778291	0.10362	96	0.75	103	105	94	127	112	4.67661
10.9167	0.0260922	0.0208706	79	0.5	83	97	67	104	89	-0.255361
12.75	0.172163	0.310826	65	0.71875	89	103	136	96	91	1.69348
11.25	0.0942966	0.196662	69	0.4375	86	103	92	117	86	0.445028
11.8333	0.0489243	0.114484	78	0.78125	83	97	113	107	101	2.10267
12.1667	0.139083	0.315906	87	0.90625	90	109	109	118	98	3.44963
11.1667	0.0271766	0.0195451	93	0.59375	85	108	74	106	95	1.39224
11	0.0794035	0.164607	61	0.6875	81	90	84	83	73	-1.94512
11.8333	0.0620402	0.0698866	56	0.75	87	102	97	111	89	0.889892
12	0.0988613	0.277619	23	0.46875	79	86	105	101	88	-1.74345
10.8333	0.0886162	0.169851	42	0.9375	95	98	94	96	100	1.34923
11.9167	0.130834	0.272962	92	0.96875	90	105	105	108	95	2.99842
11	0.074994	0.231312	46	0.5	64	93	97	88	76	-2.86289
12.6667	0.050075	0.106839	83	0.90625	108	101	113	112	104	4.22743
12.5833	0.151722	0.427882	50	0.625	74	90	113	118	86	-0.271367
11.25	0.102259	0.182825	67	0.6875	81	93	92	110	92	0.462038
11.25	0.0469573	0.0585477	52	0.78125	92	102	65	108	96	0.778954
12.0833	0.107527	0.230636	54	0.96875	100	113	113	105	101	3.25884
11.6667	0.0953079	0.118035	85	0.78125	89	105	120	104	95	2.56843
11.5	0.0221539	0.0181334	61	0.90625	87	90	101	119	92	1.40629
12.4167	0.0898247	0.107428	49	0.65625	88	91	84	88	93	-0.548062
12.3333	0.0340643	0.0218844	75	0.75	94	103	74	107	93	1.42144
11.5	0.0979013	0.14465	59	0.84375	94	105	105	106	104	2.57703
11.75	0.0187797	0.0167863	85	0.9375	81	103	109	101	91	1.85583
10.8333	0.0532092	0.0411127	77	0.90625	81	99	109	108	98	2.07325
11.5	0.0952614	0.118907	78	0.875	96	107	115	125	96	3.58265
11.1667	0.0453691	0.0275167	80	0.5625	93	101	111	125	104	3.0179
12.8333	0.0291819	0.0182626	96	1	96	99	80	109	99	3.00008
10.9167	0.0279428	0.022119	67	0.75	84	109	107	112	94	1.83495
11	0.0371233	0.0582863	91	0.46875	105	91	94	124	100	2.70257
10.9167	0.0282198	0.0216672	61	0.8125	97	99	92	92	98	1.43484
11.5	0.0985908	0.121088	70	0.65625	90	100	103	101	98	1.52245
11.5	0.058874	0.0806827	71	0.875	96	89	101	110	104	2.49344
13.1667	0.0248188	0.0187743	87	0.875	101	107	124	108	111	4.68546
11.5833	0.0444225	0.0523636	71	0.6875	85	101	120	108	98	1.96219
11.25	0.0199504	0.0126966	78	0.65625	86	108	105	111	97	2.10197
12.0833	0.0788786	0.046689	73	0.9375	82	104	132	104	98	2.6338
11.8333	0.0909195	0.164914	72	0.84375	88	109	136	116	111	4.13981
12.3333	0.0586339	0.0986383	96	0.9375	106	103	128	123	101	5.05632
11.6667	0.0459173	0.0511026	65	1	103	109	105	101	91	2.70678
11.0833	0.0383277	0.031105	57	0.75	72	86	86	102	79	-1.54438
11.9167	0.0369258	0.031734	81	0.875	99	108	107	117	91	3.13548
12.75	0.0512599	0.0320143	57	0.84375	85	104	124	108	103	2.43139
11.4167	0.0462414	0.033709	73	0.28125	80	103	103	97	95	0.121001
11.25	0.0713846	0.076719	76	0.96875	92	97	92	110	110	3.10212
12.8333	0.0852178	0.12927	74	0.9375	101	96	103	133	98	3.55909
11.75	0.115639	0.150791	64	0.59375	83	105	111	92	92	0.601503
10.8333	0.06707	0.130848	79	0.84375	83	101	115	102	85	1.31111
11.1667	0.0474003	0.0441301	73	0.90625	91	111	124	104	103	3.4218
12.3333	0.106491	0.246822	81	0.8125	95	117	124	120	98	4.01668
11.8333	0.0316472	0.0373376	86	0.75	90	94	122	115	97	2.65874
11.6667	0.0669929	0.0732256	67	0.90625	86	96	59	119	97	1.16831
11.1667	0.0529412	0.0815353	91	1	92	99	99	125	97	3.41326
11.0833	0.03719	0.0346573	68	0.96875	90	107	111	105	92	2.2996
12.5	0.0325876	0.0213632	64	0.75	83	101	122	103	99	1.7681
11.4167	0.0324914	0.0210586	63	1	83	102	115	108	99	2.30493
12.25	0.0684181	0.227295	83	0.90625	89	105	109	120	93	2.89538
11	0.0852102	0.0623053	60	0.96875	87	99	107	124	92	2.11878
12.5	0.0262887	0.0308451	43	0.875	68	91	92	87	98	-0.797264
11	0.0988812	0.128666	75	0.84375	94	98	99	113	94	2.19293
11.25	0.0471664	0.0371339	32	0.4375	83	107	94	89	92	-0.927914
12.6667	0.0379858	0.0215954	94	0.9375	107	106	122	118	100	4.83157
12.4167	0.0447608	0.0508594	82	0.84375	95	106	122	116	101	3.72565
12.5	0.0879171	0.171673	72	0.75	96	104	115	133	94	3.16364
12.4167	0.0352492	0.0387811	75	1	110	91	103	116	106	3.97678
11.3333	0.0244003	0.0208327	83	0.8125	99	107	103	116	103	3.65042
12.9167	0.0339883	0.020775	67	0.75	92	89	99	94	89	0.484309
10.9167	0.0764271	0.0996582	81	0.90625	92	103	122	116	101	3.56917
12.9167	0.240691	0.413586	78	0.75	96	100	117	129	105	3.77734
13	0.0465067	0.0555692	62	0.3125	83	109	109	116	91	0.709632
11.8333	0.033316	0.0393931	66	0.21875	79	98	71	109	91	-0.992242
11	0.014945	0.00968142	59	0.5	66	92	90	108	82	-1.64799
12.8333	0.020488	0.01461	102	0.78125	99	108	126	94	95	3.45378
12.9167	0.0491356	0.0362885	74	0.8125	89	100	115	120	87	2.03156
11.8333	0.0666726	0.0756422	65	0.625	96	106	107	120	104	2.86446
12.75	0.0368182	0.0876006	69	0.5	82	103	117	100	93	0.832879
12.0833	0.0876759	0.0788863	41	0.53125	89	102	88	104	91	-0.12933
11.75	0.0362708	0.0392463	80	0.6875	88	101	101	95	95	1.38112
12.25	0.0423676	0.0312877	78	0.65625	115	107	88	111	103	3.53213
12.8333	0.0137477	0.0109486	78	0.90625	96	94	90	129	96	2.75979
11.3333	0.116896	0.318974	76	0.5	82	102	103	106	90	0.675593
12.9167	0.045199	0.0325009	60	0.96875	78	96	101	107	90	0.807811
10.9167	0.0363517	0.0388197	81	0.53125	86	87	67	124	79	-0.392083
11.5	0.0852834	0.121737	72	0.90625	88	93	109	118	96	2.23994
11.1667	0.0561641	0.0636967	76	1	102	102	97	110	108	3.83434
12.6667	0.0359852	0.0200237	59	0.78125	82	107	109	108	93	1.38015
11.9167	0.0911736	0.0995442	59	0.65625	96	101	113	120	102	2.58922
13.0833	0.0531492	0.0318636	61	0.65625	96	104	117	115	104	2.81351
12	0.0433945	0.0649638	60	1	87	100	101	104	98	1.8804
12.25	0.103872	0.175195	83	0.8125	86	104	122	125	94	2.99192
12	0.0451327	0.0658545	71	0.46875	88	106	107	118	96	1.73738
12.1667	0.185022	0.309613	91	0.5	94	103	130	108	103	3.13239
11.4167	0.0305277	0.0363494	77	0.875	97	108	124	119	97	3.71752
11.8333	0.0369266	0.0591254	83	0.75	73	92	113	117	84	0.720477
12.1667	0.0429562	0.0419168	58	0.875	97	95	92	107	94	1.53206
11.8333	0.0492321	0.0565924	84	0.9375	93	110	109	121	102	3.96076
12.6667	0.0301349	0.016488	84	0.71875	102	103	113	118	96	3.31432
11.3333	0.0390298	0.026197	78	0.71875	84	102	99	107	98	1.72896
11	0.134846	0.173241	76	0.875	96	97	80	106	93	1.68259
12.0833	0.0471909	0.0300013	55	0.21875	75	96	117	86	85	-1.6402
12.6667	0.0598742	0.044624	66	0.78125	96	114	120	125	95	3.37659
11.5	0.0627444	0.050324	67	0.5	80	102	90	129	90	0.746053
12.3333	0.014115	0.0102539	67	0.78125	104	98	107	133	99	3.419
12.0833	0.0573033	0.0464254	65	0.59375	93	108	92	113	99	1.89393
13.0833	0.07178	0.0428474	40	0.5	80	107	120	101	91	0.0953413
12	0.0745947	0.0672	87	0.75	82	90	99	108	97	1.44947
11.75	0.169436	0.290809	78	0.5625	91	103	109	101	96	1.69668
11.0833	0.0655995	0.035438	85	0.625	77	95	99	120	81	0.431389
12.6667	0.0967703	0.249618	55	0.8125	92	103	86	119	89	1.28777
12.5833	0.0287615	0.0284475	79	1	82	109	111	115	94	2.74373
11.1667	0.0636718	0.0482973	86	0.90625	97	112	111	123	96	3.95008
12.5	0.0440412	0.090935	51	0.84375	76	97	103	117	95	0.894355
12.5	0.0723572	0.0452326	45	0.5625	82	88	107	93	93	-0.633148
11.1667	0.0607039	0.0569393	70	0.5	78	109	136	96	95	1.28552
12.6667	0.0607494	0.0403203	75	0.9375	85	103	113	106	95	2.27442
12.3333	0.0940427	0.0622523	79	0.8125	93	101	105	121	110	3.64598
12.75	0.0602904	0.0547625	74	1	88	104	107	105	85	1.79187
11.9167	0.0197417	0.0404301	52	0.5	84	103	122	100	87	0.222978
11.1667	0.0964085	0.16392	31	0.75	74	99	90	101	91	-0.838446
11.3333	0.0478053	0.0637788	46	0.46875	91	98	99	101	94	0.148379
11.9167	0.102131	0.0693976	88	0.75	85	106	103	104	91	1.81475
12.1667	0.189767	0.249815	64	0.875	93	112	94	97	93	1.80648
11.25	0.0697533	0.0692907	73	0.4375	86	101	97	97	93	0.425297
11.4167	0.0958019	0.209961	60	0.59375	79	101	97	124	92	0.796859
11.4167	0.0556629	0.0588918	54	0.71875	91	103	88	109	103	1.63106
12.75	0.0375576	0.0606062	47	0.875	91	90	115	102	95	1.15531
11.9167	0.0464356	0.105833	61	0.5	94	101	113	102	98	1.43586
11.5833	0.0177238	0.0132801	49	0.6875	106	95	111	109	98	2.05825
12.4167	0.053584	0.0920744	91	0.71875	92	102	120	120	89	2.72993
11.9167	0.0525185	0.0522272	72	0.96875	74	101	65	98	88	-0.0347775
11.4167	0.0461573	0.0279312	84	0.9375	95	111	122	94	100	3.45174
11	0.0642869	0.0493438	89	0.90625	99	107	105	110	99	3.62061
12.1667	0.0303783	0.0210096	89	0.59375	80	93	107	125	96	1.78998
11.3333	0.0212335	0.01498	88	0.9375	82	96	103	129	96	2.73137
11.3333	0.0355882	0.0428	74	0.5625	88	102	111	120	93	1.81968
11.3333	0.0535157	0.0314246	71	0.625	87	102	101	100	96	1.212
11.25	0.0352988	0.0502044	77	0.65625	80	93	107	108	92	0.861129
12.25	0.0482264	0.0754134	69	0.59375	91	106	105	118	95	1.99402
12.5	0.0729053	0.0783898	84	0.84375	88	100	97	110	95	2.13344
11.1667	0.0967928	0.108177	72	0.8125	97	89	84	97	96	1.20467
12.6667	0.036356	0.0550182	81	0.34375	106	91	99	133	93	2.16489
12.25	0.0738519	0.141783	57	0.625	77	92	107	123	88	0.280894
12.4167	0.0267893	0.0201132	85	0.9375	101	106	132	121	100	4.59449
12.25	0.0643424	0.0533931	49	0.96875	78	100	120	103	94	1.19797
12.5833	0.103534	0.116546	75	0.5	97	97	84	88	91	0.349582
12.1667	0.0476109	0.0253206	84	0.90625	94	90	117	114	87	2.23183
12.3333	0.0328142	0.0302669	79	0.90625	97	102	82	129	95	2.90436
11.1667	0.106962	0.157747	84	0.40625	79	99	101	107	91	0.474833
11.4167	0.109764	0.359815	67	0.59375	89	87	90	110	94	0.524299
11.6667	0.0419979	0.0212596	84	0.90625	95	110	109	133	108	4.72014
12.75	0.0254415	0.0277068	83	0.78125	102	102	117	116	100	3.65519
11.1667	0.109041	0.413722	73	0.84375	91	95	92	115	91	1.6057
11.8333	0.0249305	0.0179335	68	0.84375	96	106	97	120	100	2.94475
12.5833	0.13669	0.213158	79	0.875	87	102	115	117	94	2.61323
10.9167	0.0349148	0.0242878	59	0.5	91	104	130	113	87	1.34171
11.6667	0.0595731	0.0519353	60	0.34375	92	96	109	121	90	0.77453
12.75	0.0495807	0.0748776	65	0.78125	95	98	117	115	93	2.22442
12.5833	0.105279	0.16388	82	0.96875	89	83	62	92	103	0.997026
11.8333	0.0476704	0.0567158	49	0.3125	80	106	94	99	91	-0.703404
12.8333	0.0326072	0.0334198	100	0.90625	87	106	105	129	104	4.13812
12.1667	0.0490665	0.0425713	74	0.78125	96	99	109	124	92	2.5812
12.25	0.0244625	0.0313056	67	0.40625	84	105	92	92	93	0.000974096
11.5833	0.0442785	0.0276638	74	1	99	101	128	127	107	4.68049
13.0833	0.061326	0.0946011	82	0.78125	86	108	115	108	92	2.27905
11.75	0.0787713	0.106061	70	0.6875	93	102	82	123	92	1.64844
10.9167	0.0269573	0.0169321	50	0.8125	84	103	86	82	92	-0.14413
11.9167	0.0625137	0.199318	64	0.6875	97	108	113	108	98	2.4945
12.4167	0.0297719	0.0190463	72	0.8125	100	108	115	90	102	2.87577
11.0833	0.124356	0.214697	49	0.71875	81	103	124	115	116	2.73572
11.0833	0.0553643	0.0983957	41	0.5	66	85	84	115	83	-2.23425
11.4167	0.0546706	0.0395888	42	0.65625	84	97	84	109	96	0.0965556
12.6667	0.04209	0.0735816	73	0.75	97	108	113	103	96	2.58879
12.1667	0.0438057	0.0377071	44	0.59375	82	104	107	113	85	0.0936573
11.75	0.0587664	0.0803428	60	1	85	108	117	104	97	2.35033
11.5833	0.0727777	0.144268	57	0.65625	93	104	92	129	99	2.13859
12.1667	0.0400849	0.0274343	92	0.84375	88	100	109	119	102	3.29104
11.6667	0.0836765	0.103452	88	0.78125	107	98	128	127	101	4.50171
11.0833	0.063907	0.079786	62	0.65625	81	99	92	93	85	-0.444345
12.0833	0.127181	0.245696	70	0.84375	94	101	97	115	97	2.3776
12.9167	0.0310092	0.0432259	58	0.875	93	100	111	113	95	2.15346
11.5	0.0706583	0.106757	61	0.96875	85	99	94	102	94	1.25042
11.3333	0.0909838	0.0594356	70	0.71875	86	95	92	102	94	0.819032
11.9167	0.112846	0.142949	74	0.84375	97	101	109	118	109	3.71491
11.75	0.0507586	0.0508933	63	0.6875	76	109	120	100	91	0.932285
12.8333	0.0185856	0.0171554	72	0.9375	100	94	88	116	109	3.25173
12.9167	0.0790767	0.0984574	51	0.59375	84	109	130	133	90	1.9405
11.8333	0.0793163	0.111862	64	0.78125	85	100	80	112	90	0.725419
12.75	0.0541776	0.0405318	78	0.90625	79	112	105	98	94	1.85734
12.5	0.0715264	0.0706004	90	0.28125	89	109	130	127	96	2.74474
11.5833	0.109493	0.159883	62	0.5625	84	100	90	96	91	-0.0353472
10.9167	0.040054	0.0212962	73	0.40625	75	94	109	114	86	-0.13463
11.4167	0.0270023	0.0306049	45	0.9375	89	107	122	111	91	1.92985
11	0.0965759	0.150786	82	0.625	91	101	84	110	97	1.66185
12.5833	0.072596	0.18138	67	0.71875	96	102	99	113	96	2.09532
13.1667	0.0608342	0.199988	93	0.78125	98	102	86	104	105	3.02495
13.0833	0.0879332	0.0990497	82	0.84375	98	100	111	114	109	3.86
13.0833	0.0618651	0.064567	81	0.5	101	106	103	115	107	3.22381
11.3333	0.0950391	0.244548	61	0.6875	92	102	60	104	108	1.3385
12.1667	0.0242362	0.0146429	61	0.90625	91	109	113	108	99	2.67489
12.8333	0.0370849	0.0363972	85	0.90625	94	102	94	112	99	2.90941
11.3333	0.0271886	0.0316981	67	0.5	90	87	101	115	88	0.382136
11.5	0.102637	0.153627	70	0.625	97	98	109	123	93	2.19453
11.3333	0.02013	0.0158329	78	0.4375	91	89	101	125	92	1.20361
12.4167	0.0941691	0.0886869	65	0.78125	91	104	107	107	94	1.86555
12.5833	0.0337987	0.0229583	51	0.90625	80	104	105	108	96	1.32533
12.75	0.0569803	0.0587014	76	0.78125	93	96	94	96	118	2.84765
11.3333	0.0614058	0.104362	76	0.875	93	94	130	109	94	2.61574
12.3333	0.0929259	0.0992779	71	0.75	91	103	113	104	103	2.5142
12.9167	0.168867	0.423262	61	0.5	84	95	97	115	95	0.574303
12.3333	0.0786211	0.0847694	76	0.84375	102	115	109	96	100	3.33295
12.25	0.0716123	0.0474612	98	0.96875	113	104	113	125	100	5.24465
12.6667	0.0560745	0.0559734	70	0.9375	82	96	99	95	92	0.931855
11.5	0.103133	0.0561368	84	0.5	95	109	113	129	92	2.80354
11.5	0.0819927	0.188771	69	0.5625	105	99	67	98	109	1.85457
11.9167	0.0449237	0.0475259	82	0.5	89	101	109	129	98	2.44232
11.5833	0.0378622	0.0265998	86	0.8125	93	94	101	129	99	3.03692
12.5833	0.0707384	0.117193	73	1	91	98	103	112	94	2.37308
12.25	0.0530693	0.0540958	81	0.96875	97	106	117	121	96	3.79451
12.3333	0.0968498	0.154063	91	0.90625	94	94	111	119	104	3.63888
13.3333	0.0957588	0.158789	84	1	88	101	124	116	97	3.36324
13	0.066387	0.0623377	87	0.59375	100	106	103	110	103	3.1316
11.4167	0.113372	0.269942	84	0.8125	90	100	107	115	95	2.52378
12.3333	0.0192609	0.0176401	65	0.84375	92	100	92	108	84	0.993688
13.0833	0.111495	0.2955	87	0.8125	113	106	105	111	110	4.74641
11	0.109195	0.244088	56	0.78125	91	108	111	118	93	2.12523
11.75	0.0601888	0.0665246	83	0.65625	100	99	105	110	109	3.31222
12.5	0.0332577	0.0492743	82	0.78125	107	110	128	109	103	4.38704
11.5	0.035519	0.021011	66	0.90625	96	91	105	102	100	2.10367
12.75	0.0334471	0.0353272	67	0.96875	95	106	128	111	93	3.08003
12.6667	0.0458562	0.101067	50	0.625	88	110	80	104	88	0.196102
12.5	0.0566097	0.105305	47	0.5	84	104	115	107	101	1.05805
12.5833	0.0701538	0.0916832	45	0.5625	92	109	67	102	96	0.263468
12	0.074542	0.0809226	68	0.78125	90	98	82	115	106	2.12752
12.75	0.0946442	0.120572	26	0.5	67	80	88	133	86	-1.96165
11.25	0.0938804	0.247078	63	0.46875	76	103	97	78	83	-1.3738
12.1667	0.0459686	0.0581906	47	0.9375	82	93	92	117	94	0.846517
12.4167	0.055393	0.0311391	90	0.9375	84	101	97	108	92	2.07863
11.5833	0.0558918	0.0472974	88	0.59375	84	113	60	120	98	1.70342
11	0.0346721	0.0909145	68	0.78125	76	99	67	117	89	0.15552
11.1667	0.108483	0.0953227	60	0.9375	88	98	88	109	93	1.29004
12.8333	0.0508633	0.0418665	61	0.71875	107	109	113	119	103	3.65295
12.8333	0.0503124	0.106378	81	0.96875	92	108	115	125	104	4.1909
12.6667	0.032876	0.0196807	51	0.46875	104	101	103	97	86	0.510012
10.8333	0.0636617	0.0991968	77	0.8125	87	93	78	125	93	1.49523
10.9167	0.106085	0.0965238	60	0.5625	87	100	126	133	99	2.39879
12.25	0.0774321	0.0652628	74	0.5	95	113	111	127	92	2.59168
12.3333	0.050355	0.0566422	77	0.90625	99	87	107	109	113	3.44493
12.9167	0.0477855	0.0475099	70	0.96875	84	108	94	133	94	2.68085
11.3333	0.138258	0.236139	81	0.75	96	96	105	126	90	2.43723
12.3333	0.0381652	0.040626	84	0.9375	105	102	90	104	97	3.05633
12.0833	0.0382081	0.02764	75	0.625	104	96	76	123	108	2.84122
10.9167	0.0291239	0.0312486	45	0.53125	84	103	99	117	87	0.12578
11.25	0.0258285	0.0217346	56	0.5625	77	88	80	105	90	-0.994427
12.9167	0.073096	0.0706064	51	0.53125	77	97	67	107	88	-1.19203
12.75	0.0873059	0.0532467	80	0.84375	92	99	101	127	100	3.08573
11.75	0.0517104	0.0412767	72	0.65625	92	96	105	107	95	1.55775
10.9167	0.0690628	0.0705047	63	0.71875	91	106	101	111	98	1.99709
11	0.157174	0.218171	80	0.65625	86	91	103	104	87	0.653519
11.6667	0.049577	0.0798954	70	0.5625	99	108	115	123	103	3.28108
11.3333	0.0360153	0.041593	54	0.90625	96	98	92	103	97	1.62373
11.8333	0.136449	0.231802	71	0.65625	101	107	120	120	92	2.90071
11.9167	0.0805757	0.0856571	78	0.71875	78	104	111	106	88	1.10435
11.1667	0.0377796	0.0329018	70	0.84375	93	95	97	117	100	2.34918
12.9167	0.0503048	0.231671	87	0.9375	116	98	99	133	115	5.69276
12	0.0524048	0.0498571	81	0.75	93	106	92	112	95	2.28626
11.0833	0.0384209	0.0499001	34	0.4375	76	105	107	97	84	-1.28982
12.3333	0.0610488	0.0368164	67	0.90625	91	105	109	119	102	3.10803
11.5	0.0255389	0.0267727	94	0.6875	92	107	122	133	110	4.65497
11.25	0.0588509	0.107757	68	0.90625	89	104	130	100	96	2.50478
11.8333	0.0805151	0.153504	73	0.71875	93	107	105	120	99	2.80466
12.25	0.0252224	0.0202708	73	0.90625	84	93	97	119	97	1.90662
12.1667	0.0694336	0.273815	100	0.75	93	108	113	111	100	3.5744
12.0833	0.0551107	0.101825	92	0.84375	105	97	97	105	109	3.8015
11	0.0706399	0.109411	70	0.4375	94	96	103	104	95	1.0165
11.1667	0.0404762	0.141691	69	0.5625	94	109	103	110	93	1.78905
12.5	0.0405633	0.0591009	44	0.90625	74	98	107	119	84	0.240747
12.3333	0.031577	0.0206596	63	0.59375	93	106	115	102	95	1.67648
13.3333	0.0917679	0.182711	61	0.875	92	104	107	105	90	1.70144
11.1667	0.111139	0.157894	84	0.5	85	112	122	106	98	2.29903
12.4167	0.0349479	0.0271578	72	0.96875	96	98	101	123	96	2.93719
13	0.0293016	0.0178382	63	0.96875	94	98	117	100	103	2.6953
12.5	0.0371228	0.03423	72	0.75	95	103	122	114	96	2.78811
12	0.0219294	0.0125683	79	0.9375	97	104	101	133	97	3.683
12.3333	0.0961772	0.146191	47	0.46875	98	102	97	104	97	0.905834
11.1667	0.0882962	0.0925602	85	0.9375	106	102	92	117	100	3.74242
12.25	0.0220673	0.0287073	76	0.9375	92	107	111	129	102	3.86799
12.3333	0.0243686	0.0146158	68	0.6875	98	93	115	101	94	1.67824
12.5	0.0491075	0.108483	69	0.5	84	106	132	129	96	2.39661
10.5833	0.052854	0.0356117	54	0.46875	96	107	84	101	110	1.62052
12.5	0.0399438	0.0312028	68	0.5625	76	111	115	98	92	0.773106
11.8333	0.0656406	0.140134	90	0.90625	89	96	88	106	90	1.70614
11.4167	0.0272591	0.0280647	79	0.9375	96	98	105	124	105	3.72488
12.5833	0.0408679	0.0591752	65	0.96875	85	97	84	133	100	2.35469
12.25	0.0582693	0.0446369	73	1	88	96	103	110	102	2.58603
11.0833	0.128848	0.186549	84	1	109	101	115	125	101	4.73819
11.0833	0.112848	0.230634	84	0.5	94	98	107	111	94	1.81368
12.9167	0.0262702	0.0374361	84	1	119	101	105	108	119	5.64608
12.25	0.0376081	0.0302493	47	0.71875	98	104	88	123	88	1.31748
11.6667	0.0713047	0.0944281	81	0.875	92	97	71	124	100	2.38796
11	0.130324	0.209178	68	0.59375	78	102	90	117	84	0.14391
11	0.052215	0.0538131	80	0.40625	81	83	101	101	76	-1.23141
13	0.0518785	0.0827083	86	0.84375	93	98	103	124	93	2.77401
12.0833	0.122399	0.328096	76	0.71875	83	109	126	100	98	2.2457
11.5	0.116308	0.163559	51	0.65625	95	110	111	106	96	1.84048
11.8333	0.0736444	0.0934916	75	0.6875	98	104	113	133	112	4.28518
11.9167	0.0679673	0.0571063	73	0.8125	81	96	111	133	94	2.1894
11.5833	0.0476313	0.0738123	76	0.5	84	104	105	80	97	0.561611
12.5	0.0727659	0.0594105	66	0.71875	80	97	94	119	90	0.782809
12	0.0371074	0.0414349	80	0.625	92	101	99	116	88	1.59138
11.5833	0.0200777	0.0135355	43	0.9375	83	102	117	118	87	1.24491
12.5833	0.0392003	0.0303988	70	0.9375	89	108	101	114	95	2.51497
12.8333	0.0488291	0.0291734	72	0.96875	88	105	136	111	98	3.30006
11.0833	0.0414892	0.0266394	77	0.75	83	104	101	100	94	1.38085
11.9167	0.145125	0.184688	53	0.90625	85	100	94	118	94	1.41871
11.1667	0.0815937	0.102532	82	0.6875	90	89	90	118	99	1.7811
11.3333	0.0449916	0.0267125	85	0.875	96	95	97	125	92	2.69402
11.25	0.0721485	0.044685	72	0.90625	91	109	134	93	93	2.58661
12.75	0.0137155	0.03571	72	0.875	100	90	109	111	98	2.58109
12.5	0.0653064	0.382422	68	0.46875	94	103	115	108	95	1.65888
12	0.0531401	0.0877596	69	0.8125	99	99	109	80	110	2.48966
11.1667	0.025559	0.0337052	60	0.90625	81	106	105	121	94	1.94204
13.4167	0.0441997	0.0471293	92	0.75	96	103	126	119	102	3.96112
10.75	0.0684065	0.113693	43	0.53125	83	93	92	104	85	-1.00089
12	0.0418104	0.0429343	70	0.6875	94	96	103	113	99	2.05409
11.0833	0.0543868	0.0491641	66	0.59375	91	95	97	126	104	2.13293
12.6667	0.0428801	0.0254914	64	0.40625	89	73	48	76	95	-2.28343
12.3333	0.0542267	0.0461502	34	0.75	92	86	92	83	95	-0.583261
12.4167	0.0331653	0.0214714	56	0.84375	88	81	84	89	98	-0.00491176
12.8333	0.0421385	0.0534442	60	0.78125	96	100	107	103	97	1.90518
12.4167	0.054614	0.0390489	62	0.96875	91	101	101	111	99	2.37191
11.5	0.0927893	0.137224	53	0.65625	98	97	97	106	92	1.01817
12.5833	0.0430867	0.0999272	69	0.84375	86	107	97	96	100	1.80224
11.0833	0.0264589	0.0557829	71	0.75	99	103	90	113	101	2.57434
11.9167	0.0237902	0.0141333	77	0.84375	87	105	103	102	93	1.8535
11.6667	0.0627721	0.0840417	70	0.78125	89	110	126	86	107	2.70476
12.1667	0.0428374	0.0281872	65	0.84375	92	99	97	120	90	1.78589
12	0.0251371	0.0159531	80	0.6875	72	109	117	107	92	1.37961
12.6667	0.0574953	0.0500771	55	0.6875	91	105	103	113	98	1.78674
10.9167	0.0508442	0.0858842	87	0.5	76	83	105	93	89	-0.44784
12.5833	0.0905445	0.180874	84	0.8125	101	105	113	113	99	3.57465
12.3333	0.127144	0.243769	59	1	91	96	124	125	102	3.25161
12.25	0.0365237	0.0381988	93	0.9375	92	93	111	129	99	3.60315
13	0.0196587	0.0107467	62	1	105	97	117	125	102	3.9208
12.25	0.0304766	0.073755	72	0.9375	96	108	92	91	107	2.79718
11.5833	0.120104	0.153896	72	0.5625	95	86	111	116	95	1.52878
11.1667	0.0592336	0.0409356	68	0.34375	82	100	84	108	87	-0.459219
12.5833	0.054421	0.0569065	73	0.46875	74	85	124	116	93	0.41802
11.1667	0.0429738	0.0318677	87	0.9375	84	99	88	129	92	2.35554
11.25	0.0232148	0.0204336	45	0.875	78	93	92	121	85	0.0225807
11.5833	0.130931	0.152827	82	0.90625	76	116	107	100	93	1.99876
11.6667	0.146912	0.174698	45	0.65625	81	108	99	102	91	0.231353
12.25	0.0651734	0.154921	73	0.875	82	107	97	109	87	1.34771
12.4167	0.0836124	0.0674745	55	0.8125	78	92	103	95	97	0.324007
10.9167	0.121836	0.233443	57	1	82	97	111	90	97	1.17595
12.9167	0.134777	0.435758	97	0.875	97	95	101	129	97	3.5675
11.5	0.0476319	0.0442377	52	0.78125	94	101	107	97	100	1.64393
11.0833	0.0575505	0.0430857	61	0.65625	91	92	99	108	102	1.41097
13.25	0.0449062	0.0501308	82	0.84375	88	88	111	121	94	2.18871
11.6667	0.0283242	0.0149085	76	0.65625	99	103	86	106	97	1.9701
13	0.022079	0.010821	61	0.40625	91	84	88	115	92	-0.0558927
11.9167	0.115512	0.159548	42	0.9375	85	106	117	123	86	1.55275
11.5	0.0700696	0.0456934	55	0.21875	93	103	111	99	101	0.769803
11.5833	0.0238173	0.0154056	60	0.90625	101	103	132	91	113	3.69124
11.3333	0.0878999	0.331278	76	0.6875	97	82	84	78	96	0.227182
12.3333	0.0353147	0.0192219	90	0.90625	90	108	115	129	97	3.87719
12.8333	0.0760729	0.101654	67	0.625	87	98	120	99	89	0.892459
11.8333	0.0296654	0.0602927	58	0.875	88	107	107	94	98	1.7078
12.9167	0.0323279	0.022562	56	0.78125	94	101	97	98	96	1.32036
11.25	0.0343861	0.0506321	71	0.5	83	104	117	107	92	1.11591
12.25	0.0441223	0.0287385	70	0.8125	93	98	120	101	95	2.0952
11.5	0.0804863	0.171079	57	0.28125	81	87	86	112	81	-1.62315
11.8333	0.0320611	0.0502104	83	0.90625	91	95	78	110	92	1.61959
11.5	0.0540159	0.0898233	73	0.9375	89	104	105	120	102	3.13831
12.1667	0.0711176	0.220819	80	0.9375	93	111	122	103	108	4.00848
12.9167	0.0784286	0.0423882	74	0.75	95	105	122	108	101	3.04829
11	0.031984	0.0687497	68	0.46875	90	104	92	91	100	0.825857
12.3333	0.0297169	0.0328417	69	0.6875	83	83	90	115	87	0.0370394
13	0.0433789	0.0274121	51	0.96875	72	87	115	89	84	-0.670183
12.5833	0.0372661	0.0216147	77	0.90625	92	109	130	96	97	3.01943
11.25	0.0617402	0.0513438	26	0.5625	81	99	71	90	74	-2.78688
10.9167	0.0472256	0.0938802	53	0.6875	77	100	99	109	88	0.0270317
13.0833	0.0477013	0.0370257	93	0.90625	95	112	136	112	102	4.60321
12.3333	0.0450638	0.0886168	65	0.8125	89	111	126	103	96	2.49503
12.4167	0.0638796	0.0867964	74	0.25	84	107	105	106	80	-0.193701
12.1667	0.0309273	0.0177043	71	0.78125	85	98	120	105	93	1.64904
11.25	0.0298963	0.106994	39	0.5	96	102	109	120	86	0.702126
12.0833	0.0705904	0.124067	55	0.75	104	92	101	125	102	2.64348
11.1667	0.030017	0.0445789	78	0.9375	84	95	97	104	92	1.42559
12.4167	0.0581198	0.0465224	85	0.65625	86	73	109	111	82	0.134762
10.9167	0.106387	0.164381	62	0.75	70	104	111	111	82	0.128482
12.25	0.0238832	0.0429361	68	0.71875	86	106	120	96	92	1.46088
11.5	0.107942	0.134805	70	0.59375	85	99	107	105	89	0.746882
11.8333	0.022509	0.0218183	90	0.84375	88	99	103	115	98	2.71074
11.25	0.0439161	0.039592	76	0.6875	85	109	124	98	92	1.80737
12.8333	0.0387581	0.0503042	37	0.4375	79	88	109	133	89	-0.284051
12.25	0.0571531	0.109951	63	0.96875	83	104	115	108	87	1.56943
12.6667	0.0499492	0.0247212	86	0.96875	96	100	111	119	98	3.59118
12	0.129229	0.17449	61	0.40625	82	92	84	103	97	-0.334538
11.9167	0.0387449	0.110789	63	0.71875	81	97	101	104	94	0.708129
13	0.0616918	0.0417176	37	0.53125	83	106	134	87	90	0.0145961
12.1667	0.0467789	0.032477	58	0.90625	67	94	92	104	84	-0.648393
12.5833	0.0494006	0.0306638	76	0.875	100	101	122	129	98	3.8953
12.5833	0.0933821	0.0580214	65	0.84375	95	99	86	115	96	1.93128
11.8333	0.0638598	0.0799634	87	0.625	88	94	82	126	81	0.817582
11.5833	0.0664872	0.0851879	78	1	79	98	99	107	97	1.8585
12.6667	0.0492439	0.0413056	65	0.9375	85	101	103	129	88	1.97296
12.8333	0.0409745	0.025465	97	1	106	107	124	133	102	5.63487
11.25	0.0295621	0.0344951	86	0.96875	84	107	105	118	107	3.65501
12.6667	0.114024	0.233275	59	0.40625	78	104	109	98	92	-0.0748864
11	0.0458495	0.0559577	46	0.96875	80	105	94	119	86	0.837023
11.1667	0.0614274	0.0763085	56	0.5625	92	104	84	92	96	0.42471
11.5	0.0792264	0.103957	81	0.5625	95	108	107	101	97	2.18108
12.1667	0.0584798	0.060772	65	0.28125	76	95	99	89	90	-1.21377
11.5	0.103924	0.220005	68	0.6875	78	83	101	82	91	-0.731325
10.9167	0.0468508	0.0367152	80	0.90625	91	105	126	116	93	3.15493
12.3333	0.0395658	0.0260467	47	0.46875	84	95	109	104	105	0.692072
11.3333	0.0475247	0.0841938	81	1	94	104	107	108	96	3.04453
12.0833	0.0348756	0.0680915	86	0.9375	98	100	99	133	117	4.965
12.75	0.0527663	0.0978427	68	0.8125	87	104	92	117	100	2.16193
11.9167	0.0333806	0.0200407	90	1	86	91	136	129	95	3.55601
12.1667	0.1204	0.167482	72	0.78125	89	102	111	118	103	2.8384
11.5833	0.114779	0.112916	77	0.9375	82	108	109	99	89	1.70095
11	0.0783591	0.182864	77	0.625	100	102	84	126	98	2.55155
12.4167	0.0372907	0.0191819	63	0.8125	90	109	99	93	97	1.62253
11.1667	0.114752	0.171776	67	0.59375	91	96	101	94	97	0.904737
12.75	0.0642272	0.0466598	79	0.875	89	91	115	125	93	2.47708
11.9167	0.0489316	0.0657595	91	0.96875	98	105	111	133	102	4.66705
11.3333	0.0728456	0.0561767	78	0.84375	89	99	107	92	90	1.35975
11.9167	0.0576165	0.13152	56	0.96875	82	89	105	109	92	0.909735
12.4167	0.0433911	0.0230126	94	0.8125	106	102	113	125	101	4.45006
11.1667	0.0571709	0.103597	73	0.65625	86	96	107	101	90	0.83894
12.0833	0.116325	0.204189	82	1	93	99	97	125	103	3.55953
12.6667	0.0278948	0.0314165	63	0.65625	87	100	78	94	92	0.0900575
11.6667	0.0559554	0.0693998	68	0.5625	74	95	99	96	93	-0.253384
12.3333	0.0460055	0.0623597	55	0.71875	91	102	115	101	96	1.51456
12	0.0206486	0.0127088	85	0.71875	93	100	94	129	96	2.70503
12.8333	0.0424567	0.0980213	76	0.71875	102	101	97	118	100	2.94562
11.1667	0.0993432	0.204351	77	0.96875	96	86	105	101	98	2.18152
12.5833	0.0286229	0.0181895	83	1	80	108	109	107	95	2.49559
11.1667	0.0613834	0.0811898	84	0.8125	93	97	78	111	95	1.83871
12.1667	0.0541509	0.0731882	83	0.875	108	104	115	133	113	5.49089
12.25	0.093178	0.0749391	53	0.90625	87	97	103	103	95	1.21614
11.5833	0.0535505	0.0596714	63	0.625	86	87	101	109	104	1.15649
12.6667	0.139966	0.218145	66	0.9375	100	109	130	107	95	3.39834
12.8333	0.108037	0.183889	83	0.78125	98	98	124	109	98	3.12267
11.1667	0.0890369	0.0480039	61	0.625	81	84	80	89	90	-1.15234
12.4167	0.0477751	0.0290573	79	0.78125	93	103	109	87	102	2.24255
13.0833	0.0337068	0.0442845	67	0.9375	92	105	90	112	98	2.3728
10.8333	0.0238496	0.046551	59	0.59375	93	103	92	101	95	0.95087
12.5	0.0352933	0.0217084	75	0.5	102	103	101	116	95	2.2494
11.9167	0.118863	0.0867965	57	0.375	86	88	90	89	87	-1.35952
11.8333	0.0835485	0.0986862	69	0.9375	93	101	99	103	102	2.49752
12.4167	0.107211	0.192903	75	0.625	90	93	94	110	91	0.9688
11.6667	0.071847	0.126414	52	0.5	71	83	97	98	89	-1.62851
12.3333	0.036632	0.0456978	65	0.75	92	108	103	106	103	2.44408
13.1667	0.0400862	0.0365573	58	0.90625	104	105	105	111	102	3.20531
12	0.0474316	0.0292105	71	0.71875	97	94	97	113	99	2.09597
11.3333	0.102369	0.0728204	57	0.75	94	100	90	97	93	0.881829
11.9167	0.121815	0.277618	74	0.78125	92	104	130	111	93	2.68578
11.5	0.0473079	0.0525182	75	0.90625	91	96	107	125	97	2.8057
12.4167	0.118317	0.197103	85	0.90625	77	100	122	111	92	2.10615
11.1667	0.060882	0.052112	60	0.65625	90	107	109	102	94	1.42946
13.0833	0.044804	0.0315912	66	0.96875	118	101	124	108	105	4.59079
11.25	0.0847892	0.208738	31	0.4375	77	97	101	111	79	-1.63944
11	0.0454698	0.0780482	54	0.9375	103	98	103	94	97	2.00464
11.4167	0.125887	0.174139	71	0.875	94	105	99	106	95	2.27121
11.5	0.043188	0.0293909	74	0.59375	93	94	97	99	92	0.86573
12.0833	0.0794378	0.101308	53	0.65625	75	101	115	106	90	0.268734
12.9167	0.0206249	0.0109251	61	0.84375	87	103	109	112	97	2.03032
12.3333	0.0487789	0.0330459	92	0.9375	93	109	115	112	94	3.4962
11.1667	0.0212924	0.023176	66	0.65625	86	115	92	113	91	1.46535
12.8333	0.0700917	0.0851526	68	0.90625	102	94	101	114	97	2.65057
11.5833	0.0495908	0.047937	98	0.875	107	109	130	105	99	4.63895
12.4167	0.0631237	0.085556	60	0.375	74	100	109	111	87	-0.39132
13.0833	0.0524313	0.0469728	69	0.53125	85	94	101	97	92	0.229107
12.5833	0.0469532	0.0280438	58	0.6875	81	99	101	119	85	0.469643
11.0833	0.0348063	0.0225317	63	0.5	85	88	97	97	92	-0.299434
12.9167	0.0407696	0.0519984	68	0.75	92	105	113	108	98	2.36807
11.8333	0.0196364	0.0160609	69	0.71875	101	107	113	129	103	3.78055
12.75	0.0790474	0.0415024	71	0.96875	84	106	115	101	98	2.37847
12.5	0.0414501	0.0322451	82	0.71875	78	94	109	97	90	0.653934
12.8333	0.096027	0.254124	81	0.78125	93	102	103	108	103	2.81144
11	0.0578256	0.146874	74	0.8125	84	107	84	124	108	2.81449
11.5	0.0778924	0.142781	64	0.75	86	99	86	99	96	0.787917
12.5	0.028004	0.0185474	84	0.6875	101	115	132	133	100	4.73132
12.75	0.0466924	0.0300765	55	0.90625	82	106	117	91	91	1.04461
12.9167	0.147621	0.286648	62	0.65625	83	82	86	113	86	-0.452273
12	0.090617	0.303656	84	0.8125	98	105	122	107	100	3.49826
11.75	0.0742698	0.0836048	74	0.90625	87	108	99	126	98	2.95049
10.9167	0.0642881	0.0679079	94	0.75	88	107	109	115	93	2.73089
11.3333	0.0337044	0.0421617	59	0.59375	90	104	113	121	98	2.05086
11.25	0.0577221	0.0478137	88	0.96875	92	102	111	126	100	3.84744
11.3333	0.0898976	0.0992732	41	0.6875	80	89	124	97	89	-0.312915
12.4167	0.0260947	0.0241488	79	1	98	99	134	129	92	3.93987
11.3333	0.0151745	0.0593079	72	0.5625	83	83	97	107	90	-0.0502382
12.25	0.131955	0.299892	77	0.65625	86	100	94	105	98	1.43406
11.25	0.0363543	0.0271657	89	0.78125	100	101	105	113	106	3.70729
12.5	0.0733119	0.101708	65	0.84375	85	107	126	120	97	2.77357
11.25	0.0597869	0.155092	69	0.84375	85	98	76	91	91	0.273334
11.5833	0.0684137	0.0881492	65	0.84375	84	109	92	115	91	1.56849
11	0.0316185	0.0206962	69	0.875	88	106	117	111	92	2.29329
11.9167	0.118993	0.249055	55	0.5625	83	101	122	120	92	1.20593
12.1667	0.112408	0.182462	70	0.53125	79	99	92	97	94	0.0771351
12.5833	0.0931783	0.129156	68	0.9375	93	103	113	112	102	3.10302
12.3333	0.0856545	0.0980575	78	0.8125	97	108	117	121	98	3.5869
12.0833	0.0374211	0.0504677	88	1	98	102	113	108	101	3.78773
11.4167	0.0762786	0.0640775	64	0.46875	81	106	120	100	83	0.141241
12	0.0837484	0.128989	71	0.84375	101	99	105	124	98	3.17304
12.25	0.027037	0.0226026	57	0.9375	88	101	94	100	88	0.874261
11.0833	0.127604	0.203194	50	0.5625	78	99	82	92	80	-1.65183
12.0833	0.0478921	0.0322303	77	0.9375	92	108	124	118	95	3.44522
12.9167	0.0646942	0.128855	81	0.5	85	110	120	117	95	2.2421
11.1667	0.0680782	0.0560525	74	0.8125	81	109	103	112	92	1.7906
12.8333	0.0823176	0.123431	58	0.53125	92	97	82	100	94	0.219996
12.5833	0.0633331	0.0389071	71	0.90625	91	108	120	108	97	2.92
12.6667	0.0172963	0.0345507	91	0.84375	87	106	86	133	94	2.87317
11.0833	0.0718938	0.138427	59	0.5625	79	98	90	92	88	-0.741559
11.75	0.0949476	0.200729	83	0.59375	103	104	115	113	99	3.19396
11.9167	0.193716	0.493606	71	0.9375	84	99	109	118	100	2.55087
12.3333	0.0595818	0.0611853	65	0.65625	90	97	105	108	91	1.09414
12.3333	0.0712093	0.0972584	73	0.8125	98	98	99	129	100	3.11791
12.1667	0.0242026	0.0233132	74	0.90625	97	99	103	111	96	2.63421
12.0833	0.0501787	0.0417189	89	0.90625	99	100	107	129	103	4.20861
11.6667	0.0390595	0.0419239	87	1	86	103	109	126	101	3.64441
12.9167	0.0476356	0.0429125	58	0.375	85	100	109	120	93	0.743556
11.1667	0.0727181	0.0433502	81	0.625	93	87	99	125	93	1.72115
12.6667	0.0292521	0.0186602	84	0.71875	91	102	109	131	91	2.71547
11.3333	0.0805463	0.138239	63	0.8125	88	98	124	100	97	1.84126
12.5	0.0806165	0.124308	93	0.75	86	105	97	120	91	2.30267
11.3333	0.0386554	0.118387	77	1	93	104	103	108	95	2.74487
13.0833	0.0648138	0.0472983	85	0.8125	99	94	103	121	101	3.24162
11.4167	0.0305324	0.020433	85	0.625	83	93	97	119	103	1.95044
12.25	0.0226796	0.0174873	93	0.90625	93	99	124	107	102	3.6217
11.0833	0.103861	0.114204	68	0.6875	93	87	82	99	96	0.58071
12.5	0.0918978	0.196488	52	0.59375	78	94	94	106	84	-0.809846
12.1667	0.0417307	0.0321415	74	0.8125	86	93	88	118	98	1.68043
11.5833	0.0444743	0.0442046	69	0.8125	88	100	99	127	90	1.90908
11.4167	0.103896	0.190814	55	0.5	84	104	92	116	89	0.305927
11.8333	0.0242042	0.0159506	82	0.90625	68	103	107	125	86	1.4157
12	0.0604364	0.079425	98	0.9375	96	106	101	129	97	4.08407
11.8333	0.0408032	0.0437633	68	0.90625	80	106	111	97	88	1.14773
12.1667	0.0688683	0.137932	62	0.9375	92	101	117	106	96	2.35751
11.9167	0.0577617	0.0528637	77	0.6875	91	97	109	133	104	3.14684
11.0833	0.0462602	0.0466488	67	0.78125	88	104	101	120	91	1.83831
11.6667	0.0656427	0.0463222	45	0.8125	72	95	105	111	90	-0.0465632
11.5833	0.0581456	0.0363827	34	0.75	94	111	111	104	98	1.64753
12	0.0773916	0.150059	62	0.90625	84	96	80	105	105	1.46156
10.9167	0.0698143	0.0859783	72	0.75	104	103	97	95	93	1.97124
10.9167	0.0424642	0.0676459	63	0.5625	93	106	103	100	100	1.6115
12.1667	0.0324145	0.0234828	68	0.875	83	86	78	83	102	0.255215
12.75	0.0900727	0.219769	87	0.96875	101	111	122	110	109	4.92411
12.1667	0.0997349	0.21667	74	0.875	100	102	103	116	98	3.10133
12.6667	0.0328914	0.0191047	62	0.90625	91	99	111	99	96	1.8363
11.5	0.0345711	0.038995	93	0.5625	92	101	82	104	112	2.57901
11.25	0.0700037	0.205268	77	0.6875	81	109	109	117	97	2.18869
10.9167	0.0568713	0.046587	56	0.59375	76	90	97	100	84	-1.0684
11.6667	0.0653368	0.100852	71	0.625	87	101	99	115	91	1.26388
11.25	0.0924661	0.311414	61	0.65625	90	99	84	112	93	0.867437
12.75	0.0328723	0.0258549	69	0.75	93	103	107	123	103	2.99545
11.4167	0.0801168	0.168169	70	0.4375	103	99	88	105	93	1.17022
12.0833	0.107629	0.218353	88	0.46875	87	99	78	133	91	1.3941
11.8333	0.0476355	0.0504403	55	0.5	80	96	97	106	88	-0.443401
11.6667	0.0494916	0.074733	98	0.875	99	101	101	129	98	3.97885
11.75	0.0683473	0.115477	62	0.65625	82	98	117	105	86	0.505583
11.0833	0.114369	0.149638	41	0.5	83	97	74	89	93	-1.29052
11.75	0.0521192	0.0296682	60	0.96875	107	102	97	116	109	3.841
11.1667	0.151677	0.22545	70	0.75	84	104	101	101	88	0.906008
12.25	0.0520978	0.0572391	82	0.875	99	100	94	118	96	2.93172
10.9167	0.0334088	0.0179429	75	0.84375	84	99	105	116	98	2.19167
12.0833	0.087077	0.185129	67	0.8125	95	99	109	99	95	1.86578
11	0.029075	0.0293473	65	0.59375	105	102	107	114	90	2.05534
12	0.0707619	0.0738209	70	1	90	100	111	119	101	3.12658
11.5	0.0406145	0.039658	58	0.5	75	92	94	109	88	-0.738756
11.6667	0.0324235	0.0261821	76	0.9375	81	107	113	118	93	2.47799
12.5833	0.120475	0.191633	91	0.84375	99	109	115	115	97	3.84771
12.75	0.0506978	0.0400734	70	0.875	104	105	94	109	104	3.2873
12	0.138853	0.162541	61	0.90625	78	99	105	101	92	0.845465
11.3333	0.0657161	0.149057	77	0.96875	84	95	94	118	91	1.75209
11.6667	0.0896958	0.0703175	53	0.90625	71	96	88	88	81	-1.24403
12.25	0.0755959	0.055619	86	0.9375	93	100	134	97	107	3.76748
12.1667	0.056587	0.0984368	86	0.9375	108	106	120	98	103	4.22977
11.1667	0.12572	0.247792	80	0.90625	94	108	82	119	92	2.52354
11.0833	0.0265883	0.0174314	72	0.53125	86	91	103	94	84	-0.297109
11.25	0.0368288	0.0367317	83	0.53125	84	109	107	101	90	1.22039
12.9167	0.0379436	0.0226372	76	0.90625	93	93	88	105	98	1.89717
12.75	0.0798291	0.0652086	60	0.625	81	93	97	116	88	0.181479
11.4167	0.0341154	0.0941955	33	0.90625	83	87	71	90	97	-0.803006
12	0.0354073	0.0267108	72	0.84375	83	101	117	126	103	2.99288
11	0.128294	0.214755	86	0.6875	89	95	115	117	93	2.17917
11.9167	0.041852	0.0526527	69	0.53125	92	109	113	108	96	1.95961
12.0833	0.0496857	0.0450118	76	0.71875	83	94	84	111	88	0.513167
12.1667	0.0898567	0.127791	83	0.6875	98	112	107	125	97	3.50005
11.25	0.0839385	0.0561873	79	0.53125	84	96	97	120	103	1.78858
11.8333	0.0356749	0.0710585	69	0.3125	92	105	124	97	96	1.2579
12.0833	0.153387	0.352403	50	0.78125	88	95	103	111	98	1.27253
11.1667	0.0582353	0.086314	66	0.84375	80	96	117	119	94	1.73666
12.9167	0.07712	0.119678	38	0.5	85	94	92	94	90	-1.0432
12.5833	0.0607333	0.0669987	78	0.9375	98	113	109	119	108	4.47975
12.4167	0.0383966	0.157724	45	0.34375	86	100	111	99	94	-0.123808
12.25	0.0341834	0.0317882	62	0.5	80	100	97	112	91	0.250027
12.4167	0.0427811	0.029864	87	1	96	97	109	111	104	3.66634
12.1667	0.0580066	0.106646	78	0.8125	83	103	117	90	97	1.72722
12.5833	0.0563728	0.0494317	68	0.9375	99	117	134	116	101	4.41839
11.1667	0.0319197	0.0418695	64	0.65625	95	107	109	127	103	3.07682
11.5833	0.0615346	0.0394796	75	0.90625	88	101	124	111	92	2.47516
12.8333	0.156399	0.303056	88	0.84375	92	93	122	133	98	3.56163
12.25	0.0902655	0.168172	47	0.78125	91	100	90	109	91	0.766014
11.5	0.0588759	0.0564139	71	0.96875	71	105	103	123	89	1.52895
11.3333	0.069275	0.0778935	99	0.5625	81	105	113	124	102	2.94919
12	0.107851	0.170812	68	0.75	91	102	63	113	101	1.49489
12.25	0.0555287	0.0556918	44	0.75	105	85	76	129	97	1.43201
11.9167	0.0307473	0.0248877	76	0.65625	96	106	92	98	110	2.62819
11.5833	0.0561563	0.0407638	46	0.625	79	99	92	99	91	-0.477636
12.3333	0.0609383	0.0615596	62	0.75	85	99	99	110	95	1.21885
11.5833	0.116223	0.244663	40	0.375	76	65	80	85	84	-3.67039
11.1667	0.031533	0.0601112	60	0.875	92	100	128	118	101	3.02979
11.3333	0.0284899	0.0318752	73	0.8125	83	95	88	116	103	1.83014
11.75	0.0452912	0.0509467	41	0.78125	78	102	103	97	79	-0.79133
11.6667	0.174523	0.263269	80	0.875	79	103	99	126	85	1.64844
12.1667	0.0582876	0.0456383	74	0.5	83	108	113	123	98	2.10179
11.5833	0.040587	0.0230896	91	0.9375	86	101	113	116	98	3.14631
12.3333	0.0533203	0.0847528	70	0.625	97	101	80	108	98	1.56943
12.25	0.0197604	0.0190277	88	0.59375	107	106	111	115	100	3.63576
11	0.0623912	0.0521648	78	0.8125	94	105	109	127	99	3.39651
10.9167	0.103659	0.230736	73	0.9375	92	99	90	111	98	2.2762
12.0833	0.0812704	0.110151	89	1	89	114	124	102	99	3.73955
12.3333	0.059194	0.0485039	77	0.875	88	98	115	105	99	2.41969
11.75	0.0611291	0.0451442	96	0.90625	92	100	109	129	103	4.08239
12.0833	0.078292	0.0493763	80	0.65625	95	101	115	123	97	2.90534
11.5	0.130635	0.195897	47	0.53125	80	98	97	101	89	-0.596446
12.5833	0.110421	0.253497	49	0.34375	79	96	103	111	92	-0.457087
12.3333	0.0763836	0.183217	51	0.5	87	92	94	92	88	-0.820497
12.3333	0.0490298	0.0939735	33	0.0625	86	105	97	100	92	-1.22753
11.75	0.0766691	0.109222	84	0.90625	101	108	122	107	101	4.0188
12.1667	0.0554052	0.157781	98	0.84375	102	109	117	120	98	4.43065
12.5	0.0802363	0.134856	94	0.84375	96	98	99	127	96	3.32287
11.5833	0.0566482	0.124668	73	0.90625	105	101	113	109	100	3.48095
10.9167	0.0653167	0.053443	66	0.40625	91	104	105	115	101	1.73185
12.8333	0.0341406	0.0248833	90	0.9375	87	103	103	129	96	3.29396
11.25	0.0313086	0.0274842	90	0.84375	110	103	111	115	99	4.18904
12.75	0.142916	0.201274	41	0.59375	77	73	88	108	90	-1.62189
13.0833	0.0259903	0.0349958	79	1	101	104	138	124	99	4.64673
12.6667	0.0275555	0.0162117	69	0.96875	95	109	103	129	93	3.2506
12.25	0.0659868	0.0943879	61	0.84375	85	104	124	116	94	2.21241
11.1667	0.0542164	0.0478792	62	0.46875	103	105	101	92	100	1.57459
10.8333	0.144553	0.383893	56	0.34375	99	102	105	86	90	0.131276
12.1667	0.0791801	0.085868	80	0.4375	82	99	103	112	95	1.02332
11.25	0.060334	0.0856892	87	0.75	90	93	99	108	91	1.58906
13	0.100797	0.0966836	69	0.875	95	103	109	119	101	3.15805
11.1667	0.0581995	0.100285	95	0.71875	92	106	92	108	92	2.23114
11.6667	0.0645959	0.0395174	56	0.90625	85	97	103	121	90	1.41323
11.3333	0.0694755	0.118638	49	0.84375	93	103	90	111	98	1.65391
11.5	0.0753255	0.0792807	56	0.75	81	105	94	105	85	0.214272
11.8333	0.0611353	0.0416656	79	0.25	83	103	94	127	91	0.80738
12.8333	0.0603217	0.0698333	42	1	80	102	105	107	93	0.998134
12.3333	0.0405415	0.040601	47	0.84375	93	95	78	92	94	0.246765
11.1667	0.0669288	0.0796501	90	1	88	99	117	125	96	3.50123
10.9167	0.0597047	0.0588147	64	0.75	92	102	84	96	93	0.883572
11.3333	0.0883254	0.130353	35	0.5	92	108	107	100	96	0.61178
12	0.0313944	0.0284997	62	0.84375	82	101	90	112	94	1.14881
12	0.0290127	0.0554309	43	0.59375	74	89	105	101	92	-0.851064
12	0.0489529	0.029375	77	0.34375	82	90	84	121	95	0.281179
10.9167	0.0547562	0.0415013	73	0.625	78	113	126	115	94	2.06251
12.8333	0.0304225	0.0196743	80	0.59375	104	106	126	111	100	3.4734
12.1667	0.0639625	0.0433484	47	0.90625	96	94	101	103	97	1.48081
11	0.045901	0.0490704	63	0.53125	91	98	94	103	89	0.366036
12.4167	0.0282061	0.0279067	62	0.5625	100	106	101	119	97	2.26632
12.5	0.0602059	0.040631	81	0.59375	102	94	80	105	94	1.44323
11.5833	0.0705639	0.053271	45	0.78125	95	101	82	98	97	0.832874
11.4167	0.104422	0.0811121	95	0.59375	95	104	101	121	94	2.7386
12	0.0422169	0.0345543	76	0.71875	87	104	124	101	97	2.18527
12.3333	0.0641326	0.0566574	40	0.59375	79	103	84	98	87	-0.995114
10.9167	0.081302	0.188511	44	0.90625	85	86	71	91	96	-0.486672
11.5833	0.142799	0.260937	78	0.90625	87	102	117	114	101	3.04059
12.8333	0.157271	0.177707	80	0.875	90	98	113	106	95	2.33727
12.3333	0.164236	0.300204	80	0.8125	91	107	90	118	99	2.71137
12.8333	0.0468399	0.0332983	81	0.96875	101	101	111	116	103	3.97032
11.3333	0.0734393	0.0873993	76	0.5	98	92	105	124	97	2.10884
12.9167	0.0274099	0.0455563	55	0.5	88	104	107	129	93	1.44967
11.5833	0.0698753	0.0704005	80	0.78125	93	97	86	103	90	1.29085
12.9167	0.0361099	0.0254436	93	0.75	98	106	113	120	100	3.83255
12.5833	0.0343706	0.0470032	90	0.96875	98	100	94	115	109	4.00479
12.5	0.0772884	0.14813	54	1	88	88	109	103	95	1.27943
11.6667	0.0660824	0.161027	84	0.75	90	100	86	119	99	2.31953
12.6667	0.0602825	0.106085	58	0.6875	93	103	111	83	94	0.927406
12.4167	0.0495332	0.0299383	76	0.875	77	97	67	89	96	0.147025
11.5	0.0396698	0.0402697	91	0.8125	91	93	94	117	98	2.46867
12.6667	0.0191381	0.0127823	83	0.59375	89	99	126	120	94	2.43319
11.5833	0.0302169	0.0262153	85	0.84375	93	92	84	97	101	1.83017
12	0.0563874	0.0329538	77	0.875	100	101	105	121	109	4.01323
12.0833	0.0208094	0.0241874	95	0.46875	110	117	120	112	99	4.15261
11.6667	0.0388895	0.235602	49	0.375	85	84	99	106	92	-0.768531
11.4167	0.029356	0.0241694	74	0.625	81	98	107	129	90	1.44691
12	0.130475	0.155296	64	0.9375	97	94	105	82	98	1.56685
11.5	0.0856114	0.393069	65	1	89	105	113	113	92	2.43971
11.9167	0.0814339	0.108303	53	0.5625	84	99	80	118	97	0.50336
12.5	0.0317034	0.0173413	84	0.53125	88	99	105	101	85	0.722398
12.5	0.0324564	0.0193079	77	1	99	112	130	111	118	5.42155
12.1667	0.0474349	0.0323801	81	0.6875	96	110	134	133	101	4.32096
12.0833	0.0267044	0.0195317	45	0.59375	81	104	92	85	93	-0.570714
11.5833	0.062766	0.212591	84	0.46875	78	88	63	103	87	-1.01291
11.8333	0.0485087	0.0374061	73	0.84375	96	101	94	120	102	2.95012
12.1667	0.0859026	0.15995	56	0.46875	77	101	97	94	93	-0.489638
10.9167	0.22587	0.480906	82	0.65625	84	88	82	108	93	0.544907
11.9167	0.0502463	0.0771035	50	1	91	95	90	129	102	2.38755
12.25	0.0794781	0.135878	53	0.71875	79	107	97	80	89	-0.379198
11.3333	0.0342167	0.0404783	78	0.4375	84	102	99	97	93	0.534336
11.75	0.0591447	0.0464239	81	0.8125	85	106	90	116	89	1.72103
11.6667	0.0553495	0.033293	72	0.5	87	83	76	103	93	-0.35166
11.6667	0.0107334	0.0126717	89	0.75	86	110	113	121	98	3.18254
12.4167	0.0393046	0.0519688	82	0.84375	91	96	113	109	101	2.75963
11.0833	0.0649711	0.142536	73	0.5625	92	83	94	123	102	1.57794
11.75	0.129563	0.167387	47	0.4375	80	98	97	102	89	-0.763876
12.6667	0.0489008	0.0364391	62	0.96875	79	108	109	102	90	1.37655
11.6667	0.0362663	0.0571448	54	0.84375	85	108	111	124	93	2.08075
11.0833	0.0914134	0.183117	59	0.4375	84	99	86	119	95	0.4277
11.3333	0.040027	0.0233522	94	0.75	88	97	99	129	94	2.62347
12.4167	0.0552273	0.0367034	71	1	95	102	105	116	105	3.51164
13.1667	0.0761168	0.13176	66	0.625	82	91	97	104	94	0.332503
11.9167	0.0502393	0.0357134	98	0.90625	90	101	109	124	100	3.73853
11.0833	0.0479954	0.0282594	60	0.71875	92	101	120	112	91	1.77516
13	0.0731581	0.068586	69	0.5625	100	102	86	105	98	1.6366
12.75	0.0509879	0.0382262	60	0.65625	89	90	99	113	92	0.737241
13	0.0376803	0.0409182	88	0.90625	99	105	99	103	110	3.87131
12.5	0.0542755	0.0925697	88	1	107	101	120	124	109	5.31349
11.25	0.0417539	0.033068	50	0.53125	90	97	107	116	116	2.26915
11.75	0.0380613	0.0299253	68	0.65625	87	114	124	123	99	2.98894
11	0.112933	0.178964	50	0.96875	77	107	113	115	92	1.51697
12.9167	0.0347304	0.0188449	63	0.6875	80	102	105	108	92	0.85569
11.25	0.0633291	0.0404911	74	0.9375	104	102	120	110	98	3.61137
11	0.0783421	0.0461464	79	0.75	81	100	134	116	91	2.15775
11.6667	0.0935606	0.158268	89	0.6875	93	105	115	111	99	3.02515
12.5833	0.0613399	0.088024	80	0.84375	97	113	143	125	108	5.17166
12.4167	0.0746712	0.168136	66	1	92	96	113	109	95	2.34932
12.0833	0.0397441	0.0465278	52	0.6875	86	107	97	111	93	1.03878
11.4167	0.0814596	0.28423	78	0.78125	82	109	86	113	91	1.49127
11.4167	0.0599827	0.124236	76	1	86	105	107	118	92	2.59747
11.25	0.0536849	0.069014	60	0.59375	100	89	115	123	112	2.98775
11.5833	0.0886797	0.0743125	84	0.65625	87	96	117	124	103	2.86657
12.3333	0.0439893	0.035074	37	0.25	86	84	99	101	92	-1.44012
11.4167	0.137762	0.310143	96	0.84375	88	110	109	116	94	3.18282
11.5	0.110667	0.217048	78	0.28125	80	104	84	129	91	0.584032
13.0833	0.121308	0.187164	47	0.8125	91	105	113	116	95	1.95211
12.5833	0.0666218	0.061571	81	1	97	100	122	101	101	3.46343
12.9167	0.0831149	0.127162	75	0.53125	102	94	99	117	95	1.96771
11.5	0.0569138	0.183401	67	0.9375	93	95	88	112	93	1.69876
11.8333	0.0686174	0.0781733	78	0.8125	105	106	90	114	99	3.20472
11.5	0.0525081	0.0335989	82	0.625	87	101	105	124	91	1.93998
11.0833	0.0197063	0.0274697	76	0.96875	95	99	111	133	92	3.28326
11.1667	0.0526489	0.0868183	80	0.84375	86	101	99	112	97	2.19121
10.8333	0.0909911	0.0599532	63	0.4375	73	84	99	88	91	-1.46451
12.0833	0.0310361	0.0321427	76	0.90625	86	96	90	110	97	1.78548
12.6667	0.0419145	0.0265434	69	0.75	93	102	88	124	98	2.28056
11.9167	0.0657377	0.059664	72	0.96875	90	84	101	96	98	1.44637
11.8333	0.0408147	0.0229438	60	0.625	87	107	111	118	92	1.60194
12.6667	0.0964354	0.141801	68	0.84375	91	95	109	105	93	1.66085
12.5	0.0369841	0.085521	68	0.84375	82	101	101	112	96	1.65876
13	0.0511785	0.0398699	86	0.96875	105	113	97	124	100	4.50364
12	0.0378385	0.056684	90	0.5625	95	114	138	95	95	2.98568
11	0.0548966	0.0646258	94	0.84375	94	98	99	129	96	3.28164
12.5833	0.130387	0.212132	57	0.84375	92	89	84	129	95	1.50879
11.3333	0.0616229	0.0369931	67	0.625	101	99	107	108	103	2.49123
12.75	0.0223546	0.0320472	83	0.75	103	102	90	121	108	3.71872
11.1667	0.0469012	0.0431009	69	0.90625	89	108	124	115	96	2.99529
11.5833	0.0478943	0.0658338	64	0.75	86	109	92	107	93	1.33453
11.8333	0.1073	0.216813	83	0.53125	86	95	90	112	95	1.07779
12.6667	0.0245563	0.0210241	46	0.96875	83	101	107	100	94	1.04741
10.8333	0.0927115	0.177779	70	0.65625	93	99	101	106	97	1.67847
12.75	0.0324832	0.0250313	73	0.875	98	110	122	133	116	5.28623
13	0.118372	0.147017	82	0.40625	87	103	90	106	92	0.774578
13	0.0360632	0.033454	66	0.84375	93	106	84	95	98	1.61203
11.5833	0.136193	0.183513	35	0.5625	77	94	94	91	90	-1.43654
11.75	0.137255	0.232491	93	0.9375	85	96	65	95	91	0.907848
11.0833	0.0574875	0.0379439	45	0.6875	76	88	105	107	93	-0.300968
12.25	0.0370066	0.085698	84	0.96875	96	97	113	124	107	4.17454
11.5833	0.0544162	0.0600667	73	1	95	112	115	100	99	3.30216
11.6667	0.052414	0.075813	49	0.78125	92	91	94	94	95	0.423803
12.5	0.0676534	0.103868	91	0.875	86	97	109	105	94	2.21116
11.5833	0.0827083	0.226314	90	0.6875	102	99	115	115	101	3.51966
12.1667	0.110411	0.318205	66	0.625	92	99	99	96	101	1.37111
11.5	0.0717514	0.061966	100	0.875	106	92	65	120	95	2.84325
11.25	0.0522098	0.0719441	74	1	87	97	94	126	98	2.63351
13	0.104953	0.178654	55	0.78125	92	105	122	115	98	2.48933
12.9167	0.103311	0.0613521	53	0.5	79	84	90	115	88	-0.873647
12.3333	0.0917798	0.129416	73	0.53125	79	72	101	107	91	-0.553642
11.25	0.129789	0.252822	63	0.46875	87	110	128	104	92	1.40713
12.1667	0.0207127	0.0168345	64	0.78125	88	110	126	108	95	2.40116
10.8333	0.0197231	0.0203028	72	0.625	91	99	90	114	101	1.81835
12.4167	0.0702876	0.0528581	89	0.65625	88	103	126	110	99	2.83546
12.5833	0.025651	0.0298649	93	1	94	99	103	108	95	3.02503
11.6667	0.0194845	0.0112432	87	0.8125	102	100	111	96	93	2.60289
12.5	0.107465	0.170842	76	0.78125	90	103	122	118	98	2.94936
12.5	0.0442415	0.0659665	57	0.75	76	97	107	116	94	0.845747
12.1667	0.0966884	0.100403	70	0.65625	93	101	124	99	102	2.33774
11.8333	0.0582012	0.0822515	72	0.96875	104	94	84	115	99	2.78416
11.1667	0.0508742	0.0517301	53	0.4375	108	103	94	111	99	1.80083
11.5833	0.0507158	0.0446511	50	0.5625	95	98	74	94	97	0.107294
11.4167	0.0259836	0.0197077	64	0.875	82	107	105	107	91	1.47003
11.75	0.0416289	0.0316724	88	0.6875	70	102	107	116	91	1.22085
13.0833	0.0509549	0.0496245	52	0.6875	93	103	86	98	95	0.752054
12.5	0.0620597	0.0512868	88	0.75	88	102	113	133	96	3.18759
11	0.115908	0.165013	54	0.8125	79	99	122	116	93	1.37475
12.6667	0.027885	0.0187219	77	0.46875	87	91	101	118	87	0.60165
12.8333	0.0480832	0.0595178	70	0.9375	87	110	132	93	113	3.6361
12.4167	0.145466	0.234072	63	0.84375	99	114	138	125	100	4.266
13.1667	0.120564	0.164876	70	0.65625	94	111	99	115	88	1.83962
11.4167	0.110804	0.359287	55	0.65625	74	100	80	101	96	-0.272528
12.5833	0.0739708	0.0513498	62	0.6875	81	93	99	103	89	0.0863348
11.5	0.023183	0.0149921	70	0.9375	83	106	117	109	95	2.32774
11.5833	0.0671743	0.061423	56	0.40625	79	96	88	115	80	-1.08387
12.8333	0.0492564	0.0387327	87	1	95	97	124	96	100	3.2406
11	0.0652614	0.0414944	32	0.5	95	82	115	94	89	-0.727225
10.8333	0.105399	0.206407	90	0.53125	96	99	101	107	97	2.11573
11.3333	0.0366315	0.0375635	62	0.65625	85	88	86	106	92	0.0373924
12.9167	0.072324	0.192621	74	0.875	82	102	124	116	97	2.5778
11.8333	0.087348	0.17947	77	0.9375	85	102	99	129	104	3.23119
11.75	0.0240133	0.0244762	80	0.84375	100	102	126	124	98	3.90752
12.5833	0.020464	0.0148321	59	0.28125	89	96	92	103	94	-0.169003
12.6667	0.0673098	0.0525644	63	0.75	94	89	94	90	103	1.12659
11.5	0.0497799	0.0770657	56	0.75	78	112	97	108	91	0.847763
10.9167	0.0640968	0.21418	92	0.90625	90	105	120	118	96	3.53661
11.1667	0.0949211	0.139376	57	0.75	95	99	101	104	98	1.64037
12.1667	0.0340746	0.0528763	85	0.53125	92	94	117	124	93	2.18551
11.5833	0.0426471	0.0572659	82	0.8125	90	97	107	112	102	2.7061
10.9167	0.0382688	0.0274584	76	0.875	77	100	103	120	89	1.488
13	0.0438616	0.0805337	67	0.625	101	108	117	111	98	2.81314
11.5833	0.0277242	0.0163877	82	0.875	98	110	103	118	94	3.31782
11.0833	0.0293522	0.0465827	34	0.625	80	57	103	126	85	-1.6513
12.0833	0.0430721	0.0627536	72	0.78125	96	107	128	125	101	3.81147
12.6667	0.0220015	0.0121142	68	0.96875	114	105	105	113	101	4.09357
11.75	0.07489	0.122363	74	0.5	90	102	101	105	98	1.4487
12.3333	0.0730692	0.062752	81	0.6875	90	98	90	108	113	2.66438
11.3333	0.128194	0.35903	63	0.84375	80	109	111	118	86	1.49143
11.5	0.0607636	0.106661	66	0.9375	95	104	107	100	96	2.33792
11.9167	0.0700181	0.0754224	96	0.9375	92	96	97	114	94	2.7492
11.1667	0.0507176	0.130588	70	0.84375	96	93	101	97	102	2.04441
11.25	0.0960277	0.192437	53	0.90625	81	92	109	86	99	0.603653
11.9167	0.0300916	0.0180972	51	0.875	86	104	109	111	91	1.42144
12.3333	0.0656685	0.0951152	57	0.53125	63	83	109	95	78	-2.35272
13	0.0490814	0.0329168	73	0.71875	94	101	99	111	88	1.55914
11.25	0.0505468	0.158472	103	1	111	106	105	127	105	5.61653
11.25	0.0887667	0.179078	48	0.53125	78	97	107	100	72	-1.5826
11.25	0.0573791	0.0746074	55	0.4375	84	103	120	110	96	0.980253
11.8333	0.0528421	0.303132	61	0.75	91	106	105	121	97	2.32621
13.1667	0.0446219	0.0275484	62	0.40625	84	97	120	102	94	0.514202
11.1667	0.0163766	0.0132626	88	0.96875	86	108	117	123	93	3.37361
12.1667	0.0481555	0.0496091	74	0.8125	86	105	101	106	93	1.73565
11.0833	0.164428	0.294238	75	0.8125	86	103	113	111	92	2.02292
12.6667	0.0358582	0.0171458	78	0.96875	100	105	113	94	108	3.69624
11.1667	0.0949576	0.137796	51	0.875	99	99	103	116	99	2.4034
12.75	0.0346302	0.0474407	62	0.96875	94	108	101	104	105	2.9488
12.6667	0.0279202	0.0351075	72	0.84375	85	109	113	108	94	2.21961
12.4167	0.0777107	0.173196	60	0.875	93	107	117	107	93	2.29088
11.0833	0.0499242	0.0612445	53	0.90625	96	108	113	96	103	2.57494
12.3333	0.0913766	0.149703	74	0.9375	83	103	113	93	90	1.45605
12	0.0415574	0.0441655	70	0.90625	99	108	109	98	105	3.26649
12.1667	0.061482	0.0622047	89	0.8125	105	106	90	133	105	4.42162
12.5	0.0575832	0.0481519	71	0.75	78	101	90	104	82	0.00653277
11.1667	0.075456	0.163984	31	0.71875	81	105	101	88	91	-0.483073
13	0.0335748	0.0330114	83	0.9375	96	105	103	108	93	2.83293
12.5	0.0525796	0.0763856	98	0.8125	96	108	107	133	101	4.38711
11.0833	0.0641929	0.0401597	90	0.96875	100	104	99	105	102	3.62994
11	0.0653573	0.117056	64	0.53125	98	102	92	101	95	1.16257
11.5	0.0570508	0.0494814	87	0.9375	90	104	92	102	96	2.37956
12.5833	0.0497477	0.0291502	62	0.6875	99	94	94	123	90	1.56935
12.6667	0.0449163	0.0840688	56	0.90625	82	99	113	105	93	1.26221
11.25	0.0629667	0.0932772	69	0.90625	87	94	101	120	93	1.85468
11.5	0.0334348	0.0219666	55	0.8125	82	92	97	116	90	0.581925
12.25	0.0563829	0.0479911	93	0.5625	88	99	109	116	101	2.53912
12.25	0.170606	0.169229	70	0.9375	97	92	94	115	94	2.14079
10.9167	0.0515622	0.116963	63	0.84375	84	108	124	85	86	0.95566
10.75	0.0423027	0.0313925	50	0.78125	80	96	82	119	89	0.14787
12.5	0.0303139	0.0221315	86	0.875	95	99	115	97	104	3.11605
11.1667	0.027906	0.0318478	74	0.5625	79	98	67	108	91	-0.175392
12.0833	0.0291626	0.022085	31	0.40625	84	81	103	101	87	-1.70638
11	0.0767365	0.162015	53	0.875	85	89	88	87	90	-0.341116
12.25	0.0606945	0.075387	70	0.40625	86	97	92	106	98	0.603065
10.8333	0.0807484	0.219263	77	0.875	75	100	80	118	89	0.874668
12.25	0.0816977	0.129543	52	0.4375	93	104	94	120	95	1.07833
11.75	0.0877353	0.0687358	49	0.53125	76	87	80	118	79	-1.62945
12.9167	0.0194729	0.0115619	96	0.90625	99	105	120	133	99	4.71786
11.3333	0.16874	0.250737	46	0.5	76	92	82	91	93	-1.47068
12.9167	0.0398833	0.0367261	72	0.8125	91	107	103	106	100	2.48409
11.9167	0.0448558	0.083731	70	0.65625	88	84	88	98	101	0.611505
12.9167	0.0763188	0.0837784	64	0.625	87	95	113	106	95	1.13449
12.3333	0.0196724	0.0199632	57	1	94	91	69	114	98	1.44299
11.0833	0.0817342	0.117218	79	0.90625	86	107	99	118	91	2.32394
11.3333	0.0286028	0.0210129	68	0.25	73	100	105	82	91	-1.18373
11.1667	0.142017	0.38062	65	0.5	79	95	101	133	87	0.544851
12.4167	0.0717186	0.105732	52	0.84375	89	103	126	105	92	1.73545
11	0.0489829	0.027505	55	0.84375	81	103	84	124	90	0.970476
11	0.0324116	0.0255297	41	0.40625	76	57	94	80	80	-3.97909
12.25	0.0719879	0.104202	73	0.1875	79	77	92	120	85	-1.26727
12.5	0.0586212	0.0560842	79	0.9375	100	111	107	109	109	4.2576
12.4167	0.0980782	0.232388	67	0.75	93	97	92	109	96	1.56097
12	0.0176435	0.0109383	71	0.71875	101	99	117	98	99	2.45893
11.25	0.0590129	0.0463167	81	0.96875	83	88	78	108	101	1.53762
11.5	0.051611	0.0599753	55	0.75	86	93	105	94	92	0.332356
11.0833	0.0445369	0.0286287	88	0.53125	83	95	103	117	92	1.29034
11.5	0.0588551	0.0398634	62	0.46875	90	101	86	88	91	-0.213655
12.8333	0.0614568	0.0435045	65	0.8125	91	109	111	120	91	2.39692
13.1667	0.069375	0.0859847	51	0.375	89	105	115	78	93	-0.161872
12.25	0.0881833	0.140458	60	0.65625	76	90	99	119	95	0.449553
13.3333	0.0440873	0.0300705	73	0.875	88	101	111	85	90	1.19747
11.75	0.0450748	0.0534263	101	0.9375	101	105	109	129	121	6.03073
11.0833	0.084398	0.073099	69	0.8125	105	100	101	100	103	2.81363
12.0833	0.0528157	0.0644718	41	0.6875	84	84	97	92	91	-0.885963
12.1667	0.0194217	0.0139838	59	0.6875	79	94	99	98	92	-0.0154391
12.25	0.106479	0.219525	71	0.875	84	102	128	119	101	3.01966
11.1667	0.0332706	0.0374874	51	0.5	85	97	86	99	88	-0.69579
11.5	0.0366321	0.0548045	46	0.875	87	104	115	93	93	1.06158
11.25	0.0671986	0.117575	79	0.625	78	103	90	126	80	0.549377
11.6667	0.0401709	0.0715668	76	0.96875	99	87	86	105	98	2.06341
12.75	0.0447179	0.0241839	89	1	100	95	124	123	98	4.13801
11.5	0.0782529	0.10953	60	0.65625	90	103	124	95	103	1.94642
11.5833	0.0502402	0.0494399	75	0.78125	102	100	107	133	101	3.72556
12.3333	0.0544023	0.119215	66	0.8125	101	104	117	129	96	3.43708
12.1667	0.0292992	0.0175928	79	0.875	81	106	105	86	93	1.27966
12.6667	0.0739702	0.0547545	90	0.78125	110	100	117	119	114	5.11953
12.3333	0.0470127	0.0940132	37	0.75	96	90	84	110	98	0.656432
11.9167	0.0258196	0.0517208	69	0.375	87	101	111	116	90	0.905047
12.9167	0.0558366	0.0461363	64	0.78125	87	93	107	112	93	1.31511
12.5833	0.0369148	0.0373343	73	0.875	89	107	103	111	92	2.19209
12.1667	0.0617717	0.040239	47	0.8125	79	100	113	97	96	0.669315
12.6667	0.0389715	0.0722094	38	0.5	83	102	107	104	102	0.506181
11	0.0534638	0.0477091	72	0.6875	85	99	86	99	92	0.566685
12	0.0726365	0.0775561	86	0.75	87	102	107	124	102	3.06776
12	0.0208509	0.0207738	83	0.8125	106	104	126	120	101	4.36293
11.6667	0.0663425	0.123552	77	0.90625	82	95	92	119	95	1.75656
12	0.0383182	0.0326174	60	0.84375	88	96	94	96	92	0.699908
12.5833	0.0324723	0.0399522	45	0.875	99	97	107	104	96	1.71758
11.6667	0.0605097	0.0481625	74	0.78125	79	93	109	133	92	1.7723
11	0.00841302	0.0281267	68	0.65625	84	102	99	124	92	1.46525
12.6667	0.0553376	0.0387841	73	0.5	90	102	113	98	94	1.21948
11.0833	0.0907252	0.174618	78	0.8125	92	102	113	133	96	3.25873
13	0.0317189	0.0248338	46	0.8125	98	95	107	113	103	2.18672
11.9167	0.0397449	0.0506097	62	0.71875	90	90	99	120	101	1.73454
11.4167	0.0725878	0.116514	61	0.875	88	101	113	115	91	1.87112
12.8333	0.0427158	0.0243105	70	0.84375	100	102	111	126	97	3.33078
12.3333	0.0361923	0.0348224	61	0.75	101	104	90	101	93	1.60243
12	0.0480896	0.0395496	58	0.75	81	102	120	112	105	2.14418
11.6667	0.0525756	0.0425662	38	0.15625	80	105	109	111	80	-1.37092
12	0.104293	0.21277	78	0.40625	85	93	101	114	93	0.725402
10.9167	0.0598059	0.12741	54	0.5	87	104	80	107	102	0.720991
10.9167	0.0548236	0.0628735	53	1	85	103	117	92	102	1.9395
12.6667	0.0767868	0.0669253	69	0.84375	91	105	120	98	93	2.08301
11.0833	0.0434015	0.0370584	74	0.90625	92	94	92	111	93	1.78219
11.1667	0.113808	0.122211	63	0.5625	95	100	115	109	95	1.69342
12.5833	0.0217961	0.023791	72	0.8125	96	87	107	112	98	2.1258
10.75	0.0692245	0.0527512	77	0.90625	98	102	92	117	95	2.75847
11	0.0398759	0.0603765	49	0.65625	81	88	82	94	91	-0.99923
12.5833	0.0235014	0.0163642	65	0.96875	88	104	105	129	99	3.02433
12.4167	0.0787375	0.120052	76	0.875	97	97	107	121	104	3.41998
12.4167	0.0629508	0.143363	57	0.59375	82	94	63	97	94	-0.771716
11.8333	0.0797103	0.0813688	48	0.96875	80	110	90	98	89	0.560227
12.5	0.0319738	0.0232514	77	0.96875	99	110	101	125	103	4.15685
12.1667	0.0529091	0.0325776	77	0.8125	86	97	122	107	90	1.79804
12.1667	0.0448815	0.0588219	94	0.90625	102	106	126	129	100	4.92286
12.4167	0.0536734	0.0987945	54	0.84375	82	95	136	123	91	1.81578
11.6667	0.0358419	0.0232276	76	0.84375	77	102	120	113	90	1.7082
11.0833	0.142603	0.257574	55	0.8125	85	98	80	108	94	0.612986
11.6667	0.0285233	0.0148443	81	0.875	95	98	117	129	96	3.43514
11.8333	0.0818089	0.0688613	63	0.75	97	108	136	114	94	3.00852
12.25	0.172264	0.31519	61	0.96875	105	100	90	101	93	2.1129
11.4167	0.101618	0.17033	91	0.96875	105	108	115	118	105	4.95743
12.1667	0.0816403	0.157548	71	0.84375	90	98	120	109	90	1.96185
10.9167	0.0531403	0.0416136	70	0.9375	87	100	107	99	96	1.86362
11.4167	0.0598354	0.0623735	81	0.9375	103	113	99	103	104	3.88042
11.8333	0.10197	0.146118	78	0.84375	92	107	97	111	96	2.52933
12	0.0361897	0.0227661	56	1	89	95	90	111	101	1.85238
12.1667	0.0612106	0.0460128	53	0.9375	90	101	120	116	96	2.38004
12.1667	0.0372211	0.0332274	92	0.96875	111	103	122	124	98	4.98591
12.4167	0.0225811	0.0317693	78	0.59375	110	101	90	116	98	2.80622
12.8333	0.0320543	0.0229741	64	0.78125	94	102	122	127	100	3.18869
11	0.0757575	0.0642897	52	0.96875	73	91	88	89	86	-0.885333
11.5	0.0405619	0.0360046	67	0.90625	106	104	117	106	95	3.17176
12.4167	0.0754199	0.0506989	63	0.96875	103	109	115	116	104	4.04541
13.0833	0.037178	0.0674274	45	0.5	92	105	126	88	99	0.990499
11.6667	0.10954	0.125954	60	0.59375	85	105	80	129	85	0.603443
12.1667	0.0350603	0.0244337	57	0.90625	93	104	94	133	99	2.82285
10.9167	0.0779081	0.426408	69	0.75	92	101	101	110	94	1.80522
12.6667	0.04492	0.0462796	88	0.78125	110	105	97	125	105	4.45389
11.6667	0.0723099	0.180819	63	0.9375	83	103	109	101	94	1.56964
12.5	0.0353236	0.0390489	57	0.875	88	99	97	110	93	1.33542
12.3333	0.109096	0.19095	67	0.96875	90	103	117	119	89	2.4756
11	0.0272445	0.0178717	75	0.9375	79	103	111	120	96	2.40619
12.6667	0.0737281	0.043955	53	0.9375	95	107	136	115	102	3.53042
12.9167	0.10673	0.392746	56	0.9375	92	100	103	106	94	1.74767
12.0833	0.0236421	0.0142972	69	0.46875	86	98	76	95	92	-0.284346
11	0.029029	0.0134608	72	0.875	85	106	88	115	92	1.73303
10.9167	0.0621379	0.0606544	53	0.25	72	95	109	100	90	-1.25927
11.0833	0.103183	0.208538	63	0.78125	93	101	90	107	104	2.06701
12.75	0.0530443	0.0565914	73	0.96875	115	113	117	104	113	5.30178
12.0833	0.0221261	0.0458351	78	0.8125	100	102	107	133	98	3.65754
12	0.0828836	0.132735	63	0.6875	96	94	80	123	90	1.15284
12.3333	0.0412777	0.0298845	93	0.71875	95	99	105	116	96	2.82356
12.6667	0.0756145	0.107514	69	0.75	91	107	124	126	92	2.80535
11.8333	0.0328542	0.0252286	76	0.90625	95	96	90	97	98	1.91542
13.3333	0.0752119	0.106822	91	0.96875	104	103	113	108	113	4.88177
13	0.0652327	0.123286	71	0.9375	90	101	109	103	91	1.92613
11	0.12212	0.112192	35	0.40625	78	98	88	88	89	-1.8413
11.0833	0.0457501	0.0303244	85	0.71875	89	86	86	111	94	1.1636
12.25	0.0476975	0.0254841	48	0.9375	93	95	101	108	96	1.54458
12.1667	0.0500888	0.0369498	58	0.90625	87	107	126	115	95	2.55166
11.0833	0.0421978	0.0658956	67	0.90625	87	104	63	104	90	0.724414
10.75	0.0572256	0.116206	67	0.53125	87	103	107	112	92	1.17838
13	0.0960235	0.0710181	61	1	94	111	105	127	94	3.17752
11.3333	0.0694148	0.0792297	40	0.84375	77	90	105	97	76	-1.327
12.25	0.0688916	0.0480831	41	0.46875	83	88	90	100	89	-1.28149
12.0833	0.100495	0.175819	77	0.6875	88	106	107	100	89	1.38934
11.9167	0.022304	0.014631	56	0.90625	86	100	71	95	96	0.514093
13	0.0398271	0.0347445	75	0.5625	102	109	128	129	98	3.73627
11.8333	0.0773147	0.121074	69	0.8125	91	103	115	118	91	2.30246
11.3333	0.0617029	0.112377	70	0.75	107	103	120	106	97	3.12128
12.5	0.0596488	0.0628828	70	0.8125	102	108	124	116	99	3.69012
12.8333	0.114041	0.190993	72	1	91	99	101	110	91	2.09762
11.4167	0.038503	0.027422	90	0.78125	109	103	94	106	100	3.45007
12.25	0.0546492	0.130186	71	0.8125	81	98	120	107	95	1.69745
11	0.0959821	0.173616	61	0.78125	85	97	105	106	93	1.06772
11.9167	0.0948053	0.0934252	83	0.4375	84	98	115	102	80	0.190477
12.25	0.047033	0.0330038	65	0.96875	95	104	105	120	88	2.42752
11	0.0503962	0.0255152	66	0.4375	93	100	97	108	101	1.37569
12	0.0409972	0.0296068	51	0.6875	69	102	107	104	78	-0.950801
11	0.0526403	0.0591507	40	0.4375	83	101	113	97	91	-0.372966
11	0.164161	0.345984	58	0.6875	88	91	99	92	92	0.120623
12.3333	0.0604348	0.0600262	82	0.96875	100	108	132	121	101	4.6685
11.5	0.13147	0.143692	89	0.9375	96	94	105	126	102	3.70888
11.8333	0.0514941	0.0310348	89	1	96	102	111	105	95	3.21158
11.8333	0.0772108	0.116745	80	0.78125	86	95	92	102	97	1.39647
12.3333	0.0505531	0.0312767	86	0.90625	94	98	90	117	98	2.78798
12.6667	0.0272424	0.0189008	58	0.53125	83	106	111	101	86	0.243858
11.25	0.0524357	0.0371501	87	0.96875	94	105	113	129	98	4.03902
11.75	0.12299	0.155944	80	0.59375	97	91	86	118	98	1.81117
11.0833	0.121006	0.326638	82	0.78125	76	94	92	99	90	0.388764
12.25	0.0249925	0.0147542	47	0.59375	82	100	97	102	94	0.0487597
11.8333	0.0512689	0.0315564	77	0.5	106	95	103	124	101	2.85292
11.25	0.0608663	0.0459532	71	0.75	82	92	111	112	94	1.28991
11	0.042212	0.0318041	82	0.5	94	103	107	115	94	2.06532
11.4167	0.0856184	0.153308	86	0.9375	90	100	109	103	97	2.65128
11.9167	0.0733095	0.0446056	90	0.75	90	112	113	121	95	3.29695
12.1667	0.0487597	0.0501447	70	0.4375	86	95	101	120	113	2.12427
12.8333	0.0776372	0.0805327	70	0.96875	88	103	113	106	105	2.98027
11.6667	0.0532587	0.0787832	79	0.5	89	104	117	100	96	1.6664
11	0.0538103	0.0666879	74	0.5	84	92	74	104	91	-0.251186
12.9167	0.0766318	0.058401	83	0.84375	80	110	90	102	94	1.63599
11	0.0458046	0.149878	73	0.6875	83	95	117	106	100	1.69348
12.3333	0.0541117	0.19319	55	0.5	99	96	103	104	91	0.759476
10.75	0.0677126	0.0996403	80	0.9375	86	110	90	115	96	2.56111
11.1667	0.0674823	0.0433159	69	0.71875	91	112	124	113	95	2.72969
11.3333	0.133732	0.213634	68	0.8125	94	101	109	114	96	2.41924
13	0.0347517	0.038134	49	0.5	86	109	113	119	93	1.21098
12.25	0.0362002	0.0195268	81	0.71875	91	95	113	102	101	2.22816
11.6667	0.169598	0.36523	65	0.9375	99	97	88	99	109	2.63146
10.75	0.0379759	0.0336511	51	0.6875	86	94	105	116	92	0.781099
11.25	0.0774133	0.115481	68	1	102	100	126	119	117	4.98051
12.1667	0.0365207	0.0402802	77	0.875	92	102	84	108	102	2.39523
11.0833	0.0473396	0.0457199	79	0.5625	90	98	97	96	84	0.344591
11.3333	0.0356467	0.0259062	71	0.4375	83	99	97	109	90	0.315526
12	0.0849171	0.0566153	52	0.46875	87	100	107	111	87	0.205788
10.75	0.0787257	0.121893	61	0.46875	82	90	65	115	86	-1.00418
11.6667	0.020754	0.0173758	88	0.65625	105	105	97	118	106	3.79762
12.4167	0.0801967	0.125084	78	0.90625	95	104	117	133	104	4.25981
13.1667	0.0320107	0.0570866	63	0.96875	88	99	109	91	94	1.44246
11.25	0.0354484	0.0265461	69	0.6875	77	104	84	96	94	0.268678
11.5833	0.0313464	0.0214816	60	0.84375	90	97	117	105	91	1.52024
11.6667	0.100476	0.224142	64	0.8125	87	110	103	105	99	2.09614
10.8333	0.0664755	0.106089	70	0.75	90	97	117	113	97	2.1909
11.9167	0.0614651	0.0537357	68	0.59375	90	108	97	119	105	2.47495
13	0.033918	0.0326943	68	1	108	114	115	123	105	4.94505
12	0.053995	0.0664275	55	0.90625	88	90	86	80	93	-0.097732
12	0.0545827	0.0554467	80	1	91	102	128	116	95	3.40596
10.9167	0.0316246	0.0296724	64	0.875	92	105	88	121	95	2.20028
13	0.0459381	0.0290843	86	0.59375	107	102	101	121	115	4.33276
12.1667	0.108435	0.152815	74	0.625	87	99	76	112	104	1.50512
11	0.0274136	0.0162579	90	0.8125	93	109	92	118	96	3.00167
11.8333	0.0234619	0.0264396	89	0.875	92	92	113	117	99	3.01964
12.0833	0.0422731	0.103523	74	0.96875	92	97	128	118	100	3.41714
12.5833	0.0368464	0.0170913	68	0.96875	86	92	94	121	98	2.02874
13.4167	0.0308959	0.0187514	65	0.875	97	106	105	87	101	2.24129
11.3333	0.0679963	0.0516115	71	0.9375	96	101	94	116	96	2.60517
12.75	0.0463465	0.0488059	64	0.59375	93	90	82	95	89	-0.160319
12.4167	0.0848168	0.125733	56	0.625	85	104	117	107	92	1.08817
11.25	0.067021	0.123016	81	0.59375	98	104	90	97	100	1.96119
12.5833	0.0392292	0.0288193	71	0.875	81	94	107	118	90	1.42149
12.75	0.0875542	0.115729	81	0.625	79	97	105	111	85	0.610645
12.5833	0.0411929	0.0830429	70	0.46875	94	102	107	98	94	1.15053
11.75	0.0533349	0.040607	76	1	91	98	128	111	100	3.31618
11	0.109403	0.181052	74	0.71875	83	101	88	94	93	0.615533
11.8333	0.0388234	0.0818981	81	0.84375	96	100	120	106	98	3.0045
11	0.0353915	0.0274861	82	0.6875	87	93	97	111	94	1.41023
11.9167	0.0765347	0.170821	59	0.625	82	95	115	117	81	0.251177
11.9167	0.050632	0.0447963	72	0.75	93	104	109	116	102	2.88466
12.9167	0.0472376	0.0263393	63	0.46875	92	111	134	106	97	2.1887
11.5833	0.0935551	0.0963999	42	0.5	92	99	105	106	96	0.593568
12.1667	0.0327852	0.0240173	64	0.6875	90	96	122	120	98	2.23868
12.6667	0.0719223	0.0603143	88	0.71875	100	95	113	108	103	3.16083
12.0833	0.0689607	0.0537026	64	0.4375	75	90	111	101	80	-1.16457
11.5833	0.0248269	0.0629001	71	0.875	93	90	111	105	91	1.63619
10.75	0.042037	0.0367465	72	0.65625	78	101	97	98	86	0.053665
11.9167	0.0639257	0.0495562	78	0.84375	87	90	88	102	90	0.821851
11	0.0335852	0.017589	53	0.8125	88	114	99	110	97	1.94824
11.5833	0.113727	0.251281	85	1	100	104	101	133	96	4.05831
11.5	0.0426308	0.0554867	78	0.90625	88	92	57	108	104	1.47463
10.8333	0.0497353	0.0364875	73	0.40625	96	106	105	116	96	1.9577
11.0833	0.117405	0.281911	53	0.5	81	92	78	93	88	-1.37342
12.8333	0.0737316	0.0579918	62	0.875	92	115	117	91	92	2.05817
11.0833	0.102225	0.176965	53	0.5	77	94	84	90	88	-1.46189
12.0833	0.0465046	0.040258	88	0.90625	83	114	107	133	108	4.33111
12.6667	0.0211805	0.0160038	80	1	94	105	111	114	104	3.81191
11.3333	0.141901	0.313594	69	0.53125	80	95	86	99	81	-0.920615
13.0833	0.0236548	0.0113936	71	0.84375	91	106	107	116	99	2.80201
12.1667	0.081614	0.156767	76	0.75	98	101	90	123	97	2.62586
11.9167	0.114251	0.222696	66	0.5625	92	89	94	86	97	0.221186
11.3333	0.145855	0.227183	61	0.90625	84	102	120	104	85	1.22458
11.4167	0.0921621	0.162348	62	0.90625	88	97	101	112	91	1.47499
12.6667	0.117664	0.106508	73	0.75	95	104	80	108	97	1.8595
11.4167	0.0453017	0.0302679	84	0.96875	82	98	101	114	98	2.40862
11.0833	0.0408776	0.0262601	71	0.90625	92	109	103	111	97	2.74027
10.8333	0.07689	0.12196	62	0.78125	88	102	86	96	98	1.04902
11	0.0520286	0.0623546	42	0.625	86	106	105	107	99	1.0319
12.3333	0.0598407	0.0556744	69	0.71875	91	91	86	98	91	0.465198
11.9167	0.0832959	0.214762	46	0.71875	86	89	90	116	90	0.0931408
12.5833	0.0628853	0.0416772	84	0.75	87	113	128	116	95	3.19443
12.8333	0.0314381	0.0421995	56	0.9375	90	96	117	108	94	1.85008
11.6667	0.0434334	0.0534493	71	0.875	93	102	101	129	98	3.01362
12	0.0770594	0.0435955	69	0.5	89	110	126	124	95	2.46115
13.1667	0.0576414	0.131154	77	0.5	91	105	101	115	104	2.35455
12.75	0.0698553	0.0660174	93	0.71875	92	98	107	106	93	2.19801
11.3333	0.101846	0.126373	77	0.875	102	112	107	129	98	4.1173
11.5	0.0705865	0.0883893	75	0.78125	78	92	71	108	86	-0.189968
11.6667	0.058079	0.0792686	70	0.59375	83	110	132	129	93	2.53221
11.5833	0.11907	0.276194	65	0.4375	90	93	90	116	97	0.779997
11.9167	0.061852	0.073743	77	0.625	106	104	99	121	92	2.72027
11	0.0528361	0.11849	64	0.875	84	103	109	99	92	1.3316
11.1667	0.0565687	0.0538296	80	0.75	85	113	126	108	95	2.71336
11.75	0.0789712	0.135183	75	0.71875	87	114	107	117	97	2.64663
12.4167	0.0366445	0.0313512	81	0.96875	115	97	105	107	118	5.06209
12.75	0.0586113	0.0854607	90	0.75	94	102	101	124	93	2.83831
11.5	0.133322	0.273731	55	0.9375	98	99	92	109	97	2.02899
12	0.0630084	0.0762566	63	0.78125	92	104	117	129	93	2.65724
12.5	0.0181394	0.00965609	70	0.96875	86	106	107	116	101	2.91243
12.4167	0.0478587	0.0699128	70	0.90625	98	112	113	104	103	3.50125
12.25	0.0510535	0.0432719	70	0.59375	92	107	122	120	96	2.58325
12.5	0.0719187	0.0523543	83	0.9375	91	106	122	106	92	2.8962
12.1667	0.121987	0.140341	82	1	93	97	109	129	96	3.41922
11.5	0.0465459	0.0593465	66	0.90625	80	97	103	105	88	0.828842
12	0.0512097	0.0879286	63	0.40625	95	90	86	111	92	0.260083
10.8333	0.0662283	0.142909	75	0.78125	74	86	103	106	82	-0.251663
11.5	0.125143	0.134187	61	0.34375	91	103	113	98	95	0.728523
11.75	0.0482562	0.0326428	60	0.6875	84	99	103	103	92	0.677276
12.25	0.0412523	0.0315612	68	0.5	72	92	90	76	83	-1.99257
11.8333	0.0350332	0.0561075	76	0.90625	82	99	113	129	87	2.11593
11.5833	0.0273507	0.0268377	50	0.875	92	99	109	101	88	1.02935
12.8333	0.0349469	0.0284623	61	0.53125	85	95	120	120	100	1.62758
12.25	0.0397269	0.0233379	79	0.96875	94	103	130	114	95	3.48457
10.9167	0.105396	0.153769	59	0.53125	87	101	101	113	93	0.861922
11.0833	0.0453476	0.0365855	81	0.625	94	96	86	98	94	1.10271
12.8333	0.0701327	0.0799833	72	0.90625	109	105	126	133	97	4.59496
10.9167	0.0906151	0.135455	60	0.9375	100	98	107	133	101	3.48896
12.8333	0.0674355	0.0610236	75	0.96875	91	105	103	102	102	2.8222
11.8333	0.059247	0.0680443	68	0.90625	87	100	113	115	93	2.15565
11.1667	0.0670188	0.0467932	71	0.625	91	94	63	100	98	0.444505
12.0833	0.076782	0.0491681	97	0.96875	89	108	128	124	102	4.57522
12.4167	0.0623417	0.0593217	74	0.53125	98	111	124	101	105	3.04643
12.6667	0.023646	0.0350142	92	1	101	105	90	106	101	3.61415
11.5833	0.0817961	0.157342	66	0.84375	77	94	94	99	91	0.257593
11.0833	0.024337	0.0191655	60	0.09375	84	101	113	98	91	-0.494995
11.9167	0.0255753	0.0174831	81	0.8125	84	104	120	133	93	2.97126
11.9167	0.054457	0.106386	71	0.8125	90	103	126	111	91	2.32849
11	0.0894026	0.109535	56	0.5	87	108	90	124	73	-0.168172
12.6667	0.067814	0.0925673	76	0.75	107	101	132	118	110	4.61278
12.25	0.0876666	0.148492	64	0.96875	93	99	126	102	92	2.27305
12.75	0.0162389	0.0113596	84	0.9375	79	98	92	129	104	2.81811
12	0.0182228	0.023913	74	0.75	103	98	122	116	100	3.36108
12.75	0.150236	0.189626	60	0.90625	87	99	107	126	94	2.17041
12.6667	0.0361002	0.0160797	74	0.75	90	104	103	123	96	2.49494
12.4167	0.0263928	0.0185465	96	1	94	110	117	129	102	4.85649
11.6667	0.165077	0.357868	47	0.875	81	105	86	94	96	0.434345
12.25	0.0152762	0.00799311	72	0.71875	87	98	99	129	98	2.22087
12.6667	0.140735	0.250576	54	0.4375	83	77	82	99	91	-1.49076
11.1667	0.0478989	0.0509466	61	0.71875	73	109	120	115	90	1.17481
12.5	0.0359294	0.0261008	40	0.9375	88	109	111	113	91	1.65319
11.3333	0.0437138	0.0407517	72	0.6875	89	113	107	103	100	2.34027
12.0833	0.0674716	0.195467	67	0.53125	89	87	88	114	90	0.22079
12.6667	0.0658944	0.0847838	78	0.84375	105	108	128	133	100	4.75928
12.4167	0.0643159	0.0483122	85	0.9375	85	97	97	94	102	2.05839
12.1667	0.037415	0.11447	51	0.90625	85	105	99	123	91	1.61813
11.5	0.11142	0.0868993	53	0.6875	83	110	113	107	87	0.870907
11.0833	0.0687719	0.164578	87	0.8125	106	102	120	120	109	4.76342
11.5833	0.0384334	0.0580245	68	0.53125	93	107	97	106	93	1.33003
11.5	0.104989	0.0665785	68	0.5	78	78	90	97	81	-1.72013
12.25	0.0720282	0.0536973	81	0.3125	84	93	94	97	88	-0.399579
11.9167	0.0857299	0.0524328	88	0.78125	97	100	111	113	102	3.37127
13	0.047652	0.138876	55	1	87	99	117	96	97	1.75017
11.5	0.033621	0.0401564	75	0.875	86	102	94	97	94	1.43243
11	0.165331	0.283157	67	0.96875	92	101	101	99	94	1.88906
11.3333	0.106295	0.224159	44	0.53125	78	102	99	97	88	-0.763501
12.6667	0.0149675	0.0110708	51	0.65625	98	99	92	120	96	1.59582
11.9167	0.042613	0.0880326	77	0.5	81	94	109	103	93	0.577115
12.6667	0.0784959	0.0878063	71	0.5	89	110	122	102	97	1.90686
11.6667	0.0904758	0.093258	61	0.84375	76	109	99	86	98	0.79216
12.3333	0.0691861	0.13217	79	0.75	94	98	90	98	94	1.47112
11.75	0.127493	0.16332	74	0.75	83	107	107	103	91	1.44192
12.6667	0.0730348	0.147027	52	0.84375	95	98	97	98	98	1.40995
11.4167	0.0506933	0.0403419	78	0.625	96	107	88	90	90	1.09253
11.5833	0.0344895	0.0355829	61	0.90625	85	109	94	116	93	1.84091
12	0.036541	0.0293394	47	0.96875	94	101	97	104	105	2.21454
12.6667	0.0462298	0.0451693	77	0.71875	91	104	103	133	102	3.22354
12.5	0.0727396	0.0917603	83	0.875	84	101	105	104	97	2.12499
11	0.0697423	0.0809454	62	0.8125	90	103	103	101	95	1.56795
11.5833	0.0535814	0.122353	92	0.9375	96	106	115	105	101	3.76298
12.3333	0.0750157	0.119642	60	0.875	92	101	94	78	95	0.808515
12.8333	0.036708	0.0284613	55	0.8125	104	116	138	117	98	3.95752
12.1667	0.0172	0.0131535	88	1	92	110	109	133	101	4.4368
12.0833	0.0614229	0.120496	83	0.9375	93	100	105	106	94	2.54183
11.5	0.0343006	0.0254919	73	0.75	80	101	86	118	83	0.548646
11.75	0.0961322	0.164638	75	0.6875	86	110	111	95	97	1.81892
12.8333	0.0430355	0.0409777	56	0.75	97	108	97	99	101	2.00482
11.25	0.0651662	0.173409	87	0.46875	91	97	103	129	91	1.89841
11.1667	0.0425277	0.0452686	38	0.5625	76	99	71	84	81	-2.467
11.9167	0.0211389	0.0167822	50	0.6875	95	107	88	111	89	1.00073
12.3333	0.0339344	0.0312355	92	0.625	99	89	90	105	115	2.97036
11.75	0.0237581	0.0199405	78	0.65625	91	99	111	126	95	2.45942
12.75	0.0754403	0.230621	66	0.875	78	93	92	89	87	-0.247889
11	0.0579986	0.0377377	62	0.71875	88	100	105	107	96	1.43967
11.6667	0.050586	0.0344193	55	0.9375	98	104	90	129	102	3.07141
12.75	0.0749343	0.122733	68	0.9375	82	98	94	133	81	1.28471
10.8333	0.0336307	0.079099	83	0.59375	86	94	94	129	98	1.94125
11.75	0.107019	0.149654	51	0.78125	90	104	113	102	90	1.1816
11.1667	0.0580726	0.0972671	86	0.875	92	107	88	100	97	2.35365
11.4167	0.108061	0.109639	41	0.96875	88	90	80	103	83	-0.400113
12.5	0.0605772	0.0649613	83	0.96875	90	102	117	106	101	3.21672
11.4167	0.0527487	0.136619	69	0.5625	84	98	126	106	99	1.61464
12.75	0.0751438	0.348545	84	0.84375	89	97	117	107	92	2.21537
12.6667	0.068558	0.185101	68	0.53125	85	101	109	110	93	1.07495
11.8333	0.0273106	0.0141876	60	0.5	85	102	124	96	85	0.244015
11.8333	0.0331402	0.0428807	53	0.4375	73	102	109	97	95	-0.33317
11.1667	0.0344394	0.019305	80	0.90625	79	103	84	115	85	1.07727
11.1667	0.0629948	0.0774	76	0.53125	88	94	86	110	97	0.940193
11.8333	0.043454	0.0938714	50	0.6875	89	89	84	108	95	0.231202
11.8333	0.0619102	0.0629767	80	0.8125	71	92	97	107	89	0.35549
11.9167	0.0329716	0.0274427	89	0.71875	91	103	115	129	92	3.01133
11.6667	0.0432307	0.0228269	87	1	104	98	88	114	96	3.25691
12.1667	0.057383	0.0945621	69	0.90625	93	105	107	104	93	2.21906
12.5833	0.0263396	0.0270094	70	1	96	104	109	121	98	3.40645
11.4167	0.0915077	0.338443	61	0.4375	79	93	67	114	84	-1.21986
10.8333	0.0703171	0.100075	62	0.5	76	105	82	107	93	-0.100285
12.5833	0.0490051	0.0672242	62	0.90625	88	91	103	95	113	2.15827
10.9167	0.0602665	0.118324	61	0.3125	74	103	82	90	88	-1.50435
12.3333	0.0534758	0.0980087	67	0.71875	78	89	111	103	90	0.295849
12	0.0630498	0.043344	72	0.53125	90	108	115	88	97	1.41622
11.5	0.0441845	0.0301666	96	0.96875	96	112	136	114	119	5.97573
11.3333	0.0924687	0.0712086	56	0.40625	82	101	124	118	86	0.464708
12.0833	0.0186534	0.0138062	87	0.875	87	107	65	115	95	1.96603
12.75	0.0620151	0.0990407	60	0.625	96	94	88	82	105	0.835704
11.6667	0.0851475	0.165207	62	1	81	108	115	90	98	1.81095
12.9167	0.0275667	0.0190125	87	0.875	91	101	97	115	96	2.67337
12.6667	0.0573561	0.0651199	83	0.90625	91	98	128	108	100	3.21324
12.5	0.0365544	0.0177907	59	0.96875	81	104	124	129	99	2.9151
12.4167	0.0456996	0.0391328	58	0.6875	106	105	124	123	102	3.59581
12.75	0.0666264	0.05787	97	0.875	93	101	88	115	99	3.03158
12.1667	0.0447429	0.0717365	96	0.59375	92	98	92	94	89	1.09933
11.0833	0.0811453	0.051598	86	0.9375	102	94	105	123	97	3.53259
13.0833	0.0485388	0.0309157	92	0.84375	99	108	132	129	120	6.02988
12.25	0.0706625	0.0439366	84	0.65625	115	101	101	101	108	3.75266
12.25	0.0440693	0.0440918	61	0.96875	89	107	113	133	93	2.9945
12	0.0458115	0.0765779	85	1	95	107	105	115	97	3.53628
12	0.0594746	0.0542108	93	0.96875	98	107	113	126	104	4.75354
12.1667	0.0561668	0.0524515	90	0.46875	84	82	115	124	81	0.551593
11	0.0295563	0.0193796	83	1	85	105	111	129	95	3.3226
11.8333	0.0870516	0.050465	60	0.96875	84	110	115	107	102	2.66568
12.0833	0.0319039	0.0202987	69	0.625	86	108	88	105	99	1.39473
11.1667	0.0225928	0.018234	56	0.84375	95	93	105	124	97	2.19745
12.0833	0.0656042	0.0711014	67	0.5	80	100	103	111	89	0.351993
12.25	0.0288026	0.0246451	77	0.65625	95	86	120	124	96	2.34093
11.5833	0.0630341	0.0743299	60	0.8125	107	109	80	91	96	1.87694
11.1667	0.0617388	0.0998005	95	0.65625	107	107	128	129	102	4.87711
11.5833	0.0655444	0.0408264	66	0.46875	94	97	84	112	110	1.78392
12.1667	0.03219	0.0472213	67	0.90625	88	103	120	96	94	1.94096
11.8333	0.0534459	0.0578157	66	0.78125	92	98	105	106	93	1.58509
12.3333	0.049289	0.0445081	78	0.875	94	104	105	127	100	3.46897
10.75	0.0604348	0.0488442	83	0.90625	89	88	86	125	104	2.61153
12.0833	0.0536141	0.0339537	63	0.5625	93	107	82	118	92	1.24297
13.1667	0.0262247	0.0172269	71	0.875	104	103	132	113	93	3.46809
12.6667	0.170831	0.252756	81	0.3125	100	92	99	97	104	1.4603
12.75	0.0195091	0.0133523	90	0.90625	94	109	124	120	97	4.03788
11.5	0.0335941	0.0397098	74	0.75	81	98	111	116	93	1.5968
11.1667	0.117069	0.179378	66	0.8125	87	98	97	101	99	1.45865
11.6667	0.0311282	0.0336933	42	0.46875	84	99	97	104	86	-0.718346
11.0833	0.0278313	0.032161	62	0.71875	90	109	134	92	102	2.41164
12.1667	0.0663249	0.0999425	66	0.78125	91	99	124	125	94	2.58986
11.5	0.101613	0.179069	57	0.8125	78	110	124	116	84	1.29567
12.6667	0.0385507	0.0288664	65	0.78125	94	105	113	115	95	2.47539
12.1667	0.0742254	0.0912337	56	0.5	81	91	101	108	80	-0.907286
11.0833	0.0397529	0.0617965	85	0.8125	94	105	97	116	95	2.75639
11.9167	0.0362214	0.0318447	69	0.90625	90	107	90	94	96	1.68036
12.0833	0.0599528	0.0966732	53	0.96875	85	109	111	92	92	1.35156
11.6667	0.028902	0.0446162	79	0.9375	91	98	101	129	97	3.04204
12.5	0.0407478	0.0333252	89	0.65625	87	106	113	120	104	3.22963
11.4167	0.0828718	0.0948205	60	0.625	97	102	90	104	103	1.74796
12	0.0554023	0.166228	65	0.90625	80	100	124	108	93	1.75153
12.75	0.0503792	0.0358564	61	0.5625	98	102	111	116	93	1.86404
13	0.0721959	0.0921996	60	0.59375	77	108	130	97	92	0.85296
11.75	0.0246573	0.013214	78	0.84375	91	99	111	133	94	2.99685
12	0.0582303	0.0383735	69	0.6875	97	117	103	103	95	2.41749
12.25	0.102014	0.133417	83	0.75	90	107	109	112	95	2.58062
11.6667	0.0531183	0.0424168	92	0.84375	108	102	120	115	112	5.0982
11.1667	0.073881	0.17844	80	0.8125	87	107	101	109	92	2.04235
13.4167	0.0120321	0.0113956	86	0.8125	93	109	124	116	97	3.56938
12.5	0.0482806	0.0849157	86	0.96875	101	103	128	129	116	5.71853
11.8333	0.203032	0.404388	55	0.625	69	100	101	100	88	-0.675082
12.3333	0.0339897	0.0564192	64	0.625	84	99	88	87	95	0.0524067
11.1667	0.12095	0.295772	82	0.5625	71	93	103	101	91	-0.00714602
11.3333	0.0242609	0.0302925	54	0.53125	82	102	99	115	87	0.163861
10.8333	0.0965226	0.135247	62	0.8125	91	95	94	107	92	1.12255
11.3333	0.145529	0.276054	73	0.75	87	107	115	129	90	2.48547
11.1667	0.0595453	0.063218	91	0.65625	103	103	113	129	102	4.11077
11.1667	0.0981016	0.0955139	75	0.96875	92	97	111	104	92	2.18018
12.75	0.0295336	0.0177915	64	0.90625	94	107	107	119	94	2.71646
12.9167	0.0342967	0.0259165	73	0.6875	87	89	78	108	95	0.604133
13.1667	0.0539671	0.057441	43	0.71875	89	100	115	109	101	1.57328
12.5833	0.0388482	0.0289668	78	0.875	98	110	111	129	100	4.07646
12.1667	0.062855	0.11422	74	0.46875	83	97	101	99	92	0.298369
12.25	0.0387957	0.0268507	84	0.78125	85	95	113	103	93	1.67053
12.5833	0.129699	0.315534	87	1	88	108	109	127	104	4.14598
12.4167	0.0702319	0.187811	76	0.8125	89	102	105	117	97	2.48115
12.75	0.117062	0.127873	62	0.53125	92	107	134	120	103	2.92881
12.6667	0.0794349	0.085781	87	0.65625	81	95	103	117	102	2.047
11.1667	0.0628582	0.10657	80	0.75	98	95	99	107	105	2.72047
11.5	0.0945511	0.26238	85	1	93	93	92	123	99	3.00292
11.5833	0.0661517	0.043019	80	0.5	93	71	84	100	90	-0.397181
11	0.0531434	0.0497996	67	0.65625	91	95	90	95	93	0.550226
12.1667	0.0403147	0.0384037	61	0.9375	86	101	120	113	94	2.17584
12.5	0.123601	0.247788	74	0.8125	91	93	111	117	102	2.62972
10.9167	0.0508836	0.0515774	74	0.75	91	94	101	123	95	2.069
11.25	0.0415117	0.0489961	50	0.65625	83	95	86	108	85	-0.489684
11.6667	0.0515895	0.0743546	58	0.59375	80	104	109	98	89	0.206707
11.5833	0.0520446	0.112154	83	0.875	94	93	111	124	108	3.72305
11.75	0.158135	0.312767	58	0.5	86	101	103	103	92	0.406042
11	0.030751	0.0342853	51	0.9375	79	106	82	100	89	0.265454
12.6667	0.0550297	0.0422876	80	0.90625	107	114	130	118	107	5.3008
10.9167	0.0233338	0.0182704	85	0.65625	112	102	107	103	112	4.0981
11.3333	0.044271	0.10457	66	0.71875	92	92	105	108	98	1.59952
11.8333	0.08081	0.0906932	46	0.46875	95	106	97	111	98	1.14646
12.8333	0.0359194	0.0316397	47	0.71875	89	103	103	102	85	0.340045
13.1667	0.0810073	0.148713	52	0.5	89	107	94	90	99	0.487237
11.5833	0.0288763	0.0234342	76	0.53125	99	106	103	119	97	2.55666
11.4167	0.0786444	0.119139	68	0.75	99	99	94	109	94	1.87922
11.5	0.0445512	0.0500461	76	0.65625	81	89	103	108	92	0.652706
12.5833	0.0414525	0.0253593	68	0.8125	99	105	99	96	100	2.32814
11	0.137352	0.237884	76	0.71875	87	105	90	116	92	1.64303
12.9167	0.0431561	0.0469158	62	0.34375	65	99	122	89	83	-1.51555
12.0833	0.0614603	0.196702	74	0.5	84	106	94	114	88	0.795566
12.6667	0.0515513	0.0472278	84	0.875	99	101	113	101	110	3.78648
12.6667	0.060749	0.058633	85	0.96875	100	107	109	102	96	3.36008
12.0833	0.0438881	0.0383974	85	0.53125	80	97	60	115	88	-0.0685779
13	0.0585922	0.0378454	74	1	100	99	124	126	103	4.295
12.1667	0.0713651	0.100032	76	0.84375	95	98	107	118	97	2.76917
12.0833	0.0912036	0.127112	43	0.96875	85	98	88	97	99	0.782742
11.8333	0.025461	0.0177021	76	0.75	91	101	90	96	83	0.613594
11.1667	0.068976	0.0965161	82	0.84375	85	104	105	119	92	2.32589
11.1667	0.050425	0.0652317	57	0.71875	95	86	109	116	90	1.11471
12.0833	0.0666908	0.0782035	88	0.6875	87	108	97	107	99	2.31705
12.1667	0.0759061	0.171869	45	0.375	79	77	82	82	87	-2.80406
12.6667	0.0771258	0.0738232	97	0.84375	96	104	130	107	99	3.86992
11.9167	0.013394	0.00726576	87	0.96875	102	96	109	104	110	4.02995
11.75	0.0195157	0.0123636	83	0.96875	111	107	128	129	104	5.54515
11.6667	0.107728	0.147287	70	0.8125	103	107	92	110	93	2.48582
12.3333	0.0474274	0.0721839	78	0.8125	94	102	99	123	94	2.64822
11.75	0.0592945	0.0408651	55	0.71875	94	111	111	91	89	1.18777
11.6667	0.0423673	0.0377444	68	0.5	92	101	115	103	89	1.03088
11	0.0792085	0.126655	91	0.75	88	92	99	106	97	1.86923
11.6667	0.0897239	0.0878587	65	0.875	91	108	99	116	85	1.75046
11.4167	0.0753143	0.122706	94	0.90625	85	100	107	129	95	3.14228
10.8333	0.102091	0.141812	94	1	101	102	94	121	92	3.52087
11.5833	0.0242128	0.0361184	73	0.75	89	104	115	118	92	2.27451
12.6667	0.0146464	0.0867697	58	0.84375	96	94	103	103	93	1.42941
11.4167	0.124502	0.178603	65	0.5	79	102	99	106	88	0.0317853
11.0833	0.0379103	0.0360132	74	0.71875	85	103	97	119	92	1.65099
12.4167	0.0738299	0.0674817	79	0.84375	88	112	132	107	97	3.21701
12.9167	0.0301734	0.0266349	94	0.65625	102	97	99	105	103	2.97945
11.3333	0.0218007	0.0445275	38	0.40625	65	82	103	82	74	-3.80227
12.5833	0.08372	0.105549	83	0.96875	87	105	111	118	97	3.15767
12.6667	0.0780364	0.206961	57	0.53125	91	98	134	113	93	1.58774
12.0833	0.0487382	0.103561	43	0.5	79	97	111	98	89	-0.649049
11.3333	0.0551622	0.0746354	69	0.96875	96	112	117	97	101	3.26014
11.5	0.0884913	0.157435	56	0.78125	93	96	103	101	97	1.35986
12.5833	0.0262604	0.0464549	68	0.9375	91	114	124	105	91	2.75406
11.5833	0.0508844	0.0348147	68	0.5625	88	94	107	106	95	0.994775
12	0.0757901	0.0804845	70	0.59375	91	106	115	109	99	2.21246
12.1667	0.0449412	0.0703443	83	0.75	102	101	101	114	98	3.03524
12.75	0.0597855	0.124742	74	0.46875	94	98	78	124	100	1.63642
11.4167	0.134323	0.172378	61	0.65625	87	101	101	107	96	1.18607
11.75	0.0513851	0.0593453	88	0.96875	84	90	105	101	91	1.58218
13.0833	0.104146	0.24704	66	0.9375	97	105	105	111	108	3.50109
12.0833	0.0513194	0.0526798	51	0.65625	83	94	111	78	90	-0.550456
12.3333	0.046319	0.0489269	35	0.59375	73	101	113	100	91	-0.586912
11.5	0.0399349	0.0367206	93	0.6875	91	104	84	133	90	2.43288
12.9167	0.0965856	0.166352	56	0.875	85	102	97	117	102	2.03505
11.6667	0.0707498	0.0869909	86	0.75	106	98	101	127	103	3.89403
11.3333	0.0893094	0.131215	57	0.9375	88	99	107	111	92	1.64294
11.5833	0.0623621	0.0471273	79	0.6875	89	110	120	124	76	1.81109
12.25	0.0419213	0.0224715	89	0.9375	86	98	99	108	95	2.26887
13.0833	0.0383354	0.0232544	59	0.8125	94	102	92	111	94	1.65491
11.25	0.0526763	0.041116	67	0.5625	89	102	109	116	93	1.52822
11.1667	0.0819792	0.097471	69	1	94	99	113	101	87	1.90761
12.25	0.0443424	0.0221169	86	0.6875	100	108	109	117	102	3.64597
12.0833	0.044923	0.033712	53	0.84375	81	109	120	95	90	1.04124
11	0.0679522	0.043508	65	0.46875	72	93	94	93	86	-1.32955
11.25	0.0545332	0.0421225	78	0.78125	86	106	109	102	96	2.04693
12.6667	0.0637503	0.0520813	99	0.875	107	104	122	129	117	6.13384
12.6667	0.0396409	0.0331941	67	1	83	96	107	106	97	1.83572
12.5	0.0440404	0.0309698	79	0.6875	83	73	97	105	83	-0.470825
12.1667	0.0651463	0.101692	74	0.9375	112	107	132	129	98	5.00685
11	0.0814214	0.0729396	81	0.78125	83	100	105	108	90	1.47232
12.4167	0.059599	0.147252	74	0.6875	88	96	111	96	96	1.33932
11.1667	0.0300562	0.0190028	65	0.6875	105	102	113	104	90	2.08352
11.8333	0.0524993	0.0542325	71	0.46875	98	98	107	125	92	1.89749
12.0833	0.074016	0.11264	78	0.90625	98	110	132	110	101	4.08423
12.8333	0.0354527	0.020678	64	0.875	84	92	88	85	85	-0.362273
12.75	0.0312473	0.0297578	70	0.65625	104	110	128	119	97	3.58424
11.4167	0.028177	0.0170078	60	0.9375	92	112	115	115	96	2.93765
11	0.0383204	0.0680337	71	0.6875	81	97	97	113	90	0.783554
11.4167	0.124482	0.217532	70	0.96875	99	111	117	102	97	3.29788
12.9167	0.0635956	0.0858983	80	0.6875	96	111	128	107	91	2.82214
12.5833	0.047439	0.0463841	51	0.84375	99	106	124	107	99	2.77241
12.5	0.0609143	0.0708168	79	0.90625	96	92	99	129	97	2.96143
11.0833	0.0281207	0.0185254	87	0.75	91	98	88	129	92	2.27476
12.8333	0.0331078	0.0312019	74	0.84375	101	109	140	119	104	4.57959
12.25	0.0618788	0.0872569	51	0.625	93	108	94	88	89	0.281865
12.8333	0.022291	0.0219173	90	0.96875	103	102	103	129	106	4.74283
11.5833	0.155877	0.334863	49	0.71875	94	105	105	89	99	1.24452
10.9167	0.0636861	0.0550491	78	0.96875	90	106	94	95	100	2.36956
12.1667	0.0166463	0.0118995	62	0.78125	106	101	101	115	93	2.47389
[truncated: 950 more rows]

## Sheet: Delta_raw
Age_Delta	meanFD_Delta	stdFD_Delta	RAVLT	LMT	PicVocab	Flanker	Pattern	Picture	Reading	PC1
1.83333	-0.0512635	-0.0328167	15	0.1875	3	-6	23	7	-7	0.962751
2.08333	0.0066914	0.0903976	4	-0.15625	-1	10	9	-9	3	0.207633
2.25	-0.00231719	0.0274729	-17	0.125	0	17	-4	-14	11	0.639964
2	-0.113209	-0.381991	12	0.1875	5	8	11	17	3	2.16929
2.08333	-0.0138859	-0.022359	0	0.3125	3	2	21	-2	1	1.32252
2.41667	-0.00830936	-0.101794	-3	-0.15625	-1	15	29	-11	3	0.570646
2	9.9783e-05	-0.00701648	4	-0.0625	-9	2	28	9	-3	0.260642
2	0.0107665	-0.00297721	13	0.125	6	12	23	28	-4	2.40287
2.08333	0.00629041	0.0018453	-6	0.09375	7	-1	21	-10	6	0.870516
1.83333	-0.0196243	-0.0528281	-7	-0.0625	9	9	6	29	4	1.69779
1.91667	-0.0249369	-0.128965	-10	0.1875	-1	0	16	18	2	1.07104
2	0.00232607	-0.00280152	-11	0.03125	-2	2	6	2	3	0.124095
2	-0.00622781	0.000633284	21	0.03125	6	5	8	-3	10	1.79724
2.75	0.0119959	0.0217229	14	0.1875	7	15	17	7	7	2.66129
2	0.0115998	0.110906	5	0.28125	5	12	15	32	7	3.10555
2.33333	-0.0262905	-0.101105	-3	0.375	17	3	2	16	1	2.24535
2.16667	0.00141924	-0.0476812	-15	0.21875	-1	22	27	12	11	2.43693
2	0.0197245	0.0657387	-13	0.125	15	11	2	12	2	1.60245
2.16667	-0.0129997	-0.0103564	8	0	-8	12	10	24	3	1.35517
2.41667	0.0907994	0.233981	-4	-0.0625	4	0	0	-27	10	-0.208761
1.83333	-0.00707126	-0.052803	1	0	-2	9	0	7	8	0.962922
1.91667	0.117553	0.181036	-6	0.25	8	9	21	9	-1	1.74513
1.83333	-0.0328397	-0.106247	55	0	9	-2	15	6	3	2.48229
2.08333	0.000892542	0.0498379	-2	0.0625	1	2	2	0	3	0.431497
2.08333	0.0591268	0.0548199	10	0.46875	10	1	-17	-7	-2	1.09661
2.08333	0.037474	0.175577	-11	0.40625	1	-6	21	10	8	1.62246
2.08333	0.000593003	0.00398082	-17	0.125	-1	-3	13	-6	-1	-0.308273
2	-0.00854144	0.0295917	-5	0.3125	10	5	-2	18	2	1.8237
2.16667	-0.0423461	-0.118896	-17	0.40625	1	12	-8	15	12	1.92546
2.41667	0.0341214	0.128888	-1	0.125	2	18	50	-2	18	3.10857
2.08333	-0.0578059	-0.122047	5	0	-2	13	30	11	1	1.52601
2.66667	0.0116434	0.00163705	25	0	14	8	40	14	3	3.08159
2.16667	-0.00374323	0.00767972	21	0.125	9	11	30	-2	-4	1.98804
2	-0.0609945	-0.190204	-22	0.625	8	29	32	10	5	3.49188
1.91667	0.0119159	0.0389598	-20	0.34375	11	0	11	-3	3	1.07928
2.16667	0.0557433	0.105403	-9	0.03125	14	4	29	5	5	1.74353
1.91667	-0.0217068	-0.0438694	-5	0.125	0	2	16	20	6	1.50123
1.91667	0.080924	0.105815	12	0.28125	7	-2	24	3	5	2.07806
2	-0.0175217	0.0146267	32	0.25	-1	18	4	16	3	2.71719
1.91667	-0.0074097	-0.111805	-7	0.03125	-7	-8	16	12	1	-0.0151836
1.58333	0.0140244	-0.0349067	-2	0.09375	3	8	-33	8	-2	0.0142634
1.91667	-0.0315595	-0.109218	16	0	1	3	0	9	7	1.27665
2	-0.0610353	-0.0570078	8	0.21875	14	5	7	20	8	2.78409
1.91667	0.0347681	0.00362318	-26	-0.03125	12	-4	0	-1	3	-0.133979
1.91667	-0.00298484	-0.00847649	-2	0.28125	5	15	9	-13	1	1.21459
2	-0.0119267	-0.00938041	-6	-0.0625	-6	24	15	7	2	0.948982
2.08333	-0.040417	-0.0338253	-20	0.40625	3	1	19	10	-3	1.02478
2	-0.0213643	-0.1906	18	0.25	3	8	4	27	3	2.50432
2.08333	-0.0229217	-0.0278922	6	-0.09375	-6	8	15	9	3	0.720942
2	0.0219602	0.0249732	3	0.46875	6	0	9	34	3	2.73598
2	-0.0109	-0.0273166	4	-0.09375	10	-24	-6	22	-4	-0.212428
2.16667	0.00114486	-0.0428035	6	0.3125	4	10	25	-4	5	2.0992
2.41667	0.00272905	-0.000549203	-10	0.25	0	1	25	-4	4	0.954765
2.25	0.0104307	-0.0782656	0	-0.0625	-1	6	42	19	-1	1.41609
2.08333	-0.00636655	-0.0307827	-14	0.25	-9	1	46	10	1	1.06485
2	-0.0371594	-0.0627487	2	0.3125	9	7	11	4	3	1.95223
1.83333	0.00344608	0.00682207	-12	0.40625	6	7	17	3	7	1.97889
2.08333	0.00701179	0.00506755	-7	0.1875	3	8	12	11	5	1.54355
1.91667	-0.0460028	-0.0506549	13	0.03125	3	10	13	3	10	1.90602
1.91667	-0.0101926	-0.105883	20	-0.09375	9	-1	11	-8	4	0.979058
1.83333	0.0421706	0.0676303	-2	-0.0625	7	12	6	0	-3	0.55268
2	-0.0210046	-0.0881285	-6	0.28125	11	-6	8	6	1	1.16683
2.16667	0.0549096	0.0497867	-14	0.34375	8	1	2	26	4	1.84913
2	-0.0213704	-0.0468688	-13	0.21875	1	-14	19	-2	4	0.236372
1.91667	0.0127367	0.0471648	9	0.46875	-2	-7	15	30	-1	1.99111
2.08333	0.0394917	0.155635	26	0.125	-8	18	29	10	3	2.29448
1.58333	-0.00360611	-0.00551085	-7	0.09375	4	-9	7	6	2	0.326563
2.08333	0.0277318	0.0373738	8	0.15625	12	6	8	10	5	2.13086
1.75	0.0885628	0.033883	0	0	6	-3	48	24	-2	1.7728
1.83333	-0.0211332	-0.0392198	-16	0.34375	10	26	18	16	2	2.74369
2	-0.0990824	-0.261026	7	0	-12	6	7	-13	6	-0.0585792
2	0.078482	0.127916	-27	0.4375	11	3	23	-17	-4	0.61057
1.83333	0.00355985	-0.00604615	15	0.28125	2	10	11	20	6	2.64283
1.75	0.0176227	0.116845	-18	-0.125	3	6	-2	10	7	0.329041
1.91667	-0.0294215	-0.00621489	-4	0.03125	1	7	12	-8	1	0.349594
2	0.00715823	-0.074181	6	0.15625	3	0	-2	6	7	1.20297
2	0.00683168	-0.00719077	-27	-0.3125	-7	0	19	7	3	-0.919725
2	0.00867709	0.000829898	-18	0.125	-8	10	16	2	-3	-0.0267763
1.83333	-0.0520895	-0.115839	13	0.1875	2	8	-6	-3	1	0.978043
2	0.0724741	0.0205088	-11	0.09375	-3	1	27	9	5	0.936674
2.16667	-0.035076	-0.0584197	-16	0.125	11	8	7	-2	4	1.02963
2.41667	-0.0143371	-0.0323389	-6	0.21875	1	5	14	-1	5	1.11249
1.91667	-0.0216506	-0.0277474	2	0.25	-4	14	18	11	5	1.90744
2	-0.100018	-0.171886	18	0.125	9	13	14	13	-2	2.21521
2.58333	-0.0501533	-0.16658	24	-0.09375	9	20	23	8	3	2.52368
1.83333	0.0183019	-0.00933832	-14	-0.21875	-6	29	25	1	1	0.569385
2.08333	-0.0287834	-0.0384971	10	-0.03125	1	5	19	12	4	1.42846
1.83333	0.0519352	0.342244	-10	0.1875	7	4	23	12	0	1.46579
1.91667	0.00195067	0.00294105	10	0	8	10	15	16	5	2.12629
2.25	0.00518774	-0.0180568	-6	0.0625	4	2	3	18	5	1.15163
1.91667	-0.00557691	0.0452472	-2	0.0625	8	2	9	-2	2	0.807005
1.83333	-0.0216108	-0.0363177	-10	0.09375	5	10	2	-6	3	0.610359
2.08333	0.024666	0.0657927	8	-0.09375	1	1	21	4	-6	0.282678
1.91667	0.0412563	-0.010289	9	0.46875	2	6	-2	-26	2	0.859444
1.91667	-0.0936161	-0.198315	-8	0.25	5	-6	33	8	4	1.5163
2.5	-0.046054	-0.196539	16	0	5	9	42	7	9	2.6427
2	-0.0626858	-0.0693585	-5	0.0625	2	-2	4	5	1	0.319347
2	0.0239319	0.00409392	17	0.1875	-9	-1	50	5	2	1.66421
1.91667	-0.0153065	-0.120027	6	0.21875	2	6	11	-5	5	1.3316
1.91667	-0.0142267	-0.00177048	17	0.03125	8	15	39	-15	10	2.4602
2.25	-0.00587427	-0.00600228	-15	0.1875	1	23	46	12	3	2.4093
2.25	0.104407	0.0933426	-3	0.03125	6	5	33	13	1	1.60738
2	-0.0250569	-0.0980105	-7	0.46875	6	22	42	21	2	3.53975
1.91667	-0.011696	-0.00376976	4	0.125	6	-2	0	25	1	1.38917
1.91667	-0.00827773	-0.0224429	-22	-0.1875	9	0	-4	-6	7	-0.341622
2	-0.110111	-0.24824	-5	0.59375	9	-3	21	43	4	3.40604
1.91667	0.0853449	0.10028	-1	0.15625	3	1	9	7	-1	0.821092
2.08333	-0.0152154	0.00710221	7	0.1875	0	21	36	-1	9	2.63819
2.08333	-0.0662907	-0.185047	-4	0	10	11	12	4	9	1.73197
1.91667	0.0449122	0.27697	2	-0.03125	11	1	23	1	1	1.14572
2.41667	0.00210157	-0.000939184	-1	0.28125	8	11	8	15	8	2.47828
2	0.0585193	0.139177	-19	0.375	6	-5	9	3	5	0.993436
2	-0.00707778	-0.00493215	-1	-0.125	1	18	20	5	2	1.1203
2	0.0214824	0.0106135	14	0.28125	6	-12	0	9	4	1.3209
1.75	-0.0241739	-0.0339371	6	0	-4	7	11	26	8	1.70695
2	-0.00910313	-0.0411934	-1	-0.03125	6	21	38	3	0	1.87204
1.83333	-0.0399064	-0.114596	-14	0.03125	9	11	23	13	7	1.85779
1.91667	-0.0235661	-0.0451793	-7	0.15625	4	0	10	9	1	0.881556
1.91667	0.0247342	0.0272492	9	0.0625	5	10	5	5	3	1.42508
2	0.0203622	0.0393305	-17	0.125	3	0	4	7	4	0.507726
2	-0.111798	-0.165659	11	0.1875	4	5	17	14	5	2.14283
2.33333	-0.0378356	-0.0581007	-16	0.71875	5	20	38	15	2	3.4461
2	-0.0151561	0.0657889	-14	-0.09375	2	4	4	-7	6	-0.062212
2	-0.0214427	-0.0593055	-9	0.1875	14	-1	10	12	7	1.81841
2.16667	0.0287558	0.0489596	8	-0.09375	8	16	50	2	5	2.42033
1.83333	-0.0331078	-0.145516	-14	0.28125	-2	9	27	-8	1	0.852108
1.91667	-3.71648e-05	-0.0115488	-11	0.0625	-9	-11	-6	12	-2	-0.910997
1.83333	0.0381197	-0.00895387	3	0.25	5	3	11	7	-2	1.27619
2	-0.0150793	-0.0161972	-20	0.15625	4	15	21	12	-4	1.10947
2.41667	0.0569745	0.170862	-7	0.1875	2	6	19	0	-9	0.373584
2	-0.0234801	-0.0754007	16	0.21875	3	20	21	5	5	2.66566
1.91667	0.0473053	0.115497	-2	0.0625	11	2	4	11	9	1.66897
1.83333	0.0667385	-0.119122	23	0.4375	-6	-7	12	6	7	1.81757
2.08333	0.0159575	0.0106451	8	0.71875	6	3	4	10	2	2.63048
2	-0.0640139	-0.102177	-15	0.0625	7	1	42	24	17	2.76584
2	0.0101913	-0.100993	0	0.0625	7	8	23	-7	2	1.17779
2.08333	-0.0915585	-0.100034	-5	-0.03125	7	9	14	17	3	1.46771
2.5	-0.0239206	-0.0485968	12	0.03125	11	8	35	5	6	2.476
2	-0.0110037	-0.0464144	10	0.1875	-1	-7	14	-9	2	0.495226
1.83333	-0.0346538	-0.00779954	-11	0.1875	1	1	13	18	8	1.49175
1.91667	-0.0210509	-0.0894153	-13	0.0625	11	7	12	-26	7	0.524169
2	-0.0490041	-0.0675615	24	0.09375	4	12	13	14	7	2.58515
2	0.0339725	0.0875345	3	0.46875	1	3	4	19	1	1.92804
1.91667	-0.00438265	-0.00512744	17	0.125	0	13	31	-7	9	2.18853
2	-0.0593324	-0.0906234	14	0	5	6	33	16	10	2.61764
2.08333	0.046789	0.0336072	-5	0.0625	1	8	27	-3	16	1.81718
2.08333	-0.0370149	-0.0640419	-5	0.15625	5	14	23	-5	8	1.79876
2.08333	-0.00414591	-0.0306467	1	0.03125	3	14	5	25	6	1.97427
2.25	-0.0428602	-0.0893439	-7	0.28125	0	-2	19	23	4	1.65523
1.75	0.0108448	-0.1517	-11	-0.0625	0	15	-5	-8	-1	-0.260851
2	-0.0517954	-0.0469704	-12	0.09375	9	0	19	-1	5	1.01247
2	0.0154823	0.0617727	-12	0.25	8	16	40	6	2	2.34437
2.16667	-0.112581	-0.223355	9	0.15625	3	3	2	27	4	1.90754
2	0.0141131	0.0397421	-8	-0.03125	8	0	7	16	7	1.17722
1.91667	-0.017483	-0.00249884	2	0.09375	13	17	-2	-7	15	2.21447
1.91667	-0.00175553	-0.134003	-5	0.28125	3	11	23	35	3	2.71541
1.75	0.000753667	0.00399507	-10	-0.03125	-4	7	6	21	-8	-0.0187577
1.91667	-0.00347708	0.0064456	-4	0.15625	9	7	6	21	-2	1.55331
2.08333	0.00154333	0.00577172	-6	0.0625	-2	8	16	5	-1	0.592069
1.83333	0.113398	0.223762	-7	0.0625	9	15	2	24	12	2.44915
2.16667	-0.0223253	-0.0456106	-3	0.03125	6	6	40	-4	5	1.53914
2	-0.00915388	-0.0317538	-22	0.0625	6	6	10	15	4	0.980312
1.83333	0.0152965	0.0165519	2	0.3125	-4	-2	10	17	-1	1.08034
1.91667	-0.0122635	-0.00308668	-4	0.09375	14	6	16	-8	7	1.5495
1.66667	0.0114796	0.0329061	-15	0.1875	4	16	12	-22	2	0.526882
2.16667	0.0161742	0.0735275	-24	0.21875	3	2	11	10	0	0.583228
2.25	0.00177614	-0.0718439	9	0.0625	13	12	17	19	9	2.93408
1.83333	-0.0324999	-0.145409	11	0.125	-6	31	36	1	5	2.49378
1.83333	-0.036604	-0.0246272	3	0.125	18	3	17	-1	4	1.92622
1.91667	0.0229145	0.0600249	-7	-0.0625	0	8	11	-1	6	0.556965
1.91667	-0.0148795	-0.00934956	5	0.1875	7	1	38	23	5	2.69126
2	-0.0766033	-0.219424	-20	0.09375	4	16	23	13	1	1.39678
1.83333	0.00033018	-0.0336798	10	0.15625	4	3	11	34	3	2.31537
1.83333	-0.0371636	-0.0645121	-5	0.125	7	-13	32	16	0	1.13763
2.08333	-0.00440057	-0.0168647	-21	0.1875	-8	22	30	-1	4	1.11144
2.08333	-0.0133482	-0.116839	8	0.25	7	1	29	-5	-2	1.45511
2	-0.0108439	0.00676604	-17	0.0625	3	11	27	22	-5	1.14913
2.08333	-0.0245562	-0.0812927	5	0.125	-1	3	11	20	4	1.52006
2	-0.10759	-0.23219	-6	0.09375	1	27	12	8	-2	1.45738
1.83333	0.0345669	0.0478424	-4	0.21875	2	13	19	3	4	1.67227
2.16667	-0.0408277	-0.0646277	-3	0.65625	12	3	19	12	7	3.1955
1.91667	-0.0303159	-0.063105	-6	-0.0625	12	1	37	27	1	1.9789
1.83333	0.000553699	-0.020237	10	0.21875	4	34	4	4	4	2.63399
2	0.00631889	0.0724435	5	0.21875	11	7	27	20	3	2.73814
2	-0.0809729	-0.132554	9	0.09375	1	17	0	-6	4	1.1853
2.5	0.00286287	0.000113759	-1	-0.03125	7	2	27	6	5	1.38351
2.25	-0.0561267	-0.222184	21	0.0625	4	27	19	15	2	2.84432
1.83333	-0.00495205	-0.0278488	2	0.34375	2	-6	61	6	4	2.3494
1.83333	-0.0514157	-0.172935	24	0.03125	10	11	0	1	2	1.75286
2.16667	-0.0529109	-0.255893	-2	0.21875	0	10	-2	-2	3	0.864874
2.16667	0.0597818	0.207695	19	0.125	7	11	15	8	12	2.80903
1.91667	-0.0226355	-0.0672714	2	-0.03125	3	-4	6	12	7	0.89994
1.83333	0.00463505	0.063154	-10	0.15625	3	0	8	22	6	1.40405
2	0.00545411	-0.00270818	5	0.34375	7	13	19	10	0	2.37659
2.25	-0.0167671	-0.0145237	2	0.09375	3	2	-4	22	4	1.28466
1.83333	-0.0545962	-0.176381	18	0.53125	10	2	25	3	4	3.01677
2	-0.00465896	-0.0272888	18	0.03125	4	16	19	14	2	2.26192
2	0.00795566	0.0100569	-5	0.21875	5	23	16	24	5	2.78519
1.83333	0.0123982	-0.00421335	0	-0.0625	6	6	15	20	6	1.66568
1.91667	0.0263842	0.0365863	-19	0.125	5	-2	11	-8	1	0.000460153
2	-0.00462122	-0.0272642	-4	0.34375	5	11	27	14	-6	1.8806
2	-0.0382275	-0.106011	-17	0.25	-8	3	21	15	-8	0.177712
2.16667	0.0424845	0.0561775	-9	0.25	-1	-1	2	-14	3	0.0197944
2.25	-0.00605992	0.138226	-18	-0.03125	-3	4	13	-4	-2	-0.505094
2.16667	-0.0115321	-0.079858	4	0.28125	2	22	16	21	3	2.75102
2.08333	-0.011958	0.0036804	8	0.0625	13	4	25	18	1	2.25188
2.08333	-0.00953398	-0.0754308	-12	-0.0625	3	7	23	-1	0	0.418269
1.83333	-0.0340581	-0.111093	2	0	3	10	21	9	4	1.52564
2.16667	0.00417142	0.0554143	-20	0.34375	10	7	10	7	11	2.05908
2.08333	-0.0628234	-0.0309659	19	0.375	5	10	0	4	4	2.26948
2.16667	0.00757936	-0.0397438	-3	0.3125	2	5	2	-13	2	0.647789
2.08333	-0.0380221	-0.0967584	-9	0	6	7	5	-1	1	0.463539
2.25	0.0132219	-0.0307824	-2	0.25	7	4	10	6	4	1.60523
1.83333	-0.0271971	-0.092854	-13	0.3125	7	-15	10	25	6	1.42589
2	0.00359789	0.00789603	-18	-0.09375	1	0	18	6	1	-0.000575594
1.91667	-0.00633874	-0.00164065	30	0.125	2	12	37	18	4	3.13974
2	-0.0229706	-0.03154	12	-0.125	1	12	17	2	6	1.33242
2	0.0304783	0.0291454	4	0.3125	2	11	6	6	8	2.06749
1.66667	-0.0139892	0.0291524	-15	0.125	11	5	2	-8	-9	-0.143205
1.91667	0.0159627	0.111229	-14	0.09375	-4	5	-4	0	4	-0.0168039
2.16667	-0.0341832	-0.0857401	-16	0.5	4	-3	0	20	9	1.8682
1.83333	0.0257674	-0.0232752	7	0.09375	9	-1	2	9	2	1.22227
2.5	0.010222	0.00538057	-23	-0.0625	4	17	25	0	8	1.12167
1.83333	-0.0246417	-0.0195557	30	0.34375	1	-7	40	11	3	2.63679
2	0.0188698	0.00904557	3	0.3125	10	11	12	-6	1	1.77995
2	0.0488978	0.0851573	-3	0.21875	12	11	21	14	23	3.66768
2.08333	0.055601	0.0561866	15	0.375	0	4	25	-12	6	1.86803
2.08333	-0.00190185	-0.00148455	-12	-0.03125	2	-9	-2	-8	17	0.164797
2.33333	-0.00353336	0.0605405	-21	0.34375	4	1	2	13	3	1.02276
1.83333	-0.0495444	-0.0314363	6	-0.25	3	-21	-13	-4	5	-1.07931
2.33333	0.0409257	0.167544	2	0.1875	12	1	28	14	7	2.51382
2.08333	-0.00749126	-0.041205	-23	0.1875	8	-2	13	1	7	0.856209
1.91667	0.00117723	-0.0333512	10	0.40625	3	1	23	18	5	2.62017
1.83333	-0.0280075	-0.0903539	-7	0	25	-2	12	-4	-1	1.06488
2.16667	0.00171341	0.0145346	-15	0.25	9	3	23	37	1	2.32678
1.91667	-0.0193031	-0.133415	8	0.40625	2	10	17	24	9	3.1522
1.91667	-0.0147097	-0.0125272	1	0.1875	10	0	11	12	-17	0.447967
2.08333	-0.0609308	-0.140809	7	0.125	-3	1	13	20	3	1.37739
2.25	0.0116583	0.187804	-2	0.28125	7	12	19	7	5	2.248
1.91667	-0.00542794	-0.0125377	7	0.28125	8	12	28	-1	7	2.60901
1.91667	-0.0213678	-0.0435478	19	-0.03125	-1	1	8	16	5	1.36352
1.91667	0.00706015	0.0022689	-10	0	5	-8	21	6	-2	0.183302
2.16667	-0.0241459	-0.166331	22	0.15625	5	-10	57	-11	-11	0.963426
2.08333	-0.0236686	-0.0367176	-6	0.0625	2	11	-2	15	7	1.31792
1.75	-0.0622174	-0.102961	-2	0.46875	-1	7	29	-2	12	2.43399
1.83333	-0.00395801	-0.0130148	5	0.125	1	13	26	2	-12	0.783972
2.5	0.0390794	0.0745051	10	0	7	11	31	-8	4	1.68013
2	0.0832028	0.136055	12	0.21875	5	-1	15	17	1	1.85949
2	0.0387537	0.0543774	-10	0.03125	-1	4	2	20	1	0.59613
2.08333	-0.0921261	-0.287333	-9	0.1875	6	-7	4	-11	6	0.331447
1.91667	-0.0386164	-0.17198	-19	0.25	4	6	23	-1	3	1.09115
2	-0.0453334	-0.157011	7	0.46875	22	7	0	-13	4	2.39293
2.5	0.0531075	0.108307	-3	-0.09375	12	13	25	4	5	1.75909
2	-0.00816722	-0.0416356	-31	0.25	-4	-3	5	1	3	-0.273289
2	0.015514	-0.0187618	9	0.40625	5	29	-3	-3	2	2.38949
2.08333	-0.0563137	-0.158236	7	0.34375	14	-8	13	-4	3	1.64635
2	-0.0612956	-0.104801	-5	0.34375	5	6	59	10	4	2.83972
2.25	-0.00816226	-0.0276891	13	0.25	7	4	42	-11	5	2.22619
2.33333	0.00123729	-0.0093538	-9	0.21875	3	10	19	-5	4	1.24538
2.25	-0.0141568	-0.0248089	-8	0.28125	0	-5	40	-2	4	1.2213
2.08333	0.00956457	0.0381388	-8	-0.15625	6	9	7	19	-1	0.741663
1.75	-0.0247265	-0.030501	-11	-0.03125	4	17	25	26	3	1.95371
1.91667	-0.0129269	0.000223149	-1	0.40625	5	-2	10	11	-22	0.170295
2.08333	-0.0287059	-0.0222261	14	0.59375	3	7	21	16	7	3.36463
1.83333	0.0445762	0.116215	11	0.0625	7	-15	11	-5	2	0.416119
1.83333	-0.02455	-0.199741	14	0.0625	16	14	32	5	3	2.81823
1.91667	-0.0135873	-0.0562846	4	0.28125	4	-1	10	15	4	1.75541
1.91667	0.0121256	0.0531521	-10	0	8	14	12	6	7	1.52225
1.91667	0.0366835	0.0681983	-9	0.4375	7	10	21	14	9	2.81522
2	-0.138614	-0.236452	-10	0.125	9	6	23	30	2	2.16228
2.08333	0.0255288	0.0129436	-26	0.25	11	5	11	0	8	1.31077
1.75	0.0306311	0.0858426	-39	0.0625	-2	26	6	26	3	1.06006
1.75	-0.0215192	-0.0476096	5	0.4375	5	-1	4	29	9	2.75587
2.08333	-0.0475346	-0.050262	-5	-0.09375	4	14	29	14	3	1.59769
2	-0.0149909	-0.0331136	6	0.09375	3	5	27	11	4	1.82461
2.33333	-0.0144685	-0.0214604	-19	-0.03125	10	-7	10	42	4	1.3716
2	0.00510795	0.0244489	6	0.28125	-2	-1	21	12	1	1.46289
2	-0.00473107	-0.00564286	-9	0.0625	13	9	-16	-8	3	0.498797
2.16667	0.0311201	0.0739064	9	0.03125	-6	5	6	6	-2	0.363421
1.83333	-0.0485288	-0.147861	-4	0.09375	4	-4	6	-1	2	0.363979
1.75	-3.47535e-05	0.0126967	0	0.15625	6	5	13	14	4	1.7455
1.83333	0.00978857	0.010423	27	0.40625	5	8	43	10	3	3.4815
2.08333	-0.0111805	0.110205	-9	0.28125	12	13	27	-10	8	2.2066
2.16667	0.0141612	0.0965459	-3	0.1875	-6	-11	21	18	9	1.13236
2.66667	-0.0533829	-0.0630847	-34	-0.15625	7	12	27	15	13	1.39558
1.91667	-0.0302075	-0.16742	-5	0.21875	2	8	13	-5	8	1.34774
1.91667	-0.000684161	-0.00363174	-17	0.28125	2	2	29	0	3	1.11466
2	-0.0250513	-0.0503035	5	0.25	19	4	10	-1	11	2.61586
1.66667	0.0106639	-0.0235199	7	0.09375	3	12	27	4	-18	0.540735
2.08333	-0.0711038	-0.210685	0	0.125	6	-8	11	11	2	0.942075
2.08333	-0.00238957	-0.0023018	17	0.0625	3	4	30	-3	4	1.65901
2.08333	-0.0170051	-0.0481563	1	0.5625	14	-1	10	-8	-8	1.34747
2.08333	-0.0609522	-0.123784	2	0.3125	-3	27	28	20	2	2.85989
1.91667	0.026283	0.0306175	21	0.125	6	5	6	-15	2	1.10327
2	-0.00648716	-0.00477593	21	-0.125	4	7	6	28	4	1.94105
1.91667	-0.0363236	-0.139326	7	-0.15625	6	2	4	0	2	0.43617
2	0.0126009	0.0125601	31	-0.09375	2	-19	-19	9	6	0.242365
2	-0.0338984	-0.124346	-18	-0.03125	12	2	23	-2	0	0.562447
2.16667	0.0211326	-0.00542455	-9	-0.0625	11	2	17	16	7	1.51898
1.91667	-0.0274619	-0.127418	-13	0.3125	7	2	8	25	23	3.07119
2.16667	-0.0465942	-0.107932	6	-0.09375	5	3	23	-16	0	0.33107
2	-0.0470369	-0.0989541	8	0.1875	8	13	21	6	6	2.47294
2	0.0252156	0.119635	7	0	0	8	16	13	1	1.2583
1.91667	-0.000444142	0.0194332	-16	0.0625	3	8	13	7	2	0.764203
2	-0.0765015	-0.125013	0	0.28125	3	-6	16	-1	1	0.884146
2.16667	-0.0154933	-0.0951069	-21	-0.40625	11	3	21	23	3	0.563585
2.08333	0.0430683	0.107927	-2	0.0625	-2	11	21	12	5	1.49018
2.08333	0.0225133	-0.0523203	-21	-0.03125	6	-6	-2	4	3	-0.2732
2.16667	0.0109009	-0.0247265	4	0.375	15	9	17	6	8	3.00427
2	0.0472097	0.052898	6	0.1875	-4	-2	-13	9	7	0.702452
2	0.016549	-0.0179992	6	-0.25	10	11	23	-11	-6	0.325635
1.91667	-0.0358731	-0.13331	-6	-0.0625	-5	3	6	-2	1	-0.297146
2.16667	-0.0805517	-0.10376	4	0.1875	9	-1	-2	2	5	1.23777
2.08333	-0.0354934	-0.115058	8	0	2	-3	20	-11	1	0.352957
1.91667	0.0204032	0.0271186	4	0.28125	-1	3	2	-17	-2	0.174101
1.91667	-0.0227113	-0.129964	2	0.0625	4	17	9	2	10	1.88302
1.91667	-0.0958812	-0.173383	-13	0.375	0	15	10	13	-1	1.53645
1.91667	-0.0423418	-0.0679608	22	0.1875	5	-1	9	-11	1	1.10546
1.75	0.0302686	0.0767901	-12	-0.03125	-2	21	15	-13	4	0.482973
1.91667	-0.0421336	-0.177315	-6	0.1875	12	15	21	-8	1	1.6615
1.83333	0.028435	0.0557217	-7	0.0625	1	11	29	4	4	1.38006
2.08333	0.0188465	0.0805747	0	-0.03125	5	-12	4	-17	11	0.00394812
1.83333	0.0478456	0.208778	8	0.03125	0	-7	9	7	5	0.717183
2	-0.00462911	0.015043	-28	0.40625	-11	-3	32	-12	-2	-0.345539
2	0.00915739	0.0131753	-2	0.09375	-5	30	25	3	-2	1.49759
2.41667	-0.00568261	0.0048027	15	0.40625	16	6	14	2	7	3.05209
1.91667	0.0216553	0.0155077	-22	0.1875	-3	3	27	3	7	0.869436
1.91667	0.00162046	-0.0246958	-7	0.34375	3	5	38	3	11	2.44011
2.08333	-0.0145741	-0.0543666	23	0.28125	10	-1	16	-9	12	2.4657
2.08333	0.0223744	0.0265274	4	0.15625	3	10	27	-4	-3	1.21468
2.16667	-0.0326349	-0.038444	-9	-0.0625	-5	15	10	14	14	1.43169
2.41667	-0.0163038	-0.00917268	0	0.125	0	20	0	17	0	1.50651
1.83333	0.0190631	-0.0244682	22	0.21875	12	1	48	13	6	3.42611
1.83333	-0.009583	-0.0607286	6	0.46875	8	13	9	13	2	2.71839
2	-0.0157242	-0.0367831	-32	0.3125	-4	0	-4	9	0	-0.195348
1.91667	-0.010351	0.287978	16	0	3	0	42	14	4	2.10342
1.75	-0.0537349	-0.0241661	-3	0	8	8	2	11	2	1.10901
2.5	0.010329	0.00147563	73	0.125	2	9	40	20	5	4.33018
1.91667	0.0165439	0.218768	11	0.40625	2	-6	6	-11	1	0.879799
1.91667	-0.0635844	-0.0298732	17	0.28125	11	14	13	-5	2	2.3525
2.41667	0.034909	0.103008	6	0.4375	8	5	45	5	3	2.93401
2	0.0257479	0.0497947	-4	0.59375	9	-3	-8	-1	2	1.40853
1.91667	0.0428318	0.144191	-12	0.28125	6	9	13	-10	3	1.077
2.08333	-0.0844549	-0.16864	-15	0.0625	-2	-6	11	12	2	0.124378
2.33333	0.0148956	0.00959063	-6	-0.03125	9	16	15	37	5	2.53516
2	-0.03024	-0.0224275	-7	0.1875	4	4	31	-3	0	1.11992
2	-0.00137532	0.0573787	-19	0.0625	-4	5	7	9	8	0.530038
1.91667	0.0216508	0.159666	4	0.34375	7	15	-14	21	2	2.18303
1.91667	0.00697411	0.00906444	6	0.4375	11	10	21	23	-5	2.8017
2	-0.00536776	-0.00722189	4	0.1875	14	-9	2	20	8	1.98897
2	-0.0108488	-0.0275932	-7	-0.0625	-3	2	19	33	9	1.53646
2.08333	-0.0205105	-0.0131774	13	0.21875	-4	6	17	6	3	1.53832
2	0.0012036	0.0970944	6	0.21875	8	-1	-6	-1	4	1.07159
1.91667	-0.0195771	-0.170291	16	0.25	-8	3	0	10	2	1.07069
2.58333	-0.06545	-0.0752244	11	0.125	0	5	6	9	13	1.93095
1.91667	0.0560002	0.107007	2	0.0625	0	14	17	15	5	1.81054
2.16667	0.0193627	0.00533859	21	0.28125	9	1	-6	5	2	1.7698
2.25	0.00281486	0.0675295	3	0.34375	3	11	17	8	2	2.07356
1.91667	0.0518303	0.0705469	8	0.15625	4	-11	16	2	2	0.843985
2.08333	-0.0360395	-0.00211184	11	0.15625	8	-4	10	14	22	2.85055
1.83333	-0.0126877	-0.0504984	-7	0.3125	5	6	23	8	14	2.53144
2.08333	0.0573633	0.047081	24	0.34375	6	26	33	27	0	4.0969
2	-0.0404464	-0.0367941	1	0.53125	7	0	19	-18	7	1.79341
1.91667	0.0391067	0.0151557	-1	0.3125	-2	1	33	-6	-4	0.832204
2	-0.0903454	-0.176783	-13	0.1875	2	10	33	-6	2	1.16474
2.25	-0.00360766	-0.153992	-4	0.0625	2	3	3	-5	5	0.464641
1.91667	0.0399296	0.0556103	1	0.1875	10	-1	33	-43	4	0.555926
2	-0.00124096	-0.0203708	-11	-0.03125	-7	25	31	3	11	1.64663
2.08333	-0.050297	-0.0317887	7	0.5625	8	-13	36	4	2	2.27317
2.08333	0.0141875	0.00737757	-12	0.09375	12	7	6	-8	11	1.31776
2.08333	0.0566658	0.0578509	-18	0.03125	-8	27	5	8	11	1.22398
2.41667	0.0531928	0.0837833	-7	0.0625	4	28	34	-17	5	1.71182
2	-0.0216248	0.142714	6	0.375	11	5	15	-3	5	2.21492
2	0.022032	0.0321571	5	-0.03125	10	2	13	-6	1	0.796236
2	0.00454339	-0.0101625	-4	0.5625	-1	13	-4	6	7	2.03771
1.91667	-0.0417737	-0.175789	-8	0.21875	1	3	-31	-1	2	-0.140182
1.83333	-0.0964038	-0.164567	-18	0.09375	1	-12	28	9	1	0.243642
2.16667	0.000347748	0.0240614	10	-0.03125	13	8	-4	3	-1	1.08501
2	-0.00607168	-0.0159384	7	0.125	-3	2	17	6	-2	0.776434
2	0.00761767	-0.0412133	12	0.40625	9	7	25	-14	-16	0.993979
1.83333	-0.0171039	-0.0656653	8	0.21875	19	2	-23	13	8	2.08995
2.08333	0.0174441	0.0109479	-8	0.125	8	5	15	9	6	1.59064
2	0.015228	-0.0270469	-12	0.125	18	3	11	17	2	1.81582
2.41667	-0.0717191	-0.128058	-5	0.21875	5	14	23	17	8	2.57679
2.16667	0.00824448	0.0382006	3	0.125	-2	8	31	12	6	1.91078
1.83333	-0.0401278	-0.0291158	0	0.09375	6	6	5	8	28	2.79659
2	-0.00644631	-0.0730099	-3	-0.1875	8	-1	9	-2	3	0.206497
1.91667	-0.0163103	-0.0148039	-1	0.15625	-6	15	10	25	3	1.69017
2	-0.00457288	0.0505535	11	0.03125	4	4	31	-3	6	1.63227
2.08333	-0.0117801	-0.125646	-23	0.46875	4	10	-10	9	4	1.26182
1.83333	-0.00638338	-0.0132442	-14	0.3125	-4	19	21	-3	12	1.89377
1.83333	0.0420874	0.037462	-12	0.03125	7	-1	8	-2	5	0.484794
2	-0.0214923	-0.0217376	16	0.15625	2	6	23	21	5	2.47562
1.91667	0.00299939	0.0513937	-3	0.03125	13	6	8	2	9	1.64519
1.83333	0.0379884	-0.0242959	-5	0.15625	1	5	47	-7	7	1.64437
2	0.0259953	0.00352945	2	0	-1	9	6	16	7	1.36688
1.83333	-0.0897016	-0.180876	-5	0.28125	3	13	27	8	4	2.14163
1.83333	-0.0616073	-0.0805167	-1	0.21875	7	28	21	-1	-8	1.73845
2	-0.023593	-0.0245293	7	0.1875	11	6	16	25	1	2.48048
2	-0.0178918	0.0985522	-15	0.125	3	10	0	-9	4	0.377918
1.66667	-0.0280292	-0.0362372	-10	0.25	-2	6	-23	-9	0	-0.357115
1.83333	-0.0174056	-0.00950459	14	0.25	5	10	23	10	4	2.53389
2.5	0.00864902	-0.0763781	-10	-0.125	-12	12	30	1	1	0.0420196
2.25	-0.0743142	-0.205217	-5	0.125	9	4	5	-7	9	1.18824
2.16667	-0.034385	-0.0302674	11	-0.03125	-3	9	32	9	9	1.8968
2.25	-0.0063346	-0.0621856	14	0.15625	3	12	39	19	6	3.03439
2.41667	0.0562572	0.0683341	1	-0.1875	-18	24	0	6	8	0.297858
2	-0.0447344	-0.0866286	-15	0	10	14	21	22	1	1.77848
2.08333	0.00922022	-0.0198929	-15	0.34375	9	6	46	10	2	2.38399
2.16667	0.0576268	0.123421	-12	0.125	6	9	-10	5	-1	0.461334
2	0.059472	0.0569229	58	0.46875	6	11	6	-10	20	4.27424
2	0.0107184	0.0452804	-11	0.09375	8	2	19	-2	-1	0.661335
2	-0.0335709	-0.0918256	1	-0.03125	0	26	26	37	2	2.68301
1.91667	0.00551273	-0.0247189	-14	-0.46875	9	4	8	-2	2	-0.516979
2.08333	-0.144096	-0.249695	0	0.09375	0	23	10	6	10	2.05833
1.91667	0.0279216	-0.00351534	-7	0.1875	5	11	26	2	6	1.84513
2	0.0450207	0.0125166	0	0.125	15	-1	15	2	2	1.47165
2.08333	-0.0352567	-0.259148	-16	-0.125	8	21	10	1	4	0.98936
1.91667	-0.103903	-0.188698	-21	0.28125	1	16	36	-12	4	1.33706
2.08333	-0.0442539	-0.0199932	12	-0.03125	4	9	17	12	11	2.17178
2.08333	0.0213411	0.0186846	-12	0.09375	-1	8	19	-23	0	-0.14689
2	-0.104677	-0.15295	-19	0.125	-3	12	61	15	-3	1.59404
2	-0.0461792	-0.118603	5	-0.21875	12	25	33	7	3	2.28261
1.91667	0.00477787	-0.14208	-9	-0.09375	6	21	15	6	16	2.13282
2.08333	-0.00662356	-0.0359982	18	0.53125	17	-5	35	12	0	3.33179
2.08333	-0.0296407	-0.0106129	8	0.375	8	11	29	15	15	3.78215
2	-0.0165461	0.0569193	13	-0.125	2	-1	-5	24	4	0.987795
1.91667	-0.00590235	-0.00825338	20	0.3125	6	1	-6	18	3	2.10359
2.08333	-0.0389794	-0.142718	1	-0.125	3	7	23	-3	1	0.628449
2	-0.0209217	-0.0300208	17	0.28125	10	9	0	0	0	1.86777
1.91667	0.0998636	0.2142	6	0.09375	6	4	19	14	4	1.8585
2.41667	0.0416501	0.113226	-10	0.03125	9	-6	19	-2	2	0.494511
1.83333	-0.0534239	-0.0864374	-10	-0.0625	12	-5	10	4	3	0.535333
1.83333	-0.000423539	-0.00137102	6	0.3125	19	12	0	5	4	2.6041
2.08333	-0.0177267	-0.062999	13	0.28125	6	3	14	1	2	1.78632
2.25	-0.0797896	-0.161379	-3	0	4	-3	12	18	2	0.91433
1.91667	-0.0256283	-0.0543225	-5	0.125	9	10	21	-10	0	1.09936
2.33333	0.00650517	-0.00702083	-9	-0.125	5	9	23	15	-7	0.575759
2.08333	0.0208387	0.00905054	-8	0.03125	-3	4	37	-8	2	0.518174
1.83333	-0.0935635	-0.244967	19	0	3	13	30	17	-7	1.82045
1.91667	-0.129278	-0.247384	-1	0.09375	2	1	7	37	2	1.66616
2.33333	-0.034687	-0.0577703	-24	-0.25	27	11	9	6	7	1.40911
2	-0.0219676	-0.0271307	-11	0.15625	11	4	9	-6	5	1.06266
1.83333	-0.0163872	-0.246324	-5	0.1875	-1	-1	28	-5	13	1.42069
2.58333	0.0586526	0.108705	-23	0.09375	9	-6	11	-2	-11	-0.685922
1.83333	0.0539918	0.0766074	0	0.1875	-8	-8	29	26	-1	1.00409
1.91667	-0.00245865	0.00129458	-20	0.0625	8	9	-2	-8	0	0.0689928
2	0.00194921	0.0497572	-2	0.40625	8	12	14	0	0	1.94006
1.75	0.0097554	0.0299363	0	0.25	-9	12	21	-5	-1	0.751032
2.08333	-0.00245477	0.0229252	16	-0.125	8	4	14	9	1	1.32185
1.83333	-0.0528276	-0.0607832	18	-0.125	7	2	-2	25	-2	1.19949
2.08333	-0.0211746	-0.0984217	18	0.03125	15	6	10	31	5	2.93778
2	0.0126803	-0.0500378	8	0.4375	8	2	15	7	9	2.6786
2.08333	0.0534407	0.236876	24	0.53125	-6	14	42	17	3	3.52395
1.91667	0.0318758	0.0481278	-8	0.5	6	7	9	5	-3	1.55118
2.16667	-0.0264886	-0.0302835	-19	-0.0625	1	0	-17	-3	5	-0.708694
2.08333	-0.036505	-0.0737061	12	0.09375	-7	3	-2	10	6	0.894917
2.08333	-0.00340014	-0.000813525	8	-0.09375	7	26	19	-9	-5	1.15114
2	0.0517165	0.0334734	3	0.15625	5	-3	4	-2	6	0.941441
1.91667	0.0347538	0.0563984	14	0.0625	2	2	2	-24	1	0.0680684
1.91667	0.0657448	0.198267	-6	0.15625	-4	9	19	5	-2	0.726736
2.33333	-0.00314515	-0.0138732	24	0.03125	6	-1	19	5	6	1.8689
1.75	0.0694992	0.0758474	8	0.0625	5	4	15	14	5	1.77336
1.83333	-0.0672894	-0.041189	7	0.5625	4	6	19	23	3	3.04564
1.91667	-0.0606552	-0.0588662	-14	0.0625	16	5	0	2	5	1.12224
2	0.0402347	0.178062	-3	0.125	8	13	40	3	6	2.36432
2	-0.0297042	-0.0814063	-4	0.09375	0	-1	14	13	8	1.22646
1.91667	-0.0309065	-0.0478271	-7	0.375	2	17	10	30	2	2.55286
2	0.0032727	0.00121416	10	0.40625	7	-4	27	-9	1	1.67581
2.16667	0.0920904	0.20926	11	0.03125	2	6	58	18	-8	1.91979
2	-0.0587357	-0.137915	-23	0.0625	4	4	14	-22	4	-0.224391
2	0.0304907	0.0430021	-1	0.125	14	22	15	6	5	2.55522
1.91667	0.0109837	0.0103574	-6	0.34375	1	10	19	2	7	1.87771
2	0.00183504	-0.00474424	3	0.28125	3	1	31	8	-3	1.55256
2	0.0163778	0.0118361	1	-0.25	14	5	6	1	4	0.790241
2.33333	-0.017903	-0.190655	-4	-0.15625	12	8	15	-12	5	0.736471
1.91667	0.0353796	0.0749359	1	0.03125	10	-3	10	4	4	1.05474
1.91667	-0.0392082	-0.0700628	-12	0.5	-1	9	44	5	-1	2.02673
2	0.0021855	0.00829786	17	0.03125	8	-8	-10	-10	-1	0.0452854
1.91667	-0.000120408	-0.019769	-8	-0.25	1	18	29	8	4	1.07604
1.75	-0.0286116	-0.214792	-7	0.09375	3	9	31	-2	7	1.52273
2.25	-0.0371359	-0.139077	-9	0.375	8	6	25	1	7	2.16247
2.08333	0.0684071	0.142563	-2	0.34375	3	0	19	31	-2	2.00402
2	-0.0251055	-0.0480113	-7	0.03125	1	3	17	9	11	1.34723
2.08333	-0.0288403	-0.0527414	9	0.15625	9	0	15	4	6	1.81543
2	-0.0119519	0.00589097	9	0.375	6	-12	4	8	1	1.25575
2.08333	-0.024938	-0.0341056	-8	0.0625	-5	11	8	-3	1	0.223359
2.33333	-0.011199	0.171122	-4	0.1875	6	2	8	13	4	1.46155
2	-0.0318624	0.00130168	-3	0.125	13	-4	17	3	9	1.68732
1.91667	0.00490118	0.00354387	4	0.34375	2	8	-4	18	4	1.91724
2	0.0278188	0.111755	-15	0.21875	3	5	-4	22	2	1.09246
2.16667	0.000106188	-0.027656	-15	0.21875	5	1	17	-12	8	0.854921
2	-0.0967412	-0.336378	-10	0.15625	4	-9	17	7	12	1.23833
1.91667	-0.035393	-0.0729869	-16	-0.25	7	23	-4	7	2	0.511194
2.08333	-0.0677314	-0.115953	8	0.125	6	16	40	7	10	3.02779
2.08333	0.040492	0.0747847	0	0.03125	1	1	13	16	3	1.08091
2.08333	0.0153222	0.0151345	2	0.09375	4	-7	-36	18	-3	-0.220575
1.83333	-0.0370532	-0.0615834	-22	0.09375	-2	2	21	-14	4	-0.125828
2	0.0100451	-0.0019926	-3	0.15625	3	11	8	-8	1	0.80336
1.83333	-0.048203	-0.0918085	-12	0.1875	-1	10	33	7	-1	1.23683
2.16667	-0.0203675	-0.0512395	-7	0.03125	-9	3	11	-3	-10	-0.933613
1.75	0.0120432	0.0169772	-15	0.15625	11	3	3	-4	0	0.544708
2.08333	-0.038773	-0.0841881	-8	0.375	-4	6	48	-3	4	1.76516
2.16667	0.00635177	0.00789437	-12	0.09375	1	4	21	6	0	0.698669
2.16667	-0.0816884	-0.163763	23	0.28125	-1	-4	29	28	19	3.59751
2.08333	-0.00807185	-0.0154979	-11	0.03125	2	11	23	-19	4	0.458857
2	0.0113396	0.0102889	-6	0.09375	7	2	15	-1	4	0.997353
2.08333	-0.0136609	-0.0205083	4	-0.15625	4	8	-6	14	2	0.684067
2.08333	-0.0411633	-0.0466451	-6	0	-1	3	29	-4	7	0.828
2	-0.00951281	-0.00748357	-9	0.0625	4	8	-2	19	0	0.911678
1.83333	-0.0107083	-0.00873941	12	0.21875	-3	6	10	0	-3	0.867515
2	-0.0296008	-0.0646252	-11	0.28125	-6	3	-5	-3	3	0.109325
2.08333	0.0976999	0.282175	-6	0.03125	4	7	15	0	5	0.993589
2	0.000147046	-0.0486555	12	0.375	8	4	21	7	3	2.47905
2.08333	-0.0370258	0.144313	4	0.5	4	12	8	-3	1	1.94139
1.83333	-0.0634784	-0.13128	15	0.125	-1	1	17	28	10	2.43847
2	-0.00408809	0.00540451	16	0.15625	7	3	8	-9	7	1.54272
1.83333	0.0123033	0.00826103	79	0.15625	7	-1	6	23	6	3.8697
1.91667	0.0266939	0.0279088	-20	0.40625	5	14	50	31	-1	2.99769
2	-0.0133118	-0.00553165	-24	0.125	-9	3	23	27	1	0.635988
1.91667	-0.0316488	-0.124306	1	0.28125	14	7	-2	18	-1	2.00257
2	0.0257438	-0.01541	6	0.40625	1	4	42	-9	4	2.06885
1.91667	-0.0420776	-0.263644	-7	0.09375	5	17	30	0	3	1.71027
1.91667	0.0135891	-0.0917547	4	0.03125	3	-2	11	17	9	1.53313
1.91667	-0.00021096	-0.0104121	13	0.09375	2	-3	-15	6	3	0.57249
1.83333	-0.0201049	-0.114546	19	-0.0625	5	-3	23	25	3	1.90306
1.91667	-0.0148542	-0.0406179	13	0.28125	4	8	23	-13	2	1.64879
1.83333	0.0324272	0.0564043	-5	0.09375	-15	7	12	5	9	0.533006
1.91667	-0.0198104	-0.201592	-25	0.09375	13	6	21	6	3	1.22116
1.66667	0.00525298	0.0167031	-28	0.03125	5	-2	12	5	1	-0.0273971
1.75	0.00714093	0.0105396	-15	-0.03125	6	7	13	-13	4	0.242262
1.75	0.053353	0.0451799	0	0.375	1	-3	21	11	4	1.73593
2.08333	-0.0202769	-0.0180899	-11	-0.03125	10	11	2	12	7	1.38649
1.91667	-0.0184287	-0.0463294	17	-0.125	1	1	17	11	2	1.06963
1.91667	-0.00021392	0.064133	-6	0.34375	11	4	8	2	2	1.61462
1.91667	0.00166288	0.00159399	2	0.375	4	9	19	3	4	2.10758
1.91667	-0.0177852	-0.0528211	0	0.28125	6	15	39	-18	10	2.35462
1.91667	0.0670535	0.113537	6	-0.03125	3	15	27	10	5	1.96693
2	-0.0486325	-0.196284	23	0.65625	-2	25	2	-4	11	3.41291
1.83333	0.022881	0.0210726	-8	0.09375	6	5	14	4	4	1.13306
2.08333	-0.0572561	-0.13044	8	0.09375	10	5	23	5	0	1.71865
2.08333	-0.0467479	-0.0785839	-15	0.46875	2	-1	17	-6	9	1.39376
1.83333	0.00603291	0.040023	18	0.125	-2	13	14	-3	6	1.69088
1.75	0.0302768	0.0327757	-1	0.09375	8	17	23	25	0	2.41907
1.91667	0.0135922	0.0464833	-6	0.5	4	10	33	-14	15	2.6741
2	-0.00812678	0.00486122	0	0.0625	10	-2	27	-6	4	1.19271
2.16667	-0.0255605	-0.00874384	-12	0.15625	3	-8	-2	6	6	0.374995
2.25	0.0163681	0.0255518	-9	0.15625	7	36	27	15	9	3.34703
1.91667	-0.0335822	-0.136871	2	0.25	5	10	-3	3	4	1.47274
1.75	0.033911	0.261308	-5	-0.03125	-3	9	25	-5	-1	0.302479
1.83333	0.00267482	0.0455566	17	0.03125	1	5	32	-18	5	1.19339
2.16667	-0.0278777	-0.100422	1	0.375	5	16	37	8	0	2.66702
1.75	0.0240024	0.0664061	6	0.1875	-2	9	25	-3	-7	0.784552
2.25	-0.00805734	-0.0406387	-4	-0.0625	-4	6	8	-11	5	-0.0581773
1.83333	-0.0164139	-0.0699193	7	0	-5	8	25	9	7	1.45082
2.08333	0.00149262	-0.129447	10	-0.15625	3	9	25	-3	5	1.16128
2	-0.0666322	-0.120949	0	0.25	6	5	13	12	5	1.94556
1.91667	-0.000356905	-0.0677304	-4	0.5	-5	-2	15	9	4	1.4473
2.41667	-0.0878157	-0.130805	22	0.3125	6	16	19	11	6	3.2164
1.83333	-0.0300094	-0.0397908	3	0.15625	6	13	2	9	8	1.99254
2.58333	-0.0635599	-0.103524	1	-0.125	11	14	15	8	2	1.50734
1.91667	-0.00570077	-0.0103238	-10	0.0625	6	5	25	1	-1	0.846905
2.08333	0.040707	0.120655	11	0.53125	0	7	4	6	-3	1.7359
1.75	-0.018177	-0.0310361	-20	0.375	3	7	33	18	5	2.20636
2.08333	-0.0551149	-0.155705	17	0.09375	6	9	19	-4	2	1.67746
2	0.0234648	0.0286172	9	0.03125	0	17	31	12	16	2.92524
1.91667	0.00253817	0.00295142	13	-0.0625	2	6	-7	-16	8	0.409827
2.16667	0.0665787	0.129796	19	0.1875	1	12	23	-6	-1	1.62658
2.16667	-0.165895	-0.31073	15	-0.09375	2	10	12	24	5	1.93197
1.83333	0.013876	0.0902757	4	-0.09375	6	2	23	-4	9	1.20288
2.08333	0.085765	0.139855	-1	0.15625	10	9	42	18	7	2.97794
2	0.00371172	-0.00240826	6	0.09375	5	9	-31	2	2	0.473099
2	0.0351385	0.121069	15	0.125	7	1	4	-16	-2	0.529059
1.91667	0.0149518	-0.00494333	9	0.1875	8	15	40	29	8	3.77058
2	0.036531	0.154779	-22	-0.03125	6	19	46	5	3	1.66334
1.91667	0.0744033	0.147611	3	0.09375	7	0	16	10	6	1.62539
2	0.0389831	0.169948	2	0.0625	-3	7	25	-5	0	0.669002
1.91667	-0.0204336	-0.0320898	-1	0.09375	-12	8	19	4	-5	0.0727861
2.08333	0.00959795	0.0528365	-16	0.25	4	3	12	18	-11	0.517974
2	0.126027	0.334324	-24	0.1875	6	-2	35	14	1	1.19984
2.08333	0.0512971	0.12548	-22	0.28125	3	2	4	15	3	0.95331
2.25	-0.0395771	-0.05129	-21	0.1875	8	10	-11	1	2	0.543259
2	0.0365383	-0.0086478	-14	0.15625	9	22	8	8	5	1.94515
2.08333	-0.0137396	-0.0266607	15	0.125	4	8	42	13	8	2.90628
2.16667	-0.0477902	-0.129451	-2	0.4375	4	3	21	15	14	2.92631
2.08333	0.00942041	0.0357362	-11	0.0625	7	9	-2	3	4	0.824608
1.75	-0.00392873	-0.0256598	5	0.25	7	11	3	-6	5	1.6108
2	-0.0685586	-0.204635	-12	0.25	4	10	50	-7	8	2.11992
1.83333	-0.0369519	-0.0568845	12	0.125	2	8	19	-12	2	1.14054
1.91667	-0.0509604	-0.262756	22	0.3125	8	0	42	12	3	3.04484
1.75	0.0226706	0.0433607	-5	0.15625	12	1	44	10	8	2.54481
2	-0.00462262	-0.00299578	5	0.09375	-1	-3	2	28	8	1.52644
1.91667	0.0013143	-0.00603061	5	0.0625	13	4	-29	-4	5	0.646974
1.91667	-0.00584118	0.00312027	-10	0.125	7	6	27	9	4	1.65247
1.91667	-0.142064	-0.285605	15	-0.03125	20	-4	6	30	1	2.24538
2	0.00630974	0.00311281	-19	0.28125	1	6	10	4	4	0.944156
1.91667	-0.0115413	0.0156842	2	0.125	12	-2	38	14	6	2.41785
1.83333	-0.0209554	-0.0205991	10	0.3125	16	-2	13	13	-14	1.42744
2.33333	-0.0193775	-0.0488198	-12	0.0625	-9	10	17	-3	2	0.132095
2.08333	0.000305071	-0.117839	4	0.15625	0	2	19	-3	7	1.24946
2	-0.0885467	-0.254842	1	0.25	0	24	38	8	-3	2.28704
2	-0.0267243	-0.137261	-4	0.28125	-7	20	42	-8	5	1.83301
1.75	0.0404778	0.091657	-22	-0.15625	2	9	27	6	16	1.26751
1.83333	-0.0947224	-0.247519	-3	0.28125	0	3	36	-4	5	1.56873
2	0.00793333	0.0158309	1	0.3125	12	14	29	-7	1	2.26535
2	-0.0222727	-0.0586254	16	0.34375	1	22	-8	2	-4	1.6502
1.83333	0.0130932	0.0146515	0	0.28125	16	4	15	-2	2	1.91818
2	-0.0716949	-0.28965	-18	0.4375	-1	-1	34	6	2	1.37385
1.91667	0.010602	-0.000114025	8	-0.21875	-1	-2	11	-12	6	-0.126434
2.25	0.0416961	0.03992	2	0.3125	7	-1	21	-1	14	2.29871
1.91667	0.0283351	0.0466801	-25	0.28125	10	-1	25	13	-4	1.05947
2.08333	0.0147969	0.0151074	-8	0.25	2	1	29	-1	4	1.27859
1.83333	-0.0685111	-0.175387	3	0.28125	1	7	27	13	1	1.98735
2.08333	-0.0631787	-0.181209	-3	0.34375	11	23	15	20	9	3.50935
1.83333	-0.0742869	-0.147528	-1	0.25	12	12	27	13	2	2.61592
1.83333	-0.0151556	-0.0316491	-9	-0.125	0	-2	23	-1	5	0.19026
2.08333	-0.00377331	0.00471505	7	0.46875	4	-6	-25	9	-3	0.699237
1.91667	-0.00992062	-0.0125682	20	0.125	5	0	-4	19	7	1.94199
1.75	-0.0392692	-0.118966	1	0.15625	4	5	10	19	2	1.63176
2	-0.0602423	-0.042538	10	0.125	-1	0	28	-6	6	1.2533
1.83333	-0.0083602	-0.0109525	-3	0.28125	7	8	29	-21	6	1.52087
1.91667	-0.0639662	0.0164604	1	0.34375	6	9	10	11	-1	1.85302
1.83333	-0.0613231	-0.0961445	-7	0.4375	-1	11	36	28	7	3.10528
1.75	-0.0245738	-0.0511401	21	0.375	2	3	21	-9	12	2.46372
2	-0.0911142	-0.116087	0	0.375	9	-9	0	18	4	1.67982
2.25	-0.0254295	-0.0511618	-23	-0.03125	-1	15	2	-20	2	-0.577893
1.91667	-0.00245175	-0.0198329	5	0.03125	15	5	28	1	-11	1.06402
1.91667	0.00542911	-0.0185479	-9	0	0	11	28	3	-3	0.662326
1.91667	-0.110105	-0.142037	-4	-0.03125	12	4	6	15	2	1.26975
1.91667	-0.00552688	-0.0301806	1	0.40625	5	-12	-4	16	3	1.25536
2	-0.0422649	-0.0727514	-2	-0.09375	5	13	15	18	-5	1.01743
1.91667	-0.0849151	-0.364209	1	0.03125	11	1	-6	-2	-2	0.370775
1.83333	0.00687687	0.031878	9	0.09375	-4	7	28	1	-5	0.795638
2	0.128744	0.255967	-4	-0.15625	9	0	-5	-2	9	0.412991
2.08333	-0.0452265	-0.109471	-12	-0.21875	3	-1	6	2	4	-0.226348
2.08333	0.00978652	-0.0468261	7	-0.28125	1	5	4	19	5	0.779987
1.91667	-0.0266039	-0.049506	1	-0.15625	-17	9	14	-12	4	-0.629543
2	-0.0410791	-0.0242976	18	0.28125	6	-2	11	-20	0	0.926192
2.16667	-0.0112675	-0.0126516	3	0.21875	0	-2	21	-1	6	1.24437
2.08333	0.0158843	-0.107231	-3	0.03125	-12	20	19	10	8	1.31885
1.83333	0.00972678	0.0442575	-5	-0.03125	7	-1	25	-5	2	0.616552
2	-0.0283732	-0.0146352	4	0.125	8	23	26	17	4	2.91361
2.25	-0.0162296	-0.0297098	-14	0.21875	7	9	2	-12	3	0.655157
2.08333	-0.0599063	-0.169215	5	0.1875	11	7	2	-10	3	1.26823
2.33333	-0.0279844	-0.0249441	-1	0.28125	3	8	16	26	2	2.23495
2.25	0.0229251	0.205184	7	0	5	1	9	16	7	1.56199
2.08333	0.0110401	0.00959301	-21	0.21875	3	14	15	0	0	0.897398
1.91667	-0.00488274	-0.060622	23	0.21875	7	1	-13	12	3	1.71217
2	0.0512762	0.0940628	-8	0.59375	1	-1	8	-6	3	1.2281
1.91667	-0.0170147	0.015329	-23	0.28125	10	6	3	1	7	1.24185
2	-0.0256137	-0.0200282	-7	0.125	-1	6	8	17	4	1.16866
2	-0.0403487	-0.0491797	6	0.25	6	9	23	14	11	2.89037
2.16667	-0.0637931	-0.304761	-33	-0.09375	-1	-3	18	-1	-3	-1.05635
1.91667	-0.0858198	-0.181231	11	0.09375	12	0	4	4	5	1.59443
2	0.0222866	0.0697809	-2	0.3125	2	4	13	5	7	1.70574
2.08333	0.00244924	0.0409716	-20	0	5	21	19	10	5	1.51236
2.16667	0.10875	0.183071	14	0.03125	3	7	8	-3	7	1.35345
2.16667	-0.0635628	-0.120862	-9	0.25	10	5	27	11	4	2.11255
2.16667	0.0191898	0.0469042	10	0.3125	-5	-4	8	31	5	1.90599
1.91667	0.00868566	0.0175941	-28	0.25	-6	16	8	-6	-6	-0.289579
2.08333	0.0202821	0.038827	8	0.1875	10	5	8	6	7	2.06569
2.16667	-0.00478677	-0.00557814	-8	0.5	6	8	33	-9	2	1.98833
2	-0.000455635	-0.0233838	11	0.0625	3	1	28	9	0	1.4542
1.91667	0.0031184	0.0170718	40	0.03125	13	3	4	7	0	2.15733
1.66667	-0.0138899	-0.0182487	-13	-0.15625	-5	-6	25	-5	6	-0.392113
2.16667	-0.0731262	-0.129008	-5	0.25	-1	8	42	35	0	2.54898
1.83333	0.0165396	-0.0237123	3	0.0625	1	21	2	21	1	1.76197
2.16667	-0.0057475	-0.00224182	-18	0.1875	15	3	10	36	7	2.48876
2.41667	0.0205959	-0.00266747	-6	0.15625	8	5	-5	23	7	1.76407
2.16667	0.00829447	-0.0375873	-2	0.0625	2	2	15	13	7	1.38341
2.08333	0.0228834	0.0308611	14	0.0625	9	-5	15	5	6	1.592
2.66667	0.0579414	0.147392	2	0.09375	11	10	33	-13	2	1.60242
2.08333	-0.00832565	-0.0967464	20	0.21875	0	12	15	0	12	2.4838
1.91667	-0.055092	-0.15235	-1	0.25	8	20	6	25	5	2.81373
1.75	0.00203293	0.00830331	4	0.09375	-1	-2	19	4	11	1.37328
2.08333	0.00469072	0.00934854	14	0.15625	13	22	33	39	2	4.1212
2.5	0.0125418	0.0522837	-8	0.3125	-1	0	23	16	9	1.90714
1.75	-0.00120144	-0.018885	6	0.03125	4	-12	25	9	3	0.94816
1.91667	-0.0373302	-0.129264	-7	-0.375	6	12	46	-23	5	0.372188
2.08333	-0.0740039	-0.177842	4	0.3125	7	7	21	-9	-7	1.11069
1.83333	0.0187316	-0.00210668	-14	0.125	-15	0	23	-2	16	0.562196
2.08333	-0.00579749	-0.015576	9	0.4375	12	0	13	1	6	2.42597
1.83333	-0.0661217	-0.313545	-8	-0.15625	-2	25	23	1	0	0.804073
1.83333	0.0602631	0.140558	-1	0.21875	3	1	12	19	-7	0.995631
2.16667	0.00251817	0.0120612	-22	0.21875	9	4	36	-2	7	1.61344
1.91667	0.0499182	-0.0219765	0	0.25	6	6	38	8	3	2.26342
1.83333	0.0317042	-0.0437084	-15	0.21875	1	19	31	-10	2	1.30384
2.16667	0.0109417	0.0067878	11	-0.0625	8	17	17	6	7	2.15341
2.16667	-0.00781702	0.0308004	0	-0.1875	1	16	13	-4	-1	0.343739
1.83333	-0.0416654	-0.0931589	27	0.25	1	15	-9	16	9	2.67607
2	0.010947	0.0243951	-26	0.46875	4	-8	25	-4	9	1.17308
2	-0.0635091	-0.0784738	7	0	4	9	19	16	2	1.70847
2	-0.0160185	-0.0206633	-13	0.09375	21	18	44	0	10	3.11828
1.83333	-0.0737089	-0.258038	2	0.125	4	8	30	10	1	1.79502
2.25	-0.0469378	-0.0939034	3	0.21875	0	7	-11	1	-6	0.225235
1.91667	-0.00267633	-0.0240155	0	0.1875	9	10	11	-7	-6	0.867765
2	0.0141169	0.0137976	-13	0.21875	1	23	23	15	7	2.38272
1.91667	-0.0201487	-0.0390889	1	0.0625	3	-2	10	22	4	1.33667
2	-0.0773199	-0.20316	1	0	4	2	9	17	6	1.36048
2	-0.021684	-0.0474384	-6	0.125	5	0	8	8	3	0.944841
2	-0.0238919	-0.0818218	11	0.09375	3	12	36	-2	2	1.89694
2	-0.0290731	0.00320494	27	0.15625	-2	15	31	14	3	2.73392
2.5	-0.0449627	-0.0914638	-7	0.15625	11	10	23	15	7	2.42394
2.08333	0.0466963	-0.00819042	12	0.15625	-12	4	15	16	2	1.09674
2	-0.0427399	-0.0461205	13	0.28125	11	-2	4	2	2	1.6708
1.83333	-0.0158561	-0.0140387	-10	-0.09375	-2	4	2	6	5	0.120181
2	0.0239771	0.0801216	3	0.09375	4	-6	10	33	4	1.67887
1.91667	-0.0215926	-0.0321305	-6	0.25	8	7	33	-7	6	1.88519
2	0.00221642	-0.214956	-11	0.5	-7	7	46	8	0	1.87025
2.08333	0.0145974	0.02455	18	0.0625	11	12	26	-3	2	2.17521
2.08333	-0.0354282	-0.104691	3	0.0625	-2	3	37	5	0	1.14088
2.08333	0.0087271	0.0145839	1	0.40625	-6	7	-15	18	6	1.42734
1.91667	-0.0559184	-0.0620321	33	0.0625	2	14	19	-11	5	1.99436
2	-0.00685442	0.182551	-9	-0.15625	5	0	25	6	1	0.448621
2.16667	-0.0226715	-0.0745407	-9	0.375	3	2	12	24	7	2.16816
2.08333	-0.0281415	-0.0496345	5	0.15625	4	4	10	28	6	2.21131
2	0.0255611	0.281327	-9	0.15625	5	-6	6	11	-1	0.50744
2	-0.0239027	-0.10926	-5	0.5625	8	5	0	33	3	2.79337
2.75	0.074549	0.132604	15	0.09375	6	-2	21	10	4	1.79352
1.91667	0.00700645	0.00410659	-20	0	20	11	33	-10	8	1.78099
2.08333	-0.0216061	-0.0608783	-15	-0.125	18	5	21	26	2	1.76085
2	-0.052585	-0.273291	-9	0.15625	0	-1	10	13	1	0.709864
1.91667	0.068501	0.143041	7	0.15625	-8	-22	-55	-15	0	-2.29872
1.83333	0.0197387	0.0409272	-2	0.09375	-1	4	12	-9	3	0.415827
2.5	-0.0936038	-0.194449	2	0.15625	4	8	34	-7	12	2.12668
1.91667	-0.0219296	-0.0186126	-1	-0.0625	8	-4	-4	10	1	0.366476
2	0.00115713	0.00461605	8	-0.125	3	9	2	0	7	0.906598
1.83333	-0.0174994	-0.130394	-8	0.15625	17	1	31	13	-7	1.60305
2.16667	-0.0546856	-0.0217906	25	0.28125	-1	15	4	19	-1	2.32916
1.83333	-0.0304225	-0.0456829	-7	0.21875	9	-4	2	29	4	1.72093
2	-0.041324	-0.0278236	1	0.1875	3	0	-21	-18	4	-0.150116
1.83333	-0.0521454	-0.11297	-8	0.15625	0	15	25	6	-17	0.322398
2.33333	-0.0111453	-0.00142001	-16	0.09375	14	8	27	-13	5	1.27052
2.08333	0.050648	0.11467	-11	0.25	6	2	32	18	28	3.54772
1.83333	-0.0433332	-0.0528489	-23	0.03125	4	11	-13	18	5	0.644441
1.91667	0.00644681	-0.0131819	-21	0.15625	5	5	8	9	3	0.835718
2.08333	-0.021709	0.0234698	6	0.09375	10	28	19	2	1	2.4128
1.91667	0.00569662	0.0059509	-1	0.0625	5	9	19	22	7	2.16813
1.75	-0.0336671	-0.0567839	-5	0.0625	-1	6	8	9	6	0.978317
1.91667	0.0288403	0.106845	2	0.15625	13	11	-2	39	7	2.9786
2	-0.0256709	-0.0457593	1	0.15625	1	0	2	24	9	1.7097
2	0.00869359	0.0106697	9	-0.0625	15	-5	21	15	5	1.85689
1.83333	0.0164927	0.0259949	-11	0.21875	-4	4	16	-9	2	0.315649
1.75	0.0468096	0.0462148	-20	0.21875	6	6	15	-1	2	0.870394
2	-0.0026271	0.00688767	-22	0.28125	-5	-1	0	11	-13	-0.752026
2.5	-0.0292371	-0.17408	22	0.15625	-4	2	10	12	2	1.4605
2	-0.0245451	-0.0835105	1	0.09375	7	1	-5	-2	2	0.570941
2.33333	0.00246096	-0.106165	-1	0.28125	1	6	23	-1	2	1.41294
2	0.00739283	-0.0380622	6	0.28125	3	5	40	-13	2	1.66021
2.16667	-0.0684341	-0.160146	-4	0.09375	3	-12	17	14	2	0.687071
2.5	-0.0411666	-0.157568	-11	0	5	7	27	24	2	1.61815
2	0.0213462	0.054577	-6	0.09375	5	6	2	9	2	0.944534
2.41667	-0.0079467	0.00307753	0	0.28125	3	4	21	3	4	1.66442
2.25	0.0104147	-0.0337103	38	-0.0625	1	15	33	3	5	2.55328
2.25	-0.0153598	-0.028363	16	0.09375	-2	13	16	11	1	1.7165
1.83333	-0.00682959	-0.0211068	8	-0.09375	10	10	10	10	8	1.88268
2	-0.0617654	-0.0872978	4	0.4375	5	23	36	15	3	3.50776
2.08333	-0.0433299	-0.0546523	21	0.03125	6	5	-4	5	7	1.59566
2	0.0356192	0.137218	4	0.0625	9	1	0	11	7	1.48019
2.25	0.00826792	0.142685	9	0.1875	7	5	8	-2	4	1.52038
2.16667	0.0207415	0.00128028	3	0.1875	0	1	10	8	11	1.63533
2.08333	-0.0829178	-0.0707516	-12	-0.34375	-3	-2	-4	13	13	-0.15336
2	0.0159081	0.148065	17	0.25	5	5	-20	1	17	2.06925
2.08333	-0.0127847	-0.0102083	-1	0.34375	-3	19	23	0	4	1.98134
2	-0.0161937	-0.0525704	9	0.375	3	-1	-13	16	4	1.58118
2.25	-0.016739	-0.0761693	-4	0.0625	13	5	2	14	1	1.37882
2.16667	0.0187016	0.0279034	0	0.25	14	6	17	7	2	2.13336
2	-0.00324737	-0.000822871	-8	-0.0625	4	11	0	6	9	1.00471
2.33333	0.0465088	0.0507231	-21	0.375	10	9	27	-3	5	1.86211
1.91667	-0.0634727	-0.0818794	-47	0.15625	-2	10	21	-9	3	-0.26226
2.08333	-0.00195835	-0.0248709	4	0.09375	2	-6	18	1	20	1.82361
1.83333	-0.00175109	0.0195184	6	0.21875	10	6	33	3	3	2.30248
2	0.0309535	0.0106579	0	0.15625	-2	24	44	10	10	2.95466
2	0.0503834	0.238477	5	-0.0625	1	12	32	9	3	1.61465
1.91667	0.0209461	0.00773538	15	0.34375	1	12	29	-3	2	2.25021
2.25	-0.00580784	-0.0217038	28	0.28125	22	1	6	9	-3	2.66024
2.08333	-0.154599	-0.288042	0	0.15625	1	8	19	-10	4	1.02682
2.08333	0.0330803	-0.00286792	26	0.15625	12	18	27	10	3	3.31856
2.08333	-0.0199057	0.0520426	17	-0.125	9	4	-13	10	8	1.29738
1.75	-0.0274779	-0.0553156	-7	0	5	12	23	9	-11	0.57736
2	-0.000978224	-0.00602385	4	0.125	3	-5	-2	24	9	1.55252
2.08333	0.0205138	0.00811966	-3	0.1875	6	-1	23	15	2	1.62405
2.08333	-0.0257417	-0.140216	3	0.40625	8	4	23	-3	0	1.87224
1.83333	0.0349644	-0.0592337	-5	0.03125	-2	0	14	-4	8	0.506616
2.41667	0.0207354	0.0850919	-8	0.15625	7	-2	4	-3	3	0.577053
2.08333	-0.0125175	0.00173581	28	-0.125	-1	2	2	19	8	1.58695
2	0.0533614	0.175218	-2	0.21875	4	9	21	-4	5	1.57348
2	-0.0109461	-0.0264954	3	0.3125	0	-4	-2	-14	3	0.31798
2.16667	0.0305873	0.202527	3	0.1875	1	9	8	32	12	2.70889
2	-0.0135043	0.0631589	-10	0	8	6	29	5	1	1.17815
2.08333	-0.00382762	-0.0209188	22	0	6	11	6	23	6	2.45544
2	-0.019381	-0.00790768	16	-0.15625	-2	8	15	-5	3	0.638306
1.91667	-0.115603	-0.264081	-13	0.21875	10	12	17	-2	6	1.73631
1.91667	-0.017399	-0.0334494	14	0.15625	11	3	29	5	3	2.29297
2.08333	-0.00549779	0.0359359	1	0.34375	9	24	-8	11	-4	1.99913
2.08333	0.0171968	0.0550662	-16	0.125	-4	1	35	19	9	1.53145
2	-0.0466065	-0.0455936	-5	-0.125	10	-2	-30	5	1	-0.384537
2	-0.14388	-0.306594	-17	0.03125	-9	7	8	20	5	0.499031
2.5	-0.033087	-0.114232	-16	0.15625	1	11	10	27	4	1.62203
1.91667	0.0100222	0.0651836	19	0	2	12	7	-15	11	1.42838
2.33333	0.00698031	0.0172519	-10	0.40625	-1	4	12	30	8	2.32056
2.08333	-0.124718	-0.240158	-6	0.3125	5	-2	7	-16	3	0.537579
1.83333	0.011585	-0.170997	23	-0.21875	-18	12	-9	-16	-3	-1.15914
2	-0.0185216	0.055377	-12	0.3125	-6	3	-13	15	1	0.386935
1.83333	0.0215628	-0.25299	5	0.46875	6	1	0	-5	3	1.49059
2	0.0106091	-0.0035837	-15	-0.03125	13	8	29	-2	8	1.53535
2	-0.0493881	-0.0380697	-1	0.0625	-2	5	31	5	5	1.29603
2	-0.00680733	-0.00907843	-15	-0.03125	5	10	9	4	8	0.968229
1.83333	-0.138914	-0.355644	9	0.15625	2	4	-6	3	1	0.835926
1.91667	0.020471	0.0343833	-26	0.03125	4	6	27	22	4	1.27159
2.08333	0.0230881	0.0274402	-2	-0.15625	7	11	10	4	5	1.01602
2.16667	0.00180266	0.0122634	-17	0.34375	4	-7	21	18	5	1.49711
2	0.0102362	-0.00390283	-8	0.21875	0	13	-7	24	0	1.2943
2	0.00857804	0.101388	-8	-0.0625	4	1	8	6	2	0.365528
2	0.00963121	0.0156215	1	0.28125	6	-4	-17	7	-3	0.432285
1.91667	0.000628343	-0.0286458	-9	0.09375	12	3	-14	5	10	1.14928
1.83333	-0.0186514	-0.0114115	-20	-0.1875	0	25	15	13	0	0.711993
1.75	-0.050654	-0.132973	-10	0.0625	6	10	0	7	6	1.12126
2.25	0.0250109	0.00417569	-20	0.125	-10	-1	-25	3	5	-0.919139
2	-0.0447821	-0.149025	-7	-0.03125	4	6	19	12	11	1.60767
2	-0.0188698	-0.0575552	5	-0.15625	4	-3	38	-3	2	0.720176
1.91667	-0.0117126	-0.0257052	-16	0.15625	3	9	7	24	4	1.49675
1.75	0.0223044	-0.100101	-9	0.0625	5	-7	9	1	5	0.414229
2.16667	-0.00799285	0.0204877	-2	0.09375	6	16	50	30	6	3.33906
2.08333	0.00333982	-0.0291706	-17	0.3125	4	10	-2	5	4	1.13938
1.91667	0.0271825	0.0613452	-12	0.15625	3	-1	7	1	-3	0.118279
2	0.003601	-0.0168977	26	0.25	6	2	8	9	6	2.37963
2	-0.0070301	-0.0329739	3	0.15625	8	5	23	27	4	2.51469
2	-0.00044275	0.141622	-10	0.3125	3	-6	-12	16	0	0.542422
2.16667	0.00380925	0.0135461	31	-0.03125	3	17	12	-12	0	1.42138
1.91667	-0.0466505	-0.282884	-17	0.03125	4	7	13	-3	6	0.639483
2	-0.0789566	-0.192952	7	0.0625	-2	1	19	19	7	1.64024
1.91667	-0.0259832	-0.110778	16	0.15625	-10	21	46	15	14	3.29602
2.08333	-0.208155	-0.35885	3	0	8	7	23	-9	3	1.14063
2	0.0434366	0.120805	0	0.15625	2	7	13	-4	3	1.02865
2	-0.0107655	-0.0074682	10	0.21875	6	-4	0	13	5	1.56296
2.08333	0.00815026	0.195908	8	0.25	-6	11	10	-12	6	1.07054
1.91667	-0.0261307	-0.0862845	31	0.28125	6	5	11	-7	9	2.4653
2	-0.0498019	-0.0296736	-4	0.09375	9	7	38	14	-6	1.63673
2	0.00475529	0.0821468	-1	0.1875	9	12	2	0	5	1.61624
2	-0.00648945	0.0139372	-30	0.15625	5	19	8	5	7	1.25309
1.91667	-0.0183944	-0.00990731	-5	-0.09375	12	2	14	-8	3	0.591052
2.58333	0.0617661	0.14283	-8	0.28125	9	3	4	-31	3	0.302384
2.08333	-0.0244547	-0.00884735	8	-0.0625	4	17	38	1	7	2.16705
2	-0.0363839	-0.0685397	13	0.0625	4	-5	-4	20	4	1.23592
2.08333	0.00975596	-0.0117958	-3	0	4	6	39	5	12	2.0514
2	-0.0886215	-0.158002	-23	0.1875	20	9	40	9	8	2.72703
2	-0.00132707	-0.00485354	7	0.1875	5	2	9	13	4	1.71858
2	0.0479736	0.0746707	-8	-0.03125	15	-9	13	-4	5	0.605682
2	0.00247432	-0.0477257	4	0.15625	15	6	12	19	9	2.77312
2	-0.0376868	-0.105619	-7	0.09375	3	5	4	19	10	1.61328
2.08333	-0.00781496	-0.00600175	-5	0.21875	4	3	6	-11	5	0.752979
2.08333	0.0113893	0.071073	6	0.3125	0	17	15	11	2	2.20565
1.58333	0.00354006	0.00579322	5	0.09375	12	12	10	19	2	2.26519
1.83333	-0.00541725	-0.040853	-5	0.0625	-3	12	39	10	-2	1.28241
1.91667	0.00708752	0.0454196	16	0.375	12	-4	12	-9	4	1.88904
1.83333	-0.00182705	0.00757085	-7	0.15625	6	2	17	21	4	1.74113
1.91667	-0.0198218	-0.00399609	-4	0.4375	5	5	25	25	7	2.94211
1.75	-0.00243529	-0.00682566	9	0.03125	10	-2	4	-5	8	1.15821
1.83333	-0.0311033	-0.0722139	3	0.1875	8	5	10	16	4	1.9853
1.91667	0.0338617	0.090172	-6	-0.0625	-3	7	8	1	6	0.39185
2	-0.0107791	-0.00823871	-10	0.25	5	11	23	4	6	1.89444
2.08333	-0.0115322	-0.0107193	-14	0.21875	15	9	17	11	6	2.23092
1.83333	-0.00413616	-0.165479	17	0.375	7	-6	-19	31	5	2.18095
2	0.0835546	0.151963	9	0.15625	0	6	4	20	7	1.89121
1.75	-0.0270757	-0.19231	8	-0.09375	-8	-9	15	-7	-2	-0.740223
2.16667	-0.0179011	0.0120217	9	0.25	0	1	2	8	1	1.13523
2.08333	0.0597321	0.146095	-2	-0.0625	0	16	19	3	1	0.959345
1.91667	0.0555592	0.0782744	-32	-0.03125	6	6	14	2	3	0.162687
2.33333	-0.0365389	-0.0568515	17	-0.15625	6	7	8	-3	13	1.56003
1.91667	0.023965	0.0236001	-4	0.21875	1	-1	48	13	-4	1.50493
2.25	-0.0240566	-0.191142	-16	0.03125	5	7	31	-38	6	0.0625609
1.91667	-0.0120226	-0.0242313	5	0.25	4	-3	-5	28	3	1.64818
1.83333	-0.0609378	-0.243544	-5	-0.09375	-1	-6	-14	29	-1	-0.102102
1.75	-0.0134499	-0.00621752	-4	0.28125	0	16	20	23	10	2.79616
1.83333	0.00938138	0.0113286	1	0.15625	53	11	0	35	6	4.81526
2.16667	-0.0114343	-0.00856301	3	0.34375	-5	13	25	-7	3	1.53604
1.83333	-0.00381135	-0.0141271	-5	-0.0625	1	6	19	-5	1	0.323981
2	0.0746941	0.115071	-10	0.375	3	-2	8	15	-1	1.14891
1.91667	0.0136207	0.0544508	1	0.25	0	6	21	19	5	2.08164
1.83333	0.0133337	-0.00182659	13	0.0625	4	4	17	9	2	1.56212
1.75	0.0110936	0.0048004	1	0.09375	11	3	19	-19	-5	0.41284
2.08333	-0.0395638	-0.0151444	3	0.28125	8	-12	8	-17	6	0.661563
2.08333	-0.00614046	0.318569	-23	0.0625	2	2	18	3	4	0.419727
2.08333	0.0119159	-0.0178735	11	0.3125	14	16	12	-13	10	2.72661
1.91667	-0.0339907	-0.069866	-8	0.46875	-2	11	17	-2	6	1.75389
2.58333	-0.0610815	-0.0807663	10	0.125	7	-1	19	24	11	2.62029
1.75	-0.0179404	-0.212648	13	0.09375	5	12	27	13	4	2.42602
2.25	-0.016615	-0.0498679	9	-0.15625	13	-14	-2	17	15	1.42366
2.08333	-0.0813289	-0.194726	7	0.03125	3	3	13	36	5	2.14952
2.25	-0.0238767	-0.0143938	-1	-0.125	9	-21	-15	-27	6	-1.35485
2	-0.0502383	-0.140722	-24	0.1875	6	-18	-13	-12	2	-1.10077
2.08333	-0.0441926	-0.0533601	-1	0.15625	-1	-21	-21	5	-1	-0.883219
1.83333	-0.0381019	-0.186566	-11	0.0625	6	0	19	15	-1	0.921074
2.08333	0.000350206	-0.00811416	18	-0.03125	-5	8	17	19	6	1.7362
1.91667	-0.0343195	-0.062596	-17	0.34375	1	1	-6	-12	4	0.136661
1.83333	-0.0188134	0.0132226	-5	0.21875	1	8	28	1	-7	0.857116
2	-0.0712281	-0.167712	-5	0.21875	10	3	4	8	12	2.00406
1.83333	-0.0294547	-0.0240112	-7	0.15625	-3	6	15	-1	4	0.751284
1.75	-0.032858	-0.0835722	8	0.03125	-7	12	44	-19	9	1.28907
1.91667	0.0102271	0.00389939	-7	0.25	-1	3	9	19	3	1.33712
2.08333	-0.0121421	-0.0297054	14	0.09375	-3	10	16	16	-2	1.46374
1.83333	0.0177942	0.0109992	-20	0.21875	-2	2	13	17	6	1.05696
1.91667	0.023364	0.0696107	35	-0.03125	2	20	31	11	6	3.03237
1.75	0.0340574	0.042375	2	0.09375	4	3	6	1	-1	0.653275
1.83333	0.0852787	0.197119	1	0.03125	4	1	11	8	9	1.35214
1.91667	-0.0206367	-0.0794617	-3	-0.03125	10	-2	12	22	0	1.17956
2.08333	-0.00444292	-0.01134	1	0.125	7	6	35	10	13	2.69339
2	-0.0180738	-0.0415574	-11	0.25	-3	12	29	-3	7	1.48711
2.25	0.0325455	0.0843144	-1	0.03125	12	4	42	-8	4	1.67898
1.91667	-0.0475986	-0.385509	0	0	-1	5	0	-1	4	0.354761
1.83333	0.017949	0.00738353	8	-0.03125	-4	6	27	15	0	1.17081
1.75	-0.0127927	-0.0589586	15	0.21875	0	13	-4	25	1	2.04671
1.83333	-0.00307738	-0.00632864	3	0.3125	3	4	0	27	1	1.88886
1.91667	0.0102794	0.015404	-1	-0.03125	-16	23	27	18	2	1.18142
1.91667	0.0730709	-0.073604	-14	0.21875	9	-1	28	2	10	1.77203
1.75	0.0178234	0.12038	-12	0.3125	3	12	15	-22	-2	0.483066
1.91667	-0.00392263	-0.016672	-4	0.4375	-3	2	25	4	5	1.68891
1.66667	0.0501205	0.159032	-9	0.125	1	4	42	-28	1	0.343473
1.91667	0.0595144	0.31191	8	0.09375	10	9	4	19	-2	1.75811
2.41667	0.0190366	0.0078012	-16	0.3125	6	3	25	6	11	2.0326
2.08333	-0.00297878	-0.0367494	5	0.1875	6	29	34	32	10	4.1744
2.33333	-0.0104025	0.00384689	7	-0.03125	-2	1	14	9	4	0.858866
1.91667	0.00178063	-0.00229007	14	0.21875	-6	-1	-15	-11	0	-0.150615
2.08333	-0.00551921	-0.00520306	-20	0.09375	10	17	14	6	10	1.89848
2.58333	0.0601743	0.0560105	4	0.25	3	14	37	10	11	3.04926
1.91667	-0.005725	-0.00329395	-1	-0.03125	4	3	10	-7	0	0.223188
2.08333	-0.0518862	-0.128693	-12	-0.0625	7	3	27	-12	13	1.03598
2.25	-0.00360808	0.198221	-8	0.125	13	-3	15	-41	8	0.197047
2.08333	0.000457319	-0.015378	-10	0.1875	-1	7	4	14	2	0.963231
1.91667	-0.145583	-0.43171	4	0.0625	4	3	57	2	4	2.04472
2.08333	-0.0160057	0.0103701	9	0.15625	2	9	4	-9	1	0.878113
2.08333	-0.00623039	-0.0131241	2	0.125	3	-1	-4	-11	5	0.330455
2.08333	-0.0499864	-0.209403	-4	-0.0625	3	24	23	17	5	2.09834
2	-0.0554536	-0.125145	-1	0.21875	7	-1	11	2	3	1.22083
2.08333	-0.10312	-0.23051	3	-0.0625	2	5	10	12	-7	0.360451
1.91667	-0.0112113	0.00444566	-1	0.15625	1	20	-2	10	1	1.41057
2.25	-0.0156444	-0.00370345	-18	0.09375	0	-2	17	15	3	0.636406
2.25	0.0350469	0.190495	-9	0.25	5	16	11	14	8	2.27387
2.25	0.0288536	0.00998837	-3	-0.03125	6	10	23	6	6	1.55764
1.83333	-0.00958704	-0.0573949	4	0.03125	2	1	21	3	5	1.14397
1.91667	-0.0525167	-0.115124	11	0.28125	9	11	6	14	-2	2.14901
2.41667	-0.0198853	-0.0516377	-15	0.125	-2	-3	33	-23	2	-0.202142
2.16667	0.00207784	-0.00235576	7	0	7	7	25	-6	2	1.26263
2.25	0.0120155	-0.0183151	-16	0.125	5	9	-17	5	6	0.595208
1.91667	-0.0614136	-0.171945	-25	0.1875	4	8	41	-17	2	0.721908
2.25	0.0175528	0.0175164	29	0.15625	5	7	23	17	3	2.7594
2.08333	0.0155407	0.0512053	15	0.3125	6	17	27	1	5	2.88263
2	-0.0586958	-0.147575	15	-0.03125	-3	3	17	9	3	1.09204
1.91667	-0.024515	-0.0302203	-6	0.09375	1	7	42	-20	1	0.702745
2	-0.0851222	-0.146862	-1	0.03125	19	-1	15	21	1	1.94544
2.08333	0.0399341	0.100657	20	0.0625	8	2	19	16	0	1.99337
2	-0.00025006	0.00651988	16	0.375	-2	0	15	17	1	1.97872
1.83333	0.0073284	-0.0452842	27	0.3125	3	0	31	25	-7	2.45697
2	0.0261124	0.0266409	4	0.375	3	42	14	14	-8	2.81226
2	-0.0486989	-0.217509	0	0	-5	4	23	6	3	0.741785
2.25	-0.0413062	-0.0641229	-4	0.09375	4	15	31	8	4	1.98199
1.91667	-0.00975336	-0.004788	12	0.3125	5	6	0	6	7	2.05219
2.25	-0.0171101	-0.215839	6	-0.125	8	9	32	0	2	1.42126
2.41667	-0.0544507	-0.160399	-8	-0.03125	16	-2	27	54	0	2.60375
2.25	-0.0630128	-0.0491471	2	0	16	22	18	8	8	2.7784
2.08333	0.00409009	-0.0035076	9	0.40625	4	2	4	-2	3	1.57238
2.25	0.0233911	0.0742313	0	0.0625	-2	-5	-2	5	7	0.384528
1.75	-0.0268769	-0.0156389	1	0.03125	-2	5	7	14	5	1.04564
2.16667	-0.0032309	-0.00314541	-11	-0.03125	6	4	21	-29	1	-0.254671
2.33333	-0.0340136	-0.183172	3	0.40625	-14	17	2	12	1	1.32003
2	-0.0269464	-0.0477019	-2	0.09375	-6	-3	17	28	5	1.22158
1.83333	-0.0444015	-0.168618	7	0.21875	11	0	2	19	7	2.22608
2.25	-0.0535197	-0.230105	8	0.1875	7	1	-2	14	6	1.73105
1.83333	0.00933004	0.0426838	21	0.0625	2	12	19	3	7	2.14342
2.08333	-0.00241373	-0.0138259	13	0.28125	-4	1	0	14	5	1.48756
2.08333	0.0091893	0.00555054	-3	0.0625	16	4	0	13	1	1.44647
2	-0.0216066	-0.0286253	6	0.09375	3	3	25	22	16	2.77612
2.16667	-0.0164954	-0.0769753	-5	-0.21875	1	23	15	19	2	1.31262
2	0.0140905	0.0333294	13	0.28125	3	20	6	3	0	2.03653
1.83333	-0.00775685	0.016083	-12	0.15625	13	10	2	-5	5	1.24311
2	-0.00540408	0.0154412	7	0.09375	1	1	17	-22	5	0.484644
1.83333	-0.0172065	-0.056099	16	-0.21875	-2	10	23	-3	1	0.683396
1.83333	-0.00722872	0.0245272	5	0.25	-1	-14	41	-12	3	0.773793
1.91667	0.00829287	-0.0430509	51	0.34375	5	10	36	26	5	4.49724
1.91667	-0.074357	-0.193072	-10	-0.03125	4	24	10	9	10	1.86122
2	0.00800012	0.0597914	-7	0.21875	1	21	31	1	3	1.97181
2.16667	-0.0481807	-0.0649355	0	0.03125	2	-4	17	30	18	2.37043
1.83333	0.0319588	0.0484334	13	0.15625	8	0	6	30	3	2.25976
1.91667	-0.0125146	-0.0356405	15	0.125	-4	-14	27	17	5	1.30562
1.83333	0.0749067	0.112326	-18	0	-8	1	12	-7	8	-0.290017
2.33333	0.036002	0.0160833	-11	0.34375	-14	22	12	0	-1	0.742758
2	0.00645797	0.116156	36	0.0625	17	14	15	6	4	3.1768
1.91667	-0.0065638	-0.0386033	16	0.25	4	7	44	2	7	2.81388
2.08333	0.0403597	0.10754	7	0.03125	5	-6	-2	6	5	0.719236
1.91667	-0.0258092	-0.0114861	29	0.1875	10	2	27	4	5	2.71442
2	-0.0239468	-0.0449143	-2	0.125	1	5	17	16	-1	1.21003
2.25	-0.00476522	-0.137725	17	0.34375	13	5	10	13	5	2.90143
1.91667	-0.0581251	-0.197558	-11	0.15625	1	0	21	4	2	0.772301
1.91667	-0.0111997	-0.0485327	13	-0.03125	3	7	35	-6	-14	0.369548
2	-0.00243143	0.000600349	-9	0.125	5	3	23	11	9	1.75218
2	0.0218141	-0.0402103	0	0.40625	8	1	9	7	2	1.80813
1.83333	-0.00927564	-0.0241574	17	0.3125	7	8	-8	-7	10	1.99346
1.83333	-0.0976449	-0.197046	-1	0.0625	6	-13	7	-15	3	-0.187171
2	-0.0185245	-0.0437264	-27	0.15625	-2	4	18	6	4	0.475079
2.08333	-0.0090459	-0.020245	-19	0.40625	-3	2	12	6	2	0.834221
1.91667	-0.0681904	-0.129548	-8	0	11	7	17	20	2	1.66975
1.91667	-0.0665795	-0.144566	12	0.03125	9	-4	25	-11	5	1.18806
1.83333	-0.0156009	-0.0423973	13	0.15625	-1	16	8	5	2	1.64982
2.16667	-0.0397403	-0.0652289	-3	0.4375	0	-2	-27	9	2	0.590643
2.08333	-0.0114678	-0.00728342	2	0.0625	10	5	14	29	11	2.69683
2.08333	0.0394977	0.0275492	-4	0.40625	-2	13	23	9	-2	1.75369
2	-0.00425243	0.00251204	-5	-0.125	-3	-4	11	11	8	0.358024
2.41667	0.00831517	-0.183733	-18	0.15625	6	28	25	7	-8	1.43376
1.91667	0.0326519	0.130227	2	-0.03125	13	-7	30	11	5	1.63638
2.08333	0.00233417	-0.0019522	8	0.03125	11	-15	-8	-7	4	0.140825
2	-0.0110429	-0.00647826	-2	-0.0625	8	17	12	-24	8	0.8908
2.16667	-0.0124795	-0.00767351	13	0.34375	6	7	19	12	3	2.55629
1.83333	-0.00680601	-0.0106479	-7	0.03125	9	-1	-13	0	5	0.334955
2	-0.00596867	-0.0182778	-6	-0.34375	3	-2	15	10	-4	-0.442904
2.08333	0.010123	-0.100718	7	0.03125	0	8	19	-13	4	0.808265
2	0.0157646	0.010447	15	0.28125	-2	0	0	6	8	1.55328
2.08333	-0.0152739	0.046686	7	0.21875	6	-16	-7	-1	3	0.35646
1.91667	-0.036331	0.0135815	12	0.03125	-7	-3	38	-1	9	1.23877
2.08333	-0.0571856	-0.100692	16	0.09375	4	9	15	13	7	2.27779
2.33333	0.00856076	0.0186858	-21	0.3125	6	5	15	10	5	1.51348
1.83333	-0.0374944	-0.15107	-6	0.25	5	-6	5	31	1	1.47347
1.83333	0.0366781	0.0223808	-18	0.3125	1	9	16	-6	6	1.10282
2.08333	0.0348726	0.113644	0	0.0625	7	1	21	5	4	1.35236
1.91667	0.00740875	0.0238244	-9	0.3125	-6	6	17	26	-3	1.27867
2	0.0486966	0.0993829	16	0.03125	-8	23	17	-13	5	1.22073
2.08333	0.0154257	-0.00208073	-2	0.125	7	5	23	-10	3	1.11917
2.16667	-0.0277736	-0.0955971	-20	0.125	16	-6	-6	-16	5	0.0334758
2	0.0167022	0.0875656	-23	-0.03125	6	3	21	17	11	1.36862
1.83333	0.00276989	0.012499	13	0.3125	7	16	13	-2	1	2.21461
1.91667	0.0207512	0.0592235	10	0.15625	10	8	15	4	5	2.12714
2.08333	-0.00845914	-0.0183946	-15	0	3	-10	34	6	2	0.398483
1.83333	-0.0703994	-0.102887	-20	0.25	-5	13	25	-3	8	1.16863
2.08333	-0.000650279	-0.00105483	9	0	7	18	23	19	5	2.60331
2	-0.0412742	-0.0854097	16	0.21875	10	9	-2	11	0	1.99215
2	-0.017607	0.00209354	9	-0.03125	10	27	-2	-2	5	1.88296
2	0.011369	-0.0197407	23	0	12	9	27	14	0	2.50907
1.91667	-0.0508735	-0.0778992	3	0.28125	9	3	38	-13	5	1.95211
2.25	-0.0206419	-0.066671	-18	-0.21875	4	14	23	-5	4	0.375151
2.25	-0.0479735	-0.0330663	2	0	1	-13	21	2	5	0.425927
1.91667	-0.0042842	-0.0790433	-17	0.25	4	6	11	-8	3	0.686676
2	-0.0113399	-0.0331517	37	0.21875	0	4	45	-2	6	2.82412
2	-0.0103556	0.00419508	-11	0.21875	8	-3	27	6	3	1.38815
2.08333	-0.032205	-0.0691606	-7	0.125	3	8	16	23	1	1.6006
2.08333	-0.0336341	-0.172511	-9	0.1875	3	15	46	-24	8	1.61942
1.83333	-0.0303817	-0.0651616	7	0.125	-1	14	49	1	3	2.1547
1.91667	-0.0453515	-0.051735	20	0.125	-12	9	9	4	-8	0.326892
1.91667	-0.00508412	-0.031794	-10	0.1875	1	13	-15	20	19	2.12044
2	-0.00505222	0.0826404	-17	0.15625	3	3	2	-10	1	-0.0426891
2.08333	-0.0235208	-0.0663302	-6	-0.125	6	0	23	14	4	1.02178
2	-0.00479385	-0.0479886	-19	-0.0625	-3	8	43	-17	3	0.106828
2.25	0.0836022	0.162945	8	-0.0625	7	-11	-8	3	3	0.124772
2.16667	0.00340307	0.138846	4	0.1875	2	2	30	3	7	1.82131
1.66667	0.0102916	0.00235866	16	0.28125	7	6	25	17	5	2.91231
1.91667	-0.0358609	-0.0336821	16	0.3125	2	7	19	-16	5	1.66951
1.83333	-0.0494867	-0.106614	-5	-0.1875	5	1	8	1	-1	-0.101939
2	-0.0194692	-0.0548989	-14	0.0625	5	1	-4	2	5	0.339675
1.91667	-0.0628196	-0.0878911	-11	0.34375	3	-17	19	-15	2	0.0329693
2.25	-0.00237869	-0.00323703	-2	0.03125	6	-6	37	-2	2	0.928636
1.83333	-0.00576796	0.0371391	-24	-0.09375	4	-16	-2	0	2	-1.13425
2	-0.00181491	0.118719	2	0	2	2	12	8	-3	0.526306
1.75	-0.0703896	-0.291727	-1	0	0	3	6	0	-1	0.148953
2.08333	0.0207706	0.0129947	3	0	-3	16	32	7	2	1.52182
2	2.19341e-05	0.0727212	20	0.40625	6	4	0	-1	7	2.22692
2	-0.0284737	-0.129415	3	0.40625	6	6	-7	5	-1	1.39306
2	-0.0118332	-0.0505108	13	0.28125	7	10	20	4	5	2.49646
2	-0.0238432	-0.0228194	-10	0	5	6	25	19	10	1.91438
2	-0.0578679	-0.177521	-1	0.15625	7	6	6	4	4	1.36647
2	0.0129439	-0.0202099	-4	0.03125	-4	10	19	10	-7	0.390405
2.08333	0.00510745	-0.0106041	-5	-0.125	4	2	10	-2	8	0.528303
1.83333	-0.0202835	-0.0364896	-1	0.21875	5	-1	8	-8	-1	0.516017
2	0.0302362	0.0006431	8	0.0625	2	9	5	7	-5	0.774404
1.75	0.050734	0.091654	-12	0.125	-2	1	40	13	-5	0.795216
2.08333	-0.0271473	-0.131094	-11	0.25	2	16	6	2	5	1.42846
1.91667	0.085069	0.161019	11	0.0625	0	20	20	2	9	2.19652
2	-0.0156489	-0.0309858	16	0.25	8	11	25	19	3	3.01753
2.25	0.0161165	0.0658782	8	0	7	10	21	2	4	1.67597
2	0.0259961	0.0272271	7	0.21875	6	19	21	-8	3	2.03811
2.08333	-0.0123309	0.00955664	-2	0.09375	6	2	2	4	-2	0.55464
2	-0.0571738	-0.155179	1	0	2	3	21	8	-7	0.477428
2	-0.0250351	-0.0293843	1	0.1875	9	2	2	26	5	2.06054
2.08333	0.0166287	0.0692459	34	0.15625	18	12	36	13	4	3.94172
1.83333	0.0035909	0.0432532	8	0.03125	10	10	27	8	-1	1.88324
2	0.0313481	0.18652	-7	-0.03125	2	0	59	-13	6	1.07491
2.08333	-0.000232837	-0.00184226	-10	-0.0625	-1	0	0	11	2	0.00608704
1.83333	0.0226362	0.0244514	-26	0	-2	1	-2	-2	8	-0.343534
1.91667	-0.0834732	-0.124043	-2	0.25	16	9	0	16	-5	1.76825
2	-0.00428199	-0.0060934	-6	0.0625	-7	-3	21	-2	-4	-0.354766
2	-0.0650079	-0.142072	11	0.375	-5	25	31	7	9	3.16543
2.08333	0.0183179	0.0236807	-26	-0.21875	7	19	31	21	-1	1.12456
2.25	0.018224	-0.065334	16	0.09375	3	0	13	6	2	1.33513
2	0.0139204	-0.00450667	-13	0.25	12	0	4	4	3	1.17411
2	0.0449347	0.0957409	5	0.21875	1	-3	42	-4	4	1.53568
2.08333	-0.00655337	-0.0314518	48	-0.09375	5	3	5	29	2	2.49464
1.91667	-0.0535042	-0.0467539	-4	0.1875	5	8	15	7	4	1.60467
2.08333	-0.0476759	-0.0883483	6	0.25	10	-5	19	13	4	2.02228
1.91667	0.000975652	-0.0180216	18	0.28125	-3	10	17	15	10	2.69726
1.75	-0.010066	-0.0112968	5	0.34375	12	-1	46	-5	11	2.91104
2	-0.0181743	-0.0380922	26	-0.03125	12	-1	-2	-10	5	1.14803
1.91667	-0.0101402	0.0333888	-17	0.15625	-2	-7	29	18	-2	0.536318
1.83333	0.00629237	0.00163676	13	0.375	-13	-7	-11	24	6	1.06278
2.08333	-0.0110929	-0.000612893	6	0.5625	5	12	13	15	-1	2.68426
1.83333	-0.0533822	-0.000152732	38	-0.40625	7	20	-7	-3	6	1.36766
1.83333	-0.0205704	-0.0544103	10	0.40625	-4	1	42	14	0	2.23929
1.75	0.0434296	0.0599257	1	0.15625	6	7	30	10	3	2.02148
2.08333	-0.0154177	-0.0169384	7	0.25	1	1	37	18	4	2.34451
2	0.00518969	0.0658382	-3	0.3125	9	-1	35	12	4	2.32309
2.08333	-0.119332	-0.223518	-12	-0.09375	4	6	27	17	8	1.47444
2.08333	0.0166857	0.0277815	-33	0.375	7	13	13	30	1	1.97837
2	0.000972406	0.0108734	-3	0.09375	-2	5	34	23	9	2.1496
1.91667	-0.0340632	-0.0474003	-16	0.1875	7	14	29	7	8	2.15641
1.91667	-0.015405	-0.100374	0	0.09375	2	-8	-4	21	7	0.967167
1.83333	-0.0536681	-0.0951064	2	0.1875	13	9	15	-14	0	1.33256
1.91667	-0.00342626	-0.0023923	-22	-0.03125	6	11	23	3	6	1.0124
1.83333	-0.0531234	-0.134748	8	0.4375	-7	-9	15	-14	7	0.777598
1.75	-0.0240952	0.00431753	4	0.125	7	14	9	1	15	2.3854
2.08333	0.0521088	0.146082	-3	0.34375	-5	22	19	19	3	2.35393
2	-0.00852165	-0.00638651	7	0.21875	7	-1	19	13	1	1.79542
2	0.0222778	0.0214854	12	0.1875	9	6	-6	-11	9	1.4887
1.75	0.000779355	0.121582	13	0	-4	5	-2	7	-2	0.364155
1.91667	-0.122075	-0.223826	5	0.28125	-2	4	28	10	5	1.9585
2.33333	-0.035382	-0.0763191	-3	0.21875	5	21	11	0	4	1.8907
1.91667	0.0549655	0.225371	-4	-0.03125	2	20	19	1	1	1.16301
2	-0.0246399	-0.035923	-17	0.25	7	4	17	27	4	1.97867
1.75	0.0439419	0.0779156	-16	-0.09375	16	6	-11	-15	5	0.0497626
2	0.0567391	0.168994	11	-0.03125	3	-1	13	15	6	1.41812
1.83333	-0.0231031	-0.101415	18	-0.125	6	13	7	-11	2	0.936551
1.83333	-0.0077903	-0.0342534	12	0.40625	3	-4	13	22	7	2.51886
1.83333	-0.0424244	-0.0864504	-24	0	0	5	18	8	-1	0.110976
2	-0.0129749	-0.080944	-12	0.0625	14	5	-4	-3	13	1.33988
2	0.0125865	0.00421553	-7	0.4375	21	-6	-8	28	8	2.71572
1.83333	0.088923	0.177816	5	0.21875	6	8	23	3	3	1.94192
2.25	0.0232737	0.0236952	6	0.28125	8	6	4	9	-2	1.59407
1.91667	0.0155567	-0.0111141	17	0.09375	1	15	17	20	-2	2.06639
1.91667	0.00726517	0.0662903	-4	0.40625	10	-4	6	2	3	1.47038
1.91667	-0.00386607	-0.0089756	15	0.15625	19	13	27	16	3	3.37284
1.91667	-0.0494413	-0.0643003	-14	0.09375	3	2	-2	-5	9	0.426562
1.83333	-0.0159829	-0.143211	21	0	3	2	2	14	-1	1.16211
1.91667	-0.00543045	-0.00163109	-6	0.59375	-4	8	12	4	4	1.80458
1.91667	0.00776706	0.0472411	12	0.09375	0	14	8	-8	-9	0.403679
1.83333	0.0198606	0.0199849	2	0.46875	1	13	-7	-14	-8	0.51591
1.83333	0.0395197	0.0638968	-1	0.1875	-3	10	23	2	1	1.19109
2.08333	0.0282743	0.0930248	-8	0.375	4	-8	-3	23	2	1.21914
1.83333	0.0331475	0.0185654	-6	0.46875	5	9	-2	-15	1	0.992298
2	0.00704844	0.0022843	10	0	-1	-3	23	-18	4	0.2979
1.91667	0.0128114	0.0418675	-3	0.03125	6	2	11	-10	-9	-0.260352
2.08333	-0.0015798	0.0263294	14	0.46875	1	10	4	11	2	2.30151
1.91667	-0.0479163	-0.0686019	11	0.0625	17	3	19	15	5	2.52731
2.16667	-1.00168e-05	-0.0133405	8	0.03125	6	15	25	7	10	2.48036
2.33333	0.00199025	-0.00414668	19	0.25	0	9	4	0	6	1.80978
2.08333	0.0184766	-0.0320411	-7	0.15625	2	-1	7	7	1	0.62284
2	-0.0055304	0.053637	-19	0	6	3	8	3	7	0.606985
1.83333	-0.0211089	-0.0116473	-11	0.0625	3	5	8	17	-5	0.537985
2	-0.0741585	-0.189828	0	0.21875	4	0	12	-4	3	0.978505
2	0.0138912	0.0076758	-7	0	9	9	27	18	5	2.00636
2.08333	0.0132895	0.00847334	-11	0.1875	7	7	6	-12	1	0.552675
2	0.0580531	0.0714478	6	0.1875	11	15	13	-6	6	2.12544
2.08333	0.0249237	0.0160067	21	-0.125	6	7	9	14	8	1.94026
1.91667	-0.00817304	-0.0995673	-2	0.0625	1	8	27	-13	2	0.73285
2.33333	0.105046	0.315881	-12	0.21875	4	0	23	19	8	1.88249
2.16667	-0.0193861	-0.0486847	4	0.34375	8	-2	8	20	8	2.40279
2	0.0351152	0.0911882	0	-0.0625	1	-2	18	8	0	0.455623
2.08333	-0.0340954	-0.120713	5	0.1875	4	19	21	13	7	2.68596
2.16667	-0.0660807	-0.182864	-5	-0.125	10	5	37	6	4	1.4912
1.83333	-0.0414904	-0.0104328	6	-0.375	1	3	9	11	0	0.0418432
2.08333	-0.00736471	-0.011696	6	0.15625	7	8	2	1	2	1.32717
1.91667	-0.011803	0.00954273	-1	0.15625	1	-8	8	-11	-4	-0.35003
2.75	-0.0607422	-0.165476	-10	0.1875	8	6	17	4	5	1.53981
1.83333	-0.049741	-0.0914784	-5	0.15625	9	9	21	15	6	2.23491
2.08333	-0.00789799	-0.0466848	-1	0.21875	7	6	27	18	10	2.72018
2	0.067566	0.146287	9	0.46875	12	6	19	-3	8	2.84667
1.91667	0.0357759	0.0891483	12	0.09375	2	-3	-7	17	3	1.03701
2.16667	-0.0587734	-0.157769	-9	0.1875	-21	16	44	13	4	1.25424
2.16667	0.00381763	0.0144462	33	0.0625	10	5	23	23	11	3.51487
2.08333	0.0229744	-0.00504573	-19	0.21875	-3	2	-13	-2	-2	-0.565045
1.91667	0.00233226	0.00713224	-23	0.0625	14	-13	-4	37	3	0.939632
1.83333	-0.116682	-0.413866	6	0.1875	13	19	10	-5	14	2.83726
1.91667	0.00359311	-0.0121184	-7	0.125	-5	9	2	5	0	0.353988
2.08333	0.00686585	-6.67257e-05	-10	0.25	10	4	-6	8	4	1.27168
1.41667	0.0635306	0.204238	-3	0	-2	-2	-2	-1	2	-0.199625
1.75	-0.0570651	-0.0674371	-11	-0.03125	7	-10	0	3	9	0.272635
2	-0.00532969	-0.00483408	-15	0.46875	-3	13	-9	8	5	1.28499
2	0.00524023	0.0254443	-4	-0.03125	-3	2	15	-12	3	-0.0986178
2.08333	0.0620243	-0.138569	5	0.15625	-9	5	49	12	-4	1.32247
1.83333	-0.0902994	-0.258389	-4	0.125	0	2	8	17	-2	0.775699
1.91667	-0.0643745	-0.182819	13	0.21875	6	-6	2	10	5	1.52016
1.83333	-0.0240088	-0.0661794	-11	-0.1875	6	10	-12	13	3	0.309983
1.91667	-0.0248878	-0.0334397	-6	-0.03125	9	13	17	5	6	1.58653
2	0.0374497	0.0377314	-1	0.125	8	8	25	14	7	2.30233
2	-0.0032056	0.0171485	17	0.34375	4	7	10	-17	-1	1.27158
2.5	0.0168746	0.0129959	11	0.125	6	25	38	-8	12	3.08202
2	0.038387	0.0269987	-9	-0.0625	-1	-1	8	-4	4	-0.154926
2.08333	0.0355313	0.013897	-2	0	7	-9	4	9	9	0.869549
1.91667	-0.0414435	-0.0933002	0	0.1875	1	-6	23	-2	2	0.76616
2.16667	0.0268743	0.0995958	-15	0.03125	5	13	26	19	7	1.94523
2.08333	-0.0219124	0.119016	6	-0.1875	-13	7	4	32	4	0.645225
1.83333	-0.0041014	0.0332667	12	-0.0625	-4	-10	-5	8	-1	-0.322532
2.08333	-0.0262404	-0.0111608	-4	-0.53125	-7	7	17	-6	5	-0.820125
2	-0.0121085	-0.0945268	13	0.3125	3	9	13	6	6	2.29939
1.91667	-0.0261458	-0.0746152	17	0.3125	0	12	31	12	2	2.6694
2	0.00384093	-0.155163	14	0.09375	4	5	7	17	5	1.90332
2.16667	-0.00346932	-0.0824509	-21	0.3125	-2	6	25	-3	9	1.22541
1.91667	0.0269498	0.0154794	14	-0.09375	6	16	19	27	10	2.87387
1.83333	-0.0206302	-0.0197677	16	0.1875	0	19	-12	9	3	1.71691
2	-0.0141505	-0.0119101	-6	0.03125	1	13	14	-3	-7	0.213422
1.91667	-0.00291419	-0.0331589	16	0.0625	-1	16	6	24	12	2.66811
2.16667	-0.0529945	-0.0132094	12	0.53125	9	7	27	12	7	3.48921
2.08333	-0.00616381	-0.00524843	-4	0.21875	0	8	13	29	2	1.90118
1.91667	0.0336921	0.0443777	11	0.3125	7	-1	17	21	1	2.28972
1.91667	0.0252852	-0.126037	2	0.1875	10	13	27	-23	3	1.50355
1.75	0.0101592	0.130019	10	-0.03125	13	15	11	-2	0	1.57391
1.83333	-0.133752	-0.280141	-10	0	9	10	2	10	2	1.02196
1.91667	0.0321564	0.0695515	8	0.15625	8	18	11	10	3	2.316
2	0.0605467	0.0503918	4	0.25	4	10	21	13	9	2.58029
2	-0.103625	-0.299142	12	-0.03125	15	12	6	-8	1	1.39549
2	-0.0123415	-0.00452793	4	0.34375	-2	20	15	37	2	2.99525
2.16667	-0.00126574	0.0081455	-30	0.25	14	18	8	16	3	1.93812
1.91667	-0.0603847	-0.258468	16	0.21875	3	17	29	5	5	2.72116
2.41667	-0.0211271	-0.0400941	20	-0.25	-1	8	6	43	10	2.25291
2.08333	-0.0521395	-0.195446	-22	0.0625	5	2	4	4	3	0.270665
1.66667	0.00783756	0.0125902	-13	0.40625	-3	12	7	2	2	1.14038
1.83333	-0.0016266	0.0207384	8	0.28125	0	7	20	-6	-1	1.23851
1.83333	-0.0361495	-0.113651	8	0.21875	15	16	10	2	5	2.59084
1.75	0.0332883	0.0738527	-7	0.03125	11	11	8	7	5	1.52608
1.75	-0.0654456	-0.15751	4	0.1875	3	8	2	9	3	1.43793
2	-0.0170236	-0.005221	-13	0	6	-5	15	-3	5	0.311147
2.25	0.00979754	0.00275527	3	-0.125	4	-13	21	17	3	0.656489
1.75	-0.0131473	-0.0455522	18	0.3125	0	1	27	11	3	2.23512
1.91667	-0.0895629	-0.312991	9	-0.0625	7	7	19	2	3	1.35531
1.91667	-0.0268595	-0.0323662	5	0.15625	4	-1	13	15	-2	1.2095
2.08333	0.00821655	0.0223631	5	0.1875	4	15	16	11	1	2.00168
1.75	-0.0120355	-0.00129509	-12	-0.1875	5	1	-6	22	5	0.41304
2.25	0.0146635	0.0133367	6	0.0625	18	-10	6	7	1	1.20858
2.08333	0.0217997	0.0192096	-10	0.3125	16	34	28	-3	6	3.33037
1.91667	-0.0287517	-0.00588865	19	0.21875	17	12	23	0	1	2.79285
2	-0.00251534	-0.0634265	-1	0.1875	2	5	48	-6	-1	1.41813
1.83333	0.00781912	-0.0271513	6	0.125	-1	-1	0	22	3	1.16418
1.83333	0.0220436	0.107336	12	0.5625	1	3	-15	-6	0	1.16501
2.25	0.0144122	0.00284402	8	0.46875	3	8	29	6	13	3.22862
1.91667	-0.00648527	-0.0368137	12	0.15625	-8	-1	2	-8	-1	-0.0525496
1.91667	0.125748	0.27324	4	0.25	7	9	0	10	5	1.91808
2	0.0182603	0.0157165	1	0.4375	4	1	33	3	7	2.39364
1.83333	0.0170948	0.00796172	8	0	5	9	17	22	3	1.98114
2.08333	-0.0183765	-0.0818616	-2	0.40625	8	2	-4	33	9	2.72031
1.91667	-0.0175167	-0.00478622	26	0.28125	6	4	17	24	6	3.1487
2	-0.0222534	-0.0759932	14	-0.09375	-11	14	14	3	4	0.767
1.91667	-0.0269232	-0.021235	13	0.28125	5	0	-9	-5	10	1.46397
2.16667	0.0340595	0.0900226	-4	0.3125	-3	-5	4	-11	5	0.286238
2.08333	0.025438	0.0161826	6	0	6	5	15	15	7	1.83079
1.91667	0.0153839	0.0586511	-8	-0.03125	2	3	6	-11	2	-0.136047
2	0.00198457	-0.00112182	-3	0.34375	-3	-2	-11	-29	-3	-0.849291
1.83333	0.00118809	0.0175717	-7	-0.1875	6	-10	-7	13	6	-0.0396961
1.91667	-0.00613759	-0.00476318	-17	0.3125	-9	8	13	0	2	0.457113
2	-0.0217755	-0.0675131	27	-0.0625	0	-9	-13	4	4	0.33033
1.91667	-0.0227777	-0.055724	-15	0.125	-1	8	13	4	4	0.757237
2.08333	-0.00314533	0.00460926	-8	-0.15625	16	9	5	-11	4	0.628137
1.83333	-0.0873635	0.0303446	-8	-0.1875	15	-2	-4	10	-2	0.16038
1.75	-0.0148079	-0.00439205	-9	0	3	18	40	6	-3	1.41176
2.16667	0.0598434	0.0844607	-22	0.40625	4	-2	6	-17	7	0.465995
1.83333	-0.0324201	0.187214	-10	0.21875	3	4	16	-7	3	0.81258
1.91667	0.0355343	0.0835399	-19	0.4375	3	7	0	19	1	1.45545
1.75	-0.00587086	-0.00612815	17	0.09375	-1	6	15	16	4	1.84421
2	-0.016297	-0.0268999	-12	0.09375	7	6	31	18	20	2.87542
2	-0.0098034	-0.0334386	1	0.21875	-6	12	40	16	8	2.43406
1.91667	0.00169739	-0.000230409	-9	0.125	-5	13	10	9	4	0.983658
1.91667	0.0257007	0.154029	8	0.09375	6	-12	-46	-8	6	-0.565622
1.83333	-0.0374961	-0.0628473	-14	0.15625	-2	1	0	15	1	0.404078
2.16667	-0.0751945	-0.198911	-10	-0.09375	5	2	26	-6	6	0.606477
1.83333	0.0756957	0.140577	7	0.1875	3	5	-4	-8	6	0.965251
2	-0.0356108	-0.0480572	-36	0.28125	7	0	12	25	11	1.6721
2.08333	0.00717108	0.0695358	-4	0.25	4	18	5	-4	1	1.33961
1.83333	-0.021401	-0.0327613	-3	-0.09375	3	19	25	2	9	1.72156
2	-0.0460192	-0.11693	12	0.28125	8	15	10	11	3	2.57936
1.75	-0.0855513	-0.326249	-8	-0.0625	5	-1	-6	-2	2	-0.186576
2.08333	0.000216358	-0.00103375	-5	0.09375	-1	7	16	-8	6	0.748475
1.91667	-0.0190771	-0.0549454	-9	0.0625	2	3	21	18	9	1.63494
2.08333	0.00366425	0.0228988	-12	0.25	2	18	12	26	9	2.55594
2.41667	0.0257424	-0.0488693	-3	0.03125	2	3	23	-4	4	0.810258
1.91667	-0.00115173	0.00492041	-3	0.21875	3	6	31	-7	2	1.32045
2	0.000690501	0.0360472	-3	0.34375	6	15	31	15	4	2.83871
1.91667	-0.00181492	0.0223462	20	0.3125	4	6	8	18	8	2.79225
1.91667	-0.0511096	-0.110292	5	0.25	0	9	17	6	4	1.76954
2	0.00566533	0.000677668	-12	0.21875	2	5	0	18	7	1.39659
2.5	0.0139021	-0.0596293	8	-0.03125	4	-13	-10	18	6	0.551213
2.08333	-0.0109712	-0.0478448	7	0.3125	6	4	21	9	5	2.30059
2.08333	0.00839583	0.00531761	-12	0.09375	8	6	23	12	6	1.71353
2.08333	0.00976018	0.0110313	-2	0.0625	11	10	23	17	4	2.2299
2	-0.026737	-0.0242239	-1	0.15625	6	4	5	-1	2	0.950082
2	-0.015526	-0.00228979	4	0.03125	14	8	13	-11	17	2.1702
2.08333	0.012141	0.0622714	-9	0.03125	7	3	19	-7	7	0.918553
1.91667	-0.0145703	-0.192614	-11	-0.09375	-10	-3	13	24	0	-0.117549
2.5	0.0134493	0.0120975	9	0.09375	11	21	25	20	11	3.55517
2	0.0668228	0.137087	1	0.5	1	18	31	18	1	3.03451
2.16667	-0.0113233	-0.0511747	-11	0.28125	-2	0	-17	8	5	0.394486
2	0.0278633	0.0131857	1	0.21875	16	8	28	10	5	2.77231
2	0.0192121	-0.00510145	-5	0.09375	6	1	25	14	0	1.33796
2.16667	0.00631022	0.0423717	3	0.1875	5	13	21	5	4	2.03938
2.58333	-0.0125736	-0.0710094	5	0.0625	2	11	34	11	12	2.54871
2.08333	-0.0732592	-0.17407	-10	0.28125	-6	-6	14	7	7	0.739471
2.16667	-0.0362891	-0.0275805	-11	0.21875	3	13	9	17	3	1.68085
2.08333	-0.00437435	0.0355891	-3	0.21875	3	14	2	13	4	1.72435
1.75	-0.0249412	-0.0567007	-3	0.25	4	4	13	3	1	1.21757
1.83333	0.00130091	0.0212704	-15	0.09375	0	4	33	19	11	1.88581
1.83333	0.00441386	-0.140916	-1	0.21875	-4	-1	6	-4	12	0.94806
1.75	-0.0447935	-0.181682	-15	-0.375	8	0	13	11	5	0.127712
1.83333	-0.0483166	-0.134625	10	0.21875	7	2	0	6	5	1.63046
2	-0.0160748	-0.136275	36	-0.09375	3	18	19	7	3	2.34836
2.16667	-0.0393087	-0.0851922	-15	0.09375	0	1	14	15	4	0.825438
1.83333	0.00184309	0.0170108	14	0.4375	5	0	23	4	7	2.56509
1.91667	0.0131643	0.057561	-10	0.1875	-4	6	5	-8	1	0.0880411
1.91667	0.00644035	0.119204	14	0.375	12	13	14	16	6	3.37049
1.91667	-0.0377049	-0.104588	5	0.3125	19	10	12	18	17	3.94291
2.08333	-0.00485593	-0.0748524	17	0.25	7	-3	8	13	5	2.06503
2	-0.0458503	-0.0921656	16	0.15625	15	4	4	31	1	2.70031
1.83333	-0.0178003	-0.0233797	-7	-0.03125	3	-4	9	11	3	0.450989
1.83333	-0.0718075	-0.270277	1	0.125	3	14	21	-2	1	1.40144
2.08333	-0.00747965	-0.00373407	-3	0.34375	5	0	19	6	9	2.02532
2.16667	-0.0548952	-0.11338	-16	0.21875	4	6	0	16	6	1.30895
2	-0.026783	-0.0218508	6	0.25	4	-16	-19	2	2	0.0715003
1.91667	-0.000326428	-0.00286699	-8	0.09375	5	10	12	9	2	1.25028
2.16667	0.0635823	0.10478	-10	0	-1	-1	25	-2	3	0.302218
2.08333	-0.00312366	0.0204053	14	0.1875	4	12	9	1	2	1.74594
2.08333	-0.0067175	-0.0548836	3	0.03125	9	19	3	0	6	1.73566
2	-0.0205165	-0.0737027	-7	-0.125	1	9	21	-1	0	0.349733
2	0.0144761	0.0410209	11	0.25	-2	2	19	33	4	2.40069
2	0.0412924	0.0761386	-2	0.21875	9	8	-6	27	-1	1.76149
2.08333	-0.0730045	-0.201794	4	0.0625	4	6	8	-4	8	1.20435
2	-0.0235321	-0.0372954	-15	0.125	6	0	0	-3	6	0.456275
1.91667	-0.0298347	-0.0357553	-8	0	-4	9	23	24	5	1.42301
2	0.000760017	-0.0138672	21	0.25	-10	13	4	10	5	1.74251
2	-0.0675051	-0.0813937	6	0.03125	-5	-7	-17	5	9	0.0612051
1.91667	-0.0958534	-0.298226	-15	0.40625	-1	5	49	-7	6	1.78885
1.83333	0.0095034	-0.0223064	-6	0.1875	4	1	9	10	5	1.26701
1.91667	-0.0533967	-0.157578	6	0.21875	0	7	17	23	14	2.77558
2.25	0.0393653	0.0836617	5	0.0625	-4	16	25	-14	7	1.20154
2.16667	-0.0208879	-0.0166358	-2	0.09375	11	5	10	7	3	1.48181
2.58333	0.0852011	-0.0240906	-10	0.125	2	5	14	3	5	0.97922
2.25	0.0423402	-0.0216341	8	0.40625	1	0	0	-4	2	1.1175
2.16667	0.00451284	-0.0964153	-20	-0.1875	-3	-5	57	-4	-1	-0.238819
2.16667	0.0152	0.0417698	-9	0.09375	10	-12	19	14	7	1.25901
2	-0.012448	-0.0204764	15	0.34375	18	11	2	-8	-9	1.66984
2.08333	0.0182322	0.0138435	0	0.15625	4	12	29	-4	5	1.77306
1.83333	-0.0375948	-0.0373945	24	0.25	4	0	-6	11	7	1.98149
2	-0.0633044	-0.0798158	2	0.34375	2	-1	12	-16	8	1.11306
1.75	0.0627271	0.264467	-20	0.125	-1	17	42	4	6	1.69201
2	0.0149486	0.00676697	9	0.3125	14	1	-2	4	1	1.76546
1.83333	0.00732714	-0.019463	-11	0.09375	1	-5	-7	20	13	1.02273
2	0.0332709	0.0449563	-23	0.125	8	7	40	3	3	1.43469
2.08333	0.00807982	-0.0693738	-18	0.125	7	3	-11	24	6	1.10388
1.75	0.0436398	0.100337	9	0.125	-2	-10	0	12	5	0.687333
1.91667	0.0550472	0.188965	2	0.03125	4	7	21	8	5	1.56225
2	-0.0746896	-0.183013	-21	0.0625	-2	15	36	-4	3	0.863707
1.83333	-0.00961605	-0.0502378	10	-0.03125	10	19	12	11	6	2.34798
2.08333	0.0310724	-0.00558535	7	-0.15625	6	13	21	16	3	1.73311
2.25	-0.0304405	-0.0771921	21	0.4375	12	2	6	-2	4	2.45406
2.16667	-0.0382115	-0.0691286	14	0.4375	-7	-1	14	-11	2	0.988563
1.83333	0.0490768	0.0778771	-4	0.15625	2	4	11	22	2	1.47354
1.83333	-0.0119626	-0.0036473	-14	0.3125	-15	19	36	16	10	2.09155
2	0.0366139	0.0661979	2	0.25	6	13	30	4	5	2.41525
1.83333	0.0253529	0.0520981	11	0.1875	15	3	0	12	0	1.89444
2	0.0274327	0.024302	-13	0.125	12	15	18	1	5	1.79821
2	0.000411068	-0.0239825	-3	0.09375	5	2	-10	6	1	0.472789
2	-0.00922666	-0.0162782	-6	0	0	12	21	14	3	1.3269
2	-0.00534888	-0.0114514	22	0.21875	-2	45	25	10	-2	3.2984
2.33333	-0.0533014	-0.0610768	-7	0.0625	6	9	-11	3	2	0.566568
1.83333	-0.00204127	-0.0332789	14	-0.03125	0	7	10	19	-4	1.07849
2	-0.0382896	-0.0601292	-7	0.125	-4	5	13	-2	4	0.527264
2.08333	-0.0114202	-0.0132553	-7	-0.0625	7	-9	13	-5	4	0.0745554
2.16667	0.0054376	-0.0192444	6	0.1875	4	8	17	-1	18	2.48974
2.41667	0.0609985	0.171982	-11	0.21875	6	10	27	32	10	2.97049
2.33333	0.0384541	0.0840186	11	-0.0625	12	9	7	21	-3	1.66757
2.08333	0.0516744	0.31786	3	0.28125	0	7	-2	7	2	1.2171
2	-0.00315512	-0.0370421	16	0.25	-4	-2	23	16	-4	1.36943
1.83333	-0.0364618	-0.0420057	-21	0.03125	0	15	59	20	-8	1.40195
2.08333	0.00327354	-0.0377902	-2	-0.03125	7	31	10	30	6	2.84916
2.16667	0.00742795	0.0126711	2	0.03125	3	-5	19	-16	4	0.256259
2	-0.00563543	0.00105564	7	0.125	27	5	31	7	3	3.02048
1.83333	0.025971	0.0914535	15	0.15625	7	2	21	6	2	1.88195
1.83333	0.0168831	0.0245743	12	0.25	2	-4	-2	14	3	1.34411
2	0.0131481	0.0833672	-6	0.09375	-3	1	27	-5	3	0.531087
2	0.0452432	0.135006	15	0.4375	4	13	41	23	15	4.45574
1.91667	-0.0158953	-0.015284	15	0.125	16	2	42	27	0	3.19854
2.08333	-0.0661872	-0.176809	-10	-0.15625	1	2	21	-1	1	0.00761397
1.83333	0.0354806	0.0324848	6	-0.03125	0	-4	-7	-9	7	-0.035044
1.83333	-0.0110773	-0.0270378	-7	0.3125	4	18	32	5	3	2.34553
1.83333	-0.036118	0.0838142	15	0.125	8	6	28	22	4	2.75591
2	0.0241311	0.0547641	1	0.1875	9	-2	0	13	7	1.61175
2	-0.0241348	-0.0257742	-10	-0.0625	7	3	48	0	8	1.5694
2.08333	0.0104509	0.0315033	9	0.28125	-5	10	13	4	13	2.14222
1.91667	0.00194933	-0.000897474	3	0.40625	3	13	27	11	0	2.45227
2.08333	-0.0745283	-0.119211	-8	0.1875	11	4	33	4	4	1.93969
2	-0.047437	-0.150858	6	0.28125	12	8	17	15	4	2.68871
2.08333	-0.0207633	-0.0614932	-12	0.1875	8	-10	40	32	3	2.07203
2.08333	0.0235582	0.0460186	-15	-0.125	4	7	25	23	7	1.44059
2.5	-0.0102046	-0.0780279	-21	0.25	9	2	36	-14	1	0.905679
1.91667	-0.0202797	0.00132458	-6	0.09375	1	3	4	7	6	0.863931
2.08333	0.03673	0.0248785	4	-0.03125	-2	-1	32	10	15	1.79415
2.08333	0.047087	0.0544702	17	0.21875	5	10	21	-5	1	1.87746
2.08333	0.0285132	0.0625079	-23	0.46875	13	11	19	0	5	2.15244
1.83333	-0.165675	-0.391092	-4	0.15625	5	2	15	6	3	1.22435
2.16667	-0.103733	-0.150216	9	0.34375	3	-6	9	-4	4	1.20112
2.16667	0.0769333	0.15551	4	0.34375	-2	-4	17	-9	5	0.977579
2.08333	0.00190985	0.00212705	-12	0.28125	0	-4	-2	6	4	0.512197
1.83333	-0.0151141	-0.00262306	15	0.0625	1	19	12	13	3	2.09748
2.08333	0.00742996	-0.00853421	11	0	8	13	9	0	3	1.54414
2	0.0344122	0.147497	13	0.03125	18	18	8	2	5	2.50993
1.91667	0.0119142	0.0635859	-3	0.03125	-4	1	2	-1	-8	-0.659096
2	-0.0934696	-0.136318	-17	0.03125	2	7	30	17	13	1.91681
2	-0.0267683	0.0610197	-11	0.09375	5	0	21	23	7	1.70987
2.41667	-0.0543392	-0.223091	-12	0.0625	5	10	21	2	5	1.24892
1.91667	-0.00785331	-0.0282566	-1	0.28125	3	11	37	7	6	2.47483
2.25	-0.0171678	0.00387171	2	0.28125	4	10	21	8	5	2.19877
2	0.0687493	0.116276	5	0.125	7	5	19	5	0	1.47261
2.16667	-0.0250736	-0.0612991	-3	0.21875	11	5	6	-22	5	0.906122
1.83333	0.0535446	0.100731	-27	0.28125	4	5	27	11	-1	1.09971
2	-0.0557874	-0.113202	-7	0.0625	9	-1	-12	16	3	0.767807
1.83333	-0.0102166	-0.00411302	-7	0.34375	-6	21	10	-16	3	0.945621
1.75	0.0413668	0.0983048	10	-0.0625	11	6	4	0	4	1.23401
2.08333	-0.0743685	-0.228457	-9	0.375	15	5	25	-9	5	2.05729
2.08333	0.0060161	-0.0168339	8	0.25	-1	2	21	-23	6	0.892089
2	-0.0427836	-0.0412306	4	0.34375	8	7	6	-12	8	1.75512
2	-0.036343	-0.0776182	28	-0.09375	13	8	23	31	10	3.49161
1.91667	-0.0142572	-0.0279427	-6	0.3125	-1	7	-4	-9	2	0.486386
2	-0.0274526	-0.0599193	-21	0.3125	-3	5	17	-14	4	0.337515
2.08333	0.000602789	-0.0381952	-2	0.21875	9	3	2	-11	-4	0.439278
2.08333	-0.0198461	-0.0433026	13	0.09375	4	-2	0	25	1	1.45766
2.08333	-0.0150236	-0.00840004	24	0.09375	10	5	-2	-6	7	1.72335
2	-0.0272863	-0.0259914	-7	0	4	7	37	0	4	1.29956
2	0.0101299	0.00156103	-3	0.46875	8	4	0	9	5	2.0298
2	-0.010825	-0.0788449	7	0.125	-3	1	25	8	4	1.33732
1.91667	-0.0394532	-0.0479919	-16	0.21875	4	-2	4	-2	6	0.565607
1.91667	0.0227359	0.0311397	-2	0.1875	-2	3	30	29	2	1.95666
2.16667	-0.0277304	-0.0467689	-6	0.34375	-5	-1	-2	20	-1	0.762544
1.75	0.000601897	0.00962458	35	-0.125	4	6	21	6	-2	1.56244
2	0.0615039	-0.00601611	-16	0.3125	7	-1	34	10	3	1.74317
1.91667	-0.00868343	0.0657738	11	0.375	4	23	21	-13	6	2.55812
1.75	-0.0216661	-0.11433	-25	0.28125	-4	7	4	17	3	0.770048
2.08333	0.00826313	0.00354259	8	0.03125	-4	19	29	-3	1	1.36042
2	0.000553246	0.0121876	11	0.03125	-2	16	-4	17	3	1.44946
2.25	-0.0099602	0.000110167	-39	-0.09375	2	-11	13	6	6	-0.700522
2	-0.0528651	-0.0935745	-7	0.375	-5	5	25	3	1	1.21376
2.08333	-0.00268591	-0.0155182	5	-0.0625	6	-6	34	-3	6	1.06993
1.83333	0.0349353	0.152716	-7	0.40625	4	4	-19	-6	2	0.570447
2.08333	-0.0172793	0.0737667	7	0.0625	-1	10	10	1	1	0.935784
2.08333	0.0327796	-0.0107118	9	0.09375	4	-4	-4	14	10	1.43045
2.08333	-0.00137045	-0.0035491	1	0.15625	3	8	19	-3	-1	1.04853
2.25	0.0462095	0.0697737	-14	-0.28125	3	7	8	-6	-7	-0.987594
2.08333	-0.00217054	-0.00806875	-2	0.21875	2	4	6	-14	-17	-0.684575
1.83333	-0.0776384	-0.109368	-1	0.125	3	-4	14	7	4	0.984006
2	0.0234552	0.0262208	-12	0.125	3	4	29	11	-3	0.992362
1.91667	-0.00837272	-0.0153983	1	0.09375	0	-7	-15	5	3	-0.0179517
2	-0.00180327	-0.0198044	0	0.09375	13	10	28	19	4	2.61082
2	-0.00102937	0.00175217	6	-0.1875	-2	2	27	-9	3	0.222384
2.16667	-0.0534576	-0.0458293	-8	-0.09375	-9	2	7	40	4	0.789728
2	-0.0205824	0.0104223	0	0.21875	-1	11	21	8	3	1.67862
2	-0.0117532	-0.0220031	-7	0.125	1	6	8	33	3	1.67706
2	-0.0222932	-0.0864306	7	0	-1	-26	16	-15	8	-0.445991
1.83333	-0.0724666	-0.254821	21	-0.25	-2	-19	-9	23	4	-0.0494021
2.08333	-0.0346846	-0.058284	15	0.40625	5	14	0	22	11	3.34328
1.83333	0.0377914	0.124958	-10	0.09375	9	2	14	-14	8	0.838337
1.83333	-0.0107221	-0.0110174	19	0.09375	7	-4	8	4	6	1.54922
2	0.0355145	0.00335359	22	0.21875	6	-11	-2	5	7	1.4617
2	0.0101164	0.0351384	10	0.21875	6	5	23	10	4	2.22817
2	0.00829183	-0.0260738	15	0	4	5	13	13	3	1.6162
2.08333	-0.00469088	-0.00319347	4	-0.03125	-4	6	17	-21	2	-0.0765126
1.91667	-0.0221553	-0.0209972	0	0.1875	6	15	21	15	2	2.25573
2.25	-0.00402675	0.0346738	-5	-0.15625	8	21	37	-7	7	1.72486
1.75	-0.0218569	-0.0443827	18	0.03125	-4	2	9	16	2	1.19071
2.5	-0.0259209	-0.0831717	-5	0.03125	5	15	29	-3	-9	0.703241
2	0.00539649	-0.00322878	9	0.21875	6	6	10	5	13	2.37901
2.08333	-0.0533557	-0.0530046	-11	-0.0625	7	11	25	10	12	1.90269
2	0.0236732	0.0361623	-13	0.03125	-6	3	19	8	3	0.357227
1.75	-0.0047574	-0.00379281	17	0.125	3	19	17	16	0	2.38733
2	-0.00351717	-0.040448	9	0.15625	2	8	34	3	11	2.44072
1.66667	-0.052036	-0.0944778	-26	0.1875	14	8	-8	9	2	0.93672
2	-0.109364	-0.259226	-10	0.40625	5	10	39	-5	-1	1.82076
2.16667	-0.0111795	-0.0251542	4	0.25	-1	8	8	22	0	1.69057
2.33333	-0.0296952	0.0094509	3	0.09375	21	-17	32	-8	1	1.18788
2.08333	-0.0810069	-0.271635	-5	0.25	15	-1	17	-1	1	1.49558
2	-0.0661966	-0.326363	4	-0.125	5	5	32	5	3	1.27937
2	0.00307947	-0.0122393	-17	-0.15625	6	11	6	13	5	0.756835
2	-0.081631	-0.126041	-19	0.34375	11	7	20	42	6	3.0629
2.08333	-0.0118449	-0.00815287	27	0.1875	-2	17	13	-8	5	1.97515
2	-0.0216538	-0.0130934	15	0.09375	4	-5	39	16	13	2.69255
2	0.0183818	0.0380295	-17	-0.0625	7	7	-2	13	6	0.749714
1.83333	-0.0657058	-0.165698	-10	-0.15625	12	9	8	12	7	1.30102
2.16667	-0.0763529	-0.24956	3	0.0625	7	-15	0	-8	2	-0.110001
2	-0.036675	-0.107879	8	0.21875	-7	8	11	18	-1	1.31198
2.08333	0.0125801	0.00493047	4	0.09375	-1	1	16	-13	4	0.48826
1.83333	-0.0168852	0.0231902	-24	0.09375	3	19	27	16	12	2.20841
2	0.000292164	0.00787539	7	0.125	5	3	19	10	3	1.68327
2	0.0012812	-0.0242538	8	0.09375	2	8	50	14	1	2.3209
2	-0.00713998	-0.0276364	-8	0.03125	3	-1	21	14	5	1.13079
2.25	-0.00593131	-0.100265	5	0.1875	5	4	10	3	1	1.28179
1.83333	-0.0300941	-0.0553217	-9	0.09375	3	16	0	-7	5	0.812497
2.08333	-0.0305657	-0.030786	1	-0.03125	13	3	6	15	6	1.66073
1.91667	-0.0337963	-0.12095	-11	0.15625	-8	-11	21	10	2	0.0892352
1.75	-0.0542523	-0.296455	-11	-0.25	-4	20	-4	2	5	0.0185567
1.91667	-0.00490097	-0.0350614	9	-0.1875	0	7	25	-5	1	0.538281
1.91667	0.0288415	0.116378	3	0.21875	7	7	16	38	5	2.90951
2.08333	-0.00808721	-0.0453572	-22	-0.125	6	-3	-6	20	4	0.064458
1.83333	0.00144412	-0.00473113	-29	0.15625	9	-15	-18	18	4	-0.133174
1.75	-0.0154971	-0.00754203	4	0.1875	10	0	31	20	4	2.4816
2	0.00659392	-0.00294355	16	0.0625	9	-3	2	32	2	1.99255
2	-0.00834698	-0.0448758	-2	-0.1875	17	7	6	1	2	0.943834
1.91667	-0.00923238	-0.0553746	7	0.34375	4	-6	51	-24	10	1.86073
1.83333	-0.0289358	-0.0738472	-19	-0.3125	-5	16	21	1	5	-0.0267384
1.75	0.0472535	0.130595	6	-0.15625	3	-3	13	24	5	1.15376
1.83333	-0.0346022	-0.0649934	23	-0.125	3	11	-6	9	13	1.84085
2	-0.0205664	-0.115876	-19	0	6	3	54	-3	13	1.76377
2.25	-0.0613808	-0.166331	3	0.09375	4	7	44	-2	6	1.96802
2.08333	-0.00478713	0.00637434	-3	0.125	10	7	8	12	8	1.96117
1.91667	-0.0923645	-0.183205	-10	0.0625	6	10	37	1	8	1.84192
2.16667	-0.029908	-0.0447873	-17	0.0625	8	-5	15	19	4	1.02312
1.75	0.0144371	-0.0354146	-13	0.0625	6	0	0	16	-4	0.31542
1.91667	0.00596919	0.0179214	-25	0.21875	3	4	-2	-4	2	0.0724964
2	-0.0275316	-0.0591353	0	0.125	-1	15	-2	13	6	1.48321
1.83333	0.024477	0.0487732	-10	-0.03125	3	-11	0	9	7	0.113731
2	-0.00611507	0.0493509	10	-0.0625	9	18	6	11	6	2.06979
2	-0.0476159	-0.2022	-6	0.0625	3	10	19	22	6	1.91322
2.16667	-0.00427076	0.00460948	2	0.40625	6	2	0	-11	1	1.01809
2	-0.039154	-0.0592557	-7	0.28125	5	-8	38	-12	3	0.987926
2.08333	0.0253869	0.0340689	14	0.4375	5	-1	15	30	4	2.93907
2.08333	-0.0815988	-0.0979625	4	0.21875	10	2	35	22	2	2.63996
1.91667	0.0173018	0.0124392	1	0.3125	3	0	19	-2	1	1.23233
2	0.0530154	0.13293	-9	0.0625	-2	2	0	11	2	0.318955
2.16667	-0.0398311	-0.0680694	-6	0.15625	7	9	35	9	4	2.10091
2.08333	-0.0344215	-0.109819	-7	0.0625	14	8	21	-4	6	1.64031
2.08333	0.0607566	0.183804	20	0.125	17	-4	8	-7	1	1.50744
1.91667	0.065884	0.139776	4	0.15625	10	8	16	-11	6	1.61297
2	0.0115613	0.0620967	16	0.21875	7	7	28	4	6	2.56081
1.91667	0.0288282	0.0164705	38	0.0625	5	12	13	11	4	2.65946
2.08333	-0.00806646	-0.168339	-17	0.09375	8	18	2	-10	11	1.25462
2.08333	0.00933197	-0.0160939	1	0.25	7	16	-4	-13	7	1.46482
1.91667	-0.0141259	-0.00665654	-21	0.125	-5	17	6	20	6	1.18424
1.91667	0.00589085	-0.053266	1	0.4375	1	-6	5	14	4	1.53545
2	-0.0401802	-0.0473335	-9	0.03125	7	19	32	8	3	1.97846
2.08333	-0.0679331	-0.123355	-3	-0.0625	15	-1	8	9	6	1.30762
2.08333	-0.0984929	-0.216686	-28	0.1875	2	-1	19	3	4	0.461351
2	0.0198025	-0.0337901	-4	0.5	6	3	-11	7	5	1.64355
2	-0.0429584	-0.0532711	-12	0.40625	10	-3	14	15	-2	1.5387
2	0.00191987	-0.0824218	-20	0.375	5	20	27	12	-8	1.68206
2.58333	0.00536453	0.0242909	-6	-0.15625	2	4	29	0	0	0.370617
1.91667	0.0235474	0.0500926	3	0.125	-3	7	13	33	4	1.94084
2	0.0101533	0.00943806	-28	0.40625	10	5	4	30	8	2.27254
1.91667	0.0148852	0.339446	-1	-0.125	7	25	9	20	-2	1.64395
2.41667	0.00107106	0.0078706	-9	0.25	8	11	19	24	-3	2.01668
1.91667	0.0201119	0.0847948	-14	0.46875	1	11	38	11	6	2.56878
1.91667	0.0087454	-0.0143168	-7	0.375	7	5	3	22	5	2.161
2	0.0227997	0.0422368	-14	0.1875	4	12	25	9	-3	1.27691
2	-0.00496655	-0.000514465	-17	0.125	-5	7	19	-3	0	0.13939
1.91667	-0.0201834	-0.0103419	-2	0.21875	5	0	25	10	1	1.53564
2	-0.062018	0.10917	-4	0.34375	4	3	4	-6	-1	0.77449
2	-0.0593869	-0.163116	-1	0.21875	-2	6	-10	-9	5	0.393124
2	-0.00673956	-0.0310302	1	0.3125	9	5	19	5	3	2.04833
1.91667	-0.0411208	-0.0924909	-10	-0.1875	2	24	35	6	0	1.24698
2.08333	0.0737074	0.18136	-10	0.46875	10	2	8	-2	2	1.53096
1.83333	-0.00926383	-0.00976268	-4	0.09375	11	10	10	5	2	1.49503
2	-0.00488774	0.0130904	4	0.3125	11	6	23	26	4	3.0266
2.16667	-0.00839349	-0.0125957	-4	0	5	-2	15	24	8	1.58678
2	-0.00728344	-0.0515571	4	0.25	6	14	4	-1	-2	1.38012
2.16667	-0.0038786	-0.0164797	-11	0	3	6	21	9	4	1.03861
2.16667	-0.00235755	-0.0193041	0	-0.03125	8	3	2	-11	6	0.536676
2.5	-0.0115491	-0.0431159	5	0.3125	4	4	39	2	1	2.07069
2.08333	-0.00949933	0.0443111	5	0.40625	-4	4	17	-6	0	1.11056
2	-0.0431442	-0.184892	-12	-0.0625	4	-1	14	-11	6	0.0607023
2	-0.0394376	-0.203743	5	0.28125	10	2	15	9	5	2.18323
2.08333	-0.0127068	-0.0828942	-19	0.1875	2	0	0	15	3	0.626512
2	-0.0689065	-0.0893388	2	0.1875	-11	0	23	-9	1	0.173486
1.91667	-0.0441001	-0.0988308	1	0.5625	12	3	-31	8	2	1.63039
1.75	-0.0606548	-0.157936	5	-0.15625	10	5	21	7	-4	0.884642
2.16667	0.0194071	-0.00297737	-30	0.28125	6	9	25	22	4	1.8623
2.08333	0.030451	0.0091825	9	0.3125	9	0	21	7	7	2.41906
1.83333	-0.0417688	-0.0917874	-10	0.03125	-17	-6	0	4	3	-0.964346
1.91667	0.00508828	-0.0458818	-3	0.375	10	21	23	-12	-1	2.05658
1.91667	-0.0162345	-0.0312671	-19	0.25	1	4	-21	-16	5	-0.369509
2.08333	-0.0832216	-0.185759	-19	-0.3125	4	2	11	-2	1	-0.642838
2	0.0172658	0.0509834	10	-0.0625	7	8	35	4	3	1.81161
2	-0.0113512	-0.00923905	12	0.09375	23	22	38	11	-7	3.1611
1.83333	0.0321892	0.0164762	-2	0.15625	16	3	4	7	-2	1.35319
2.08333	0.0112821	0.0201147	-5	0	5	-2	4	-2	-5	-0.239794
1.75	-0.0426483	-0.180161	-1	0.15625	17.5	2.7	29.8	1.5	6.3	2.33519
2	0.00650733	0.0568053	8	0.40625	-1	9	11	9	3	2.02644
1.91667	0.0327815	0.11909	-2	0.21875	4	5	25	4	5	1.7434
1.91667	-0.0563415	-0.113006	26	-0.125	0	17	16	-9	9	1.67445
2	-0.0362845	-0.132175	-12	0.09375	10	2	6	3	-2	0.548725
2	-0.0383625	-0.0750458	-3	0	3	6	9	2	-1	0.480082
2	-0.0255798	-0.0394938	3	0.125	11	-2	21	13	-4	1.38902
1.83333	-0.0776386	-0.11024	7	-0.03125	0	5	44	3	4	1.55811
2	-0.0181213	0.0552856	-12	0.3125	5	6	28	-19	6	1.21582
2.33333	-0.0132734	-0.0343069	-5	0.1875	0	12	44	-10	2	1.45946
2	0.0579386	0.0542222	5	0.03125	3	0	11	15	2	1.14058
1.91667	0.00581072	-0.0107155	4	0.125	4	5	0	-14	4	0.589118
1.91667	-0.0632781	-0.136347	20	0.25	5	8	32	12	-1	2.55224
1.91667	-0.0323121	-0.166276	29	0.1875	0	0	6	26	0	2.0378
2.25	-0.00427346	-0.00917467	-11	-0.0625	3	-2	8	19	1	0.446009
2.16667	0.0232387	0.00971978	5	0.125	-3	2	23	35	9	2.38465
2	0.0536761	0.0908247	13	0.09375	8	6	-6	31	1	2.00647
2.08333	0.0487746	0.231411	16	0.40625	-14	-1	12	1	5	1.12199
2.16667	-0.0642874	-0.21144	2	-0.0625	2	8	19	15	4	1.4046
1.91667	0.00513298	-0.0350587	19	0	11	4	13	18	1	2.05608
2	0.00513286	-0.0027793	-13	0.4375	-5	-1	29	9	-6	0.791398
1.83333	0.00076651	-0.00779292	3	0.03125	2	3	17	12	5	1.37341
2	0.0206825	0.0437575	19	0.25	3	3	4	7	5	1.88032
2	0.0073254	0.00363944	-4	0.0625	-1	9	19	-2	3	0.836303
1.91667	-0.00666243	-0.0453115	-9	-0.25	11	14	17	-4	13	1.35604
2.08333	0.0339522	0.0361905	-25	0.125	-1	7	10	8	5	0.57684
1.83333	-0.042782	-0.0857219	-5	0.09375	2	10	18	-14	-5	0.193247
1.91667	-0.0697284	-0.136952	3	0.03125	12	24	-4	25	6	2.66053
2	-0.0126358	-0.0562271	11	0.09375	-7	8	-11	15	2	0.765839
2	-0.0212277	0.0792311	9	0	9	0	31	-11	10	1.62875
1.91667	-0.0736658	-0.0964969	-13	0.09375	2	22	27	10	0	1.63547
1.75	-0.212071	-0.381769	-8	0.03125	3	8	12	-16	7	0.519737
2	-0.0497174	-0.133586	-4	0.21875	-3	10	13	23	-12	0.780795
1.91667	0.0773394	0.137696	-7	0.3125	6	11	23	12	5	2.32688
2.08333	-0.0539195	-0.109439	10	-0.0625	5	23	31	29	4	2.98325
1.91667	-0.0113234	-0.0248302	8	0.125	6	-8	35	-12	12	1.59565
1.91667	0.00740734	0.0537796	-9	0.25	9	0	-13	-13	12	0.831396
1.75	0.00236751	0.00861823	-14	0.1875	4	-2	25	12	2	1.15425
1.75	0.00108147	0.0354432	-18	0.1875	9	3	19	-5	17	1.79157
2.33333	-0.0082776	-0.0029938	-1	-0.03125	-2	12	4	-7	5	0.442813
2	-0.122128	-0.279257	12	0.0625	11	6	15	1	5	1.86972
1.83333	0.00948804	0.0107307	-12	-0.03125	3	32	0	9	2	1.35176
1.75	0.0152314	-0.0208678	9	-0.0625	4	24	44	14	6	2.89909
1.75	0.0471795	0.0492556	2	0	-3	-1	2	6	1	0.144986
2	-0.00287526	-0.00871781	13	0.25	16	6	-2	6	6	2.39332
2	-0.0409236	-0.111387	-17	0.09375	7	21	20	26	2	2.19247
2.25	-0.0138337	-0.151284	-1	0.125	1	-3	12	-2	5	0.676835
1.91667	0.00137468	-0.00202953	3	0.3125	0	10	22	0	6	1.93806
2	-0.00452177	-0.0105433	-29	0.0625	5	8	2	-5	-2	-0.304665
2.41667	-0.0748904	-0.100708	7	0.34375	12	21	4	12	7	3.156
1.83333	0.0148502	0.0300568	11	0.09375	2	4	33	-6	1	1.30692
2.25	0.0192452	0.0236448	0	-0.25	9	8	7	-1	17	1.39424
2	-0.0245914	-0.0317117	-10	0.0625	13	9	16	10	-2	1.3604
2.16667	-0.0356667	0.00400616	2	-0.03125	9	-7	-8	-27	2	-0.660848
2.08333	-0.0187758	-0.0245847	7	0.28125	8	4	19	20	1	2.36852
2	-0.0138925	-0.00819135	13	0.375	7	10	6	39	6	3.49184
2.08333	-0.0214452	-0.0325221	9	0	11	1	-8	29	13	2.31329
2	-0.0444093	-0.17553	-23	-0.0625	-2	5	-12	6	8	-0.221578
2	-0.0236361	-0.0190456	10	0.25	1	7	6	-2	3	1.34815
2.16667	-0.0432409	-0.0800491	6	0.0625	2	2	12	1	10	1.36212
1.83333	0.0213369	0.076757	-18	0.46875	6	-8	29	21	-1	1.67952
2	-0.00121871	-0.00729181	-6	0.0625	1	6	4	28	-1	1.09318
2.58333	-0.00282033	-0.0200054	9	0.125	10	16	17	-7	3	1.92755
2	0.0310265	0.0263891	-6	0.09375	5	10	10	-9	4	0.855375
1.83333	0.0215883	0.0357696	13	0.15625	6	-3	11	-5	-2	0.81342
2.41667	0.0290032	0.0895833	-19	0.15625	3	15	14	17	2	1.45838
2	0.014412	0.0892492	-17	0.09375	5	13	8	0	-16	-0.336843
2.16667	0.013508	0.0132627	-1	0	2	10	49	18	2	2.12311
2.16667	-0.0965455	-0.129858	-4	0.125	3	23	13	20	4	2.27204
1.91667	-0.00225706	0.00757081	-13	-0.03125	5	3	2	-5	2	-0.0232426
2.16667	0.00944217	0.00768722	17	0.125	10	9	50	-2	10	3.14578
2.08333	0.0554087	0.113383	5	0.125	5	3	-4	0	5	0.980777
2	-0.0680379	-0.00944927	-5	0.09375	3	-4	15	-25	-1	-0.415702
2	-0.0392574	-0.0662378	8	0.1875	-4	-5	19	13	2	1.11885
1.83333	0.0341991	0.117844	-7	-0.09375	-2	6	18	2	2	0.303241
2	-0.0274212	-0.0946825	-19	-0.09375	1	5	21	15	12	1.16905
2.08333	0.0123386	-0.0557001	-12	-0.15625	10	1	35	11	6	1.32391
1.83333	0.0546328	0.0536368	1	0.0625	6	10	11	-4	4	1.18976
2	-0.0737378	-0.153224	-21	0.21875	0	-9	7	20	7	0.746498
1.91667	0.0404833	0.033543	3	0.1875	4	3	10	1	5	1.33185
1.75	-0.114505	-0.293978	12	0	-1	5	14	-2	7	1.11609
1.91667	-0.0371759	-0.0546635	-5	0.3125	2	10	42	14	4	2.53537
1.83333	-0.0171523	-0.0185182	9	0.28125	11	6	32	-2	3	2.39386
1.83333	-0.0162208	-0.1019	2	0.375	2	-6	21	10	0	1.44882
2	-0.0527502	-0.166453	-6	0.09375	2	9	13	2	1	0.868121
1.83333	0.0647137	0.0983239	-13	0.25	6	10	0	13	4	1.48923
1.83333	-0.0457223	-0.138742	14	0	4	0	-25	-4	12	0.668657
1.83333	3.14232e-05	0.00710499	11	0	11	9	17	14	5	2.24811
2	0.0574139	0.230601	-5	0.09375	4	3	7	-11	6	0.573457
2	-0.0228993	-0.0301158	-17	0.25	3	11	25	-8	2	1.05319
2.08333	0.00199061	0.0507776	0	0.1875	2	-7	10	-1	2	0.536764
1.91667	0.0123658	-0.00190064	19	0.3125	2	5	-2	10	4	1.93677
1.83333	-0.0289264	-0.10358	-2	0.03125	-2	6	31	5	6	1.30365
1.75	0.0699516	0.200845	6	0.03125	3	17	-2	23	2	1.76283
2.25	-0.0123108	-0.0132391	-23	0.09375	-2	2	8	0	1	-0.197915
2	-0.0479882	-0.112437	9	0.25	8	-1	0	26	5	2.19643
2.25	0.0717563	0.141407	3	-0.0625	7	-9	0	4	8	0.575801
2	0.0859817	0.154098	1	0.40625	1	7	26	3	4	2.06895
1.91667	0.0496367	0.130737	0	0.09375	4	2	15	-2	0	0.725889
2.16667	-0.0235441	-0.0473037	-10	0.03125	5	13	-4	7	3	0.84763
2.08333	-0.00924348	-0.027858	2	0.40625	4	6	17	7	10	2.50952
2.08333	-0.0165011	-0.0829614	8	0.34375	3	4	21	16	2	2.2619
1.83333	0.0208527	0.0525012	7	0.3125	7	2	-11	12	10	2.00597
2	-0.0669286	-0.124011	-14	0.09375	1	14	19	7	11	1.68869
2.08333	-0.0144948	-0.0965415	-2	0.125	6	-10	-6	-4	2	0.0194555
1.91667	-0.0145053	0.0314669	-14	0.1875	5	8	4	12	3	1.19969
2.08333	-0.0311167	-0.0300281	6	-0.0625	1	15	13	-1	2	0.999326
2	-0.112401	-0.303059	-16	0.03125	1	3	20	14	2	0.764544
2	0.00833769	-0.0101422	-1	0.125	6	13	7	20	5	2.06466
2	-0.0640702	-0.137596	-3	0.125	-2	28	36	31	3	2.97595
2.33333	-0.077584	-0.148287	5	-0.0625	9	8	7	16	10	1.98358
1.91667	0.0148512	0.0171839	4	-0.0625	6	3	6	-5	4	0.611009
2	0.00319689	0.0146579	-2	0.09375	15	5	-8	5	5	1.37106
1.75	0.0230688	0.0265857	10	0.375	-2	12	13	20	1	2.31562
2.16667	0.00142443	0.040889	3	-0.34375	9	13	17	0	4	0.893493
1.75	0.0507926	0.159187	-12	0.03125	0	-6	21	26	9	1.29154
1.75	0.0106139	0.0184187	3	0.0625	23	2	32	29	3	3.14121
2	0.0253177	0.0947437	3	0.375	6	7	17	4	4	2.1468
1.91667	-0.0131629	-0.0710726	9	0.125	8	3	23	-16	4	1.26652
2	0.021512	0.0642338	16	-0.21875	-5	25	29	9	0	1.50769
2	0.00593193	0.00716165	-2	0.46875	0	18	6	-2	11	2.35081
1.91667	-0.0321545	-0.065622	24	0	4	5	-8	12	-3	1.01003
2	0.0623324	0.21169	-24	0.0625	14	7	21	2	5	1.27524
1.91667	-0.0457283	-0.122446	-18	0.03125	9	4	20	14	1	1.08781
2	-0.00983152	-0.0196895	-8	0.15625	3	1	19	16	4	1.42265
1.66667	-0.0404084	-0.133682	4	0.4375	7	21	27	20	2	3.43031
2	-0.0115004	-0.124341	-12	0.09375	4	8	19	2	6	1.21034
1.91667	-0.058301	-0.0552266	0	0.09375	-11	4	32	-13	2	0.205937
2.08333	0.0425483	0.0663241	-7	0.03125	1	7	15	-7	4	0.549709
1.91667	-0.03346	-0.0771999	1	0.34375	0	-7	0	-12	0	0.134427
1.83333	-0.0214319	-0.0232649	14	-0.0625	5	4	-2	27	5	1.69404
1.83333	-0.0131163	0.0249875	6	0.25	5	-8	6	12	3	1.29755
2.08333	-0.0395223	-0.179994	-14	-0.09375	10	6	35	-9	7	1.0632
2.08333	-0.0202678	-0.0156871	4	0.25	5	-2	9	11	3	1.50208
1.75	-0.00385138	0.00172955	-1	0.03125	3	3	32	-18	1	0.502644
1.75	-0.00109108	0.0319626	-5	0.3125	2	5	14	13	2	1.61087
1.91667	-0.120386	-0.283119	10	0.40625	9	2	6	-8	0	1.52776
2	-0.0129538	-0.037218	-3	-0.09375	8	-10	23	36	5	1.60215
2	-0.0372536	-0.0448211	7	0.28125	11	2	33	0	-1	2.02456
1.83333	-0.0233387	-0.0832881	-11	-0.03125	6	7	23	13	4	1.31964
2	0.0257075	0.0149266	4	0.09375	14	12	15	-9	4	1.74451
1.91667	-0.0901939	-0.275383	4	-0.03125	12	3	17	17	-2	1.48115
1.91667	-0.00373001	-0.0165132	-9	0.21875	1	5	42	33	8	2.80511
1.91667	-0.018776	-0.0195247	-10	0.375	10	-4	13	0	4	1.39816
2.08333	-0.0603441	-0.044233	-1	0.34375	8	0	12	1	5	1.68604
2.16667	-0.0299253	-0.0865252	-6	0.0625	8	-6	-4	0	8	0.564605
2.33333	0.00171321	0.000424987	1	0.3125	6	23	38	11	5	3.26553
2.75	0.000506411	0.00216087	-7	0.03125	10	17	25	1	6	1.94014
1.91667	-0.0213056	0.00398033	5	0.0625	8	16	28	-7	-2	1.51193
2.08333	0.0333484	0.0779485	35	0.5625	-1	20	25	4	13	4.23195
1.83333	-0.00109792	0.00541654	0	-0.40625	6	5	16	19	3	0.712169
2.08333	0.00443907	0.00082417	-3	0.15625	4	-2	23	2	3	1.10103
2	0.0291534	0.0639598	-6	0.0625	5	-1	19	-5	1	0.499964
1.91667	-0.023688	-0.115143	-19	-0.0625	4	0	-4	10	4	0.0331159
2	0.0296585	0.0710664	0	0.09375	-1	-9	27	-9	7	0.545562
1.91667	-0.0337957	0.0044135	-1	0.21875	11	-5	13	9	1	1.39555
2.25	-0.0137547	-0.0158199	17	0.4375	-9	3	6	13	12	2.27416
1.91667	-0.0337621	-0.122392	-13	0.21875	4	7	23	21	7	2.11375
1.83333	0.016243	0.00226145	3	0.125	3	4	19	17	0	1.53612
1.83333	0.0147783	-0.00585337	15	-0.125	-5	5	2	21	3	0.90903
2.08333	-0.0318956	-0.0519867	5	0.34375	2	7	-3	11	0	1.47302
2	0.109001	0.213618	-13	0.21875	6	8	0	-1	4	0.937588
2	-0.0363529	-0.0335377	-11	0.0625	4	-7	5	16	7	0.793676
1.83333	0.0738686	0.158513	-2	0	-1	-11	29	-11	-2	-0.352976
1.91667	-0.00725383	-0.0370551	-1	0.15625	5	8	38	-21	3	1.21238
1.83333	-0.0311152	-0.0642899	-39	0.1875	-1	10	25	-4	1	0.167986
2	-0.00375764	-0.00323902	3	-0.0625	3	30	19	3	5	2.00855
2.16667	0.0254744	0.111734	6	0.3125	3	-7	10	18	2	1.5639
2	0.00342296	0.0381827	-2	-0.125	8	-1	13	17	3	1.0059
1.75	-0.0271589	-0.103274	9	0.46875	3	0	13	-18	8	1.60692
2	-0.0109443	-0.00692729	-9	0.21875	0	16	11	0	7	1.48456
2	-0.0978703	-0.250567	7	0.25	4	9	14	20	0	2.12244
1.91667	0.0308426	0.123154	-12	0.09375	8	5	30	23	9	2.33204
2.16667	-0.0107182	-0.042113	20	-0.09375	5	19	11	-1	11	2.16326
1.83333	0.0150452	-0.0174586	3	0.125	-2	-26	16	2	4	-0.0859213
2	0.0282302	-0.00252305	12	-0.15625	9	-3	6	15	2	1.01299
2.08333	-0.0165877	-0.0222019	6	0.28125	5	1	14	0	-9	0.768099
2.08333	-0.0390671	-0.15567	0	0.375	4	2	16	10	0	1.69007
1.91667	-0.0665411	-0.129568	20	0.34375	8	7	34	2	4	2.91981
2	0.134713	0.252341	15	0.375	13	6	19	13	4	3.07823
1.83333	0.00923427	0.139429	-17	-0.03125	2	0	21	-2	2	0.0961722
1.91667	-0.0770386	-0.156756	-27	0.0625	11	4	4	33	8	1.67784
1.75	-0.0589826	-0.217142	11	0.125	1	15	8	6	4	1.74845
1.91667	-0.0129836	-0.0281769	-12	-0.03125	-8	3	17	3	-3	-0.408949
2.33333	0.0228038	0.00120726	7	0.15625	5	10	7	-11	-3	0.769108
2.08333	0.0227786	0.108235	4	0.28125	2	9	0	19	0	1.68809
2	-0.0133195	-0.102601	13	0.25	2	6	15	-6	1	1.38537
2	0.0449725	0.113393	-10	0.28125	5	-9	0	9	0	0.5101
2	-0.0250144	-0.0987191	-6	0.125	5	5	-2	-12	5	0.458039
1.75	-0.0532102	-0.130339	-6	0.375	7	15	34	16	4	2.96837
2	-0.0486879	-0.103973	-11	0	4	8	7	12	8	1.20687
2.08333	0.00301717	-0.0255524	-1	0.21875	4	11	25	17	9	2.623
1.91667	-0.0274369	-0.0140701	-1	0.1875	-1	-4	13	20	3	1.21446
1.91667	-0.0219464	-0.0883525	-1	0.21875	5	9	6	-22	5	0.806925
2	0.00306658	0.0406558	-3	0.0625	1	8	31	-11	4	0.973258
2	-0.0610284	-0.19824	-7	-0.03125	6	6	27	-13	0	0.457538
2.08333	-0.0169048	-0.0419635	-21	0.125	7	9	54	4	-1	1.58491
2	-0.00295917	-0.00167791	15	0.21875	0	7	21	15	-4	1.74159
1.91667	-0.0693996	-0.077752	11	0.21875	8	7	21	-11	1	1.58337
2.08333	-0.0825623	-0.298141	1	0.28125	5	8	0	10	0	1.45828
1.75	0.0335813	0.0603975	-3	0.1875	0	4	14	10	6	1.42312
2	-0.0306337	-0.115942	-8	0.03125	-7	26	28	9	-4	1.07644
2	-0.00905598	0.0514806	2	-0.03125	10	2	19	32	6	2.27088
1.83333	-0.0576766	-0.163614	1	0.34375	6	18	4	-11	5	1.78795
2.08333	-0.027022	-0.0923608	-9	0.21875	14	1	0	12	2	1.4394
1.83333	-0.0606678	-0.214608	16	0.1875	12	0	16	15	1	2.24733
2.16667	-0.00759245	-0.000397834	-10	0.0625	8	3	31	9	3	1.48116
2.08333	-0.0149491	0.152812	-7	0.125	-4	15	6	-8	4	0.576755
2.08333	-0.00454361	-0.0135724	4	-0.0625	4	-9	27	-5	5	0.565178
1.83333	-0.0182555	-0.0476211	-3	0.28125	17	5	6	6	11	2.53278
1.83333	0.0394608	0.0446923	7	0.5	3	1	4	13	1	1.9469
1.83333	-0.0674361	-0.122925	-1	0.125	4	-4	14	13	1	1.02434
2.16667	0.0400339	0.0733135	3	0.40625	8	6	19	-1	3	2.10798
2.08333	-0.0166114	-0.122222	11	0.1875	3	5	10	-12	6	1.24419
2.08333	-0.0309953	-0.0587495	1	0.6875	7	0	-2	19	2	2.4604
2.16667	0.00722429	0.00790967	1	0	9	16	12	-17	6	1.19461
1.75	0.00457719	-0.0338621	10	0.125	5	-3	19	13	8	1.93636
2	-0.0140841	0.133859	33	0.125	8	-10	14	-7	0	1.23554
1.91667	0.0469074	0.168499	-8	0.15625	1	7	15	-9	3	0.665309
1.75	0.0027481	-0.00585435	19	0.15625	5	3	53	17	3	2.97717
1.75	-0.00492669	-0.0273577	8	-0.28125	-6	12	19	3	7	0.683436
2.08333	-0.00788064	-0.0295161	2	0.1875	5	0	-8	10	5	1.13275
2.16667	-0.144537	-0.264551	-1	0.25	-2	-5	23	13	5	1.38562
1.91667	0.00169966	0.055882	-1	0.15625	5	4	25	11	2	1.67071
1.91667	-0.100904	-0.282942	21	0.3125	-5	11	7	-10	9	1.77215
2	0.0195969	-0.031019	5	0.15625	13	17	23	-2	3	2.34871
2.08333	-0.0187546	-0.0252756	16	0.5	16	-2	-13	-10	4	1.87426
1.83333	0.00117884	0.061102	-1	0.40625	3	2	2	-16	1	0.684792
1.91667	0.00346305	-0.0062805	-19	0.03125	12	-7	29	32	1	1.51971
1.75	0.000500769	0.145807	15	0.125	5	26	0	23	10	3.16673
1.75	-0.0308212	-0.192005	3	0	9	26	6	14	4	2.28077
2.08333	-0.0508358	-0.137453	6	0.1875	-3	0	13	2	11	1.41239
1.83333	0.00137887	0.0286169	-1	-0.15625	0	13	-2	-7	5	0.19226
1.91667	0.031043	0.0593175	6	0.1875	7	1	19	13	3	1.90227
1.83333	-0.02306	-0.0648587	5	-0.09375	0	5	58	-6	5	1.46477
2	-0.0244097	-0.0660297	6	0.34375	14	5	12	16	11	3.16744
1.91667	-0.0115663	-0.00304618	-9	0.125	5	13	34	-3	9	1.94253
1.91667	-0.00304048	0.000564183	4	0.75	9	1	-23	-5	8	2.03472
2.08333	0.0355179	0.0755174	17	0.21875	8	-10	-6	-5	11	1.3394
1.91667	0.0480015	0.108847	-4	0	1	3	18	-16	7	0.397439
2.08333	-0.00880645	-0.00681034	1	0.125	5	1	3	5	7	1.21959
2.16667	-0.129517	-0.227356	-11	0.28125	6	3	23	-10	9	1.46081
2	-0.00789848	-0.0236052	12	0.15625	1	8	21	11	7	2.18425
2.08333	-0.0290795	-0.0698941	-32	-0.03125	9	5	19	-1	9	0.663931
2.5	-0.0502408	-0.0697768	17	0.28125	3	0	0	-1	11	1.83565
2.41667	-0.00497747	0.0238149	7	0.03125	-9	12	6	-22	10	0.342964
2.08333	0.0101767	-0.0704296	8	0.0625	17	-6	6	10	1	1.44765
2.08333	0.0233684	0.0106423	-11	0.1875	2	19	21	16	21	3.12629
1.83333	0.000426394	-0.00142176	-13	-0.09375	8	9	4	3	8	0.868001
1.83333	-0.0714327	-0.0736268	14	0.3125	0	4	6	29	2	2.27115
2.33333	0.0131349	0.00217755	2	0.4375	9	11	17	13	12	3.31172
1.91667	-0.0019371	-0.00870765	2	0.34375	3	0	25	16	-8	1.42027
1.83333	-0.0228578	-0.0672772	4	-0.03125	-1	-12	25	13	2	0.570422
2	-0.00716366	-0.00458406	-15	0.21875	9	0	0	1	1	0.610612
1.91667	0.0209073	-0.0158869	-20	0.21875	8	10	23	-3	11	1.78585
2	0.00026811	-0.0143688	10	0.09375	1	20	-2	8	10	2.06493
1.83333	0.000395581	-0.00531609	-5	0.0625	7	3	8	18	7	1.59341
1.91667	-0.00721294	-0.00291006	-10	-0.125	2	3	43	11	2	1.0349
2	-0.0171067	-0.0160087	4	0.21875	4	-5	58	24	-3	2.30857
1.83333	-0.000294478	-0.0373045	3	0.28125	15	8	9	-10	8	2.10667
1.83333	-0.0666692	-0.107366	5	0.15625	15	8	13	8	5	2.32295
2.08333	0.00774375	-0.000106778	-16	-0.09375	6	22	10	-2	10	1.27612
1.91667	-0.0106267	-0.0165793	-13	0.40625	8	9	26	-28	2	1.09382
1.91667	-0.0649546	-0.127956	-6	0.53125	12	-1	36	-3	-1	2.12412
2.16667	-0.0633188	-0.0891721	-1	0.21875	3	4	8	7	5	1.41522
1.75	0.00287428	0.00821943	8	0.4375	8	-11	19	19	12	2.81727
1.91667	0.0210203	0.0169783	-6	0.09375	9	19	-8	11	6	1.72635
2.25	-0.043796	-0.0351962	-11	0.25	14	0	23	4	0	1.53703
1.91667	0.0327876	-0.0434755	23	-0.40625	14	8	11	4	4	1.33879
1.91667	0.00155835	-0.018953	13	0.03125	11	12	11	17	12	2.87442
2	0.00260847	0.0130565	6	0.1875	1	0	17	32	4	2.14383
2.16667	-0.00708435	-0.00571808	13	0.40625	10	8	19	4	-1	2.44147
1.91667	-0.0349313	-0.0621376	-9	0.15625	3	-4	11	15	2	0.889981
2	-0.0112399	-0.0219543	-5	0.125	9	14	19	-11	6	1.54919
2.08333	-0.0104292	0.0401081	-11	0.0625	6	13	2	7	6	1.24867
1.75	-0.0655291	-0.0144992	14	0.375	9	14	17	28	8	3.79719
2.08333	0.00454723	0.000445371	-22	0.09375	-2	6	12	20	4	0.834603
1.91667	0.031607	0.0191856	-18	-0.03125	9	-6	27	-2	2	0.32232
2.08333	-0.0711535	-0.178521	16	0.375	11	5	13	13	4	2.84165
2.08333	-0.0409617	-0.0536628	-16	0.34375	4	9	-2	-9	3	0.720164
1.83333	0.0176678	0.0636093	-8	0.15625	1	8	14	-25	2	0.149202
2.16667	-0.0110701	-0.00731243	3	0.5	1	6	32	21	4	2.93515
2.08333	0.00307518	-0.0203018	-13	0.03125	-3	23	19	12	-2	1.05901
2	-0.0641025	-0.0838091	-3	0.25	10	13	8	11	1	1.98331
2.41667	0.0113995	0.104704	18	0.40625	4	17	17	16	9	3.53766
2.08333	-0.0249772	-0.0339599	-7	-0.21875	7	-1	17	16	-2	0.373026
2.16667	-0.0599996	-0.131093	-7	0.40625	1	-2	6	-10	1	0.539799
2	-0.0152678	-0.0594439	10	0.3125	9	-1	27	20	1	2.54325
1.75	0.000806146	-0.00528022	-11	0.03125	9	7	21	-12	2	0.700058
2	0.00591993	-0.0822191	9	0.21875	6	9	27	-6	6	2.08823
2	0.0111038	-0.0129085	4	0.21875	3	4	21	-12	12	1.69246
1.75	0.0460312	0.150223	-13	0.21875	5	8	11	7	5	1.41461
2.5	-0.0243312	-0.0606111	10	0.15625	8	13	27	0	7	2.47033
1.91667	0.0253992	0.0473571	-11	0.0625	3	2	11	0	14	1.16772
2	0.10166	0.0566024	-5	0.21875	-9	8	21	16	-6	0.713771
1.83333	0.000929641	0.0352163	-12	-0.09375	2	6	6	11	-1	0.201043
2.25	0.0612319	0.229039	45	-0.3125	0	6	43	-12	8	1.77955
2	-0.0129099	-0.0190672	1	0.0625	15	0	9	4	2	1.33711
1.83333	-0.150715	-0.315733	-5	0.1875	10	1	14	10	0	1.38743
2.08333	0.0795178	0.111726	3	0.15625	-4	5	10	29	-1	1.3916
1.83333	-0.0658715	-0.129416	-1	0.15625	12	5	16	10	1	1.77856
2	0.0442992	0.0395846	0	0.53125	8	-2	8	-1	2	1.70284
1.91667	0.00910847	0.00546384	-9	0.21875	-2	-1	8	23	3	1.11733
2	0.00887041	0.00598893	10	0.1875	-17	-4	-19	14	7	0.103558
2.5	0.00116827	-0.0729009	-32	0.1875	-2	2	25	-5	7	0.345116
1.91667	-0.000949499	-0.0355096	5	0.125	6	13	-2	12	9	2.04562
2.16667	-0.0649641	-0.0877581	-3	-0.0625	2	-5	42	5	-4	0.481056
1.75	0.00437884	0.00547144	22	0.28125	9	5	10	-4	3	2.07637
1.83333	0.0172217	0.125541	12	0.25	-4	1	-2	30	13	2.32077
2	-0.0384306	0.0485732	-13	0	9	6	11	-14	2	0.277487
2.25	0.0390881	0.0229127	8	-0.03125	-6	3	44	41	-7	1.64453
2.08333	-0.0612828	-0.165265	5	0.21875	4	5	21	-14	14	1.87096
1.83333	-0.168652	-0.343002	20	0.1875	8	3	13	5	2	1.96832
2.08333	0.0398017	0.20868	-4	0.03125	-2	5	10	15	2	0.821573
2	0.00285387	-0.0176648	29	0.03125	12	1	26	13	8	2.87897
1.91667	-0.00606843	-0.05905	9	0.1875	9	-8	0	11	7	1.53778
2	-0.0436441	-0.136349	2	0.1875	10	2	36	16	5	2.55289
2	0.0516937	0.141938	-5	0.0625	4	-5	6	8	6	0.747848
1.83333	-0.0808756	-0.11568	9	-0.15625	10	-11	25	17	6	1.39111
2	-0.020074	-0.0820258	8	0.125	4	-2	6	13	3	1.28981
1.91667	-0.0685664	-0.156961	6	0.03125	0	5	19	22	2	1.57556
2.41667	-0.0618519	-0.148455	-3	0.09375	4	-6	21	7	7	1.17428
2	0.0298847	0.173613	-23	0	10	3	13	-6	7	0.542842
2.08333	-0.00296876	0.0147111	5	0.46875	5	11	-2	10	5	2.33598
2	0.00955844	0.0148766	-10	0	5	19	54	9	-3	1.90368
1.91667	-0.0253491	-0.0948521	-3	0.1875	9	19	27	-2	10	2.59834
1.83333	0.0183597	0.0673692	0	0.21875	6	11	29	-23	5	1.40849
1.75	-0.0152713	-0.141081	-8	0.15625	0	1	26	18	9	1.78779
2.33333	-0.0178363	-0.0056296	13	0.3125	12	10	21	18	5	3.24463
2.25	-0.00591751	0.0393286	-21	-0.15625	1	8	6	-4	2	-0.394806
2.08333	-0.0100699	-0.00109945	-5	0.03125	-10	6	0	-2	-2	-0.524158
1.91667	-0.0307926	-0.00805269	-12	0.0625	10	8	10	16	4	1.54433
2.08333	0.0115581	0.0305038	12	0.28125	0	6	9	-16	1	0.905585
2.08333	-0.0477985	-0.160762	-11	-0.03125	8	-2	-6	-18	-5	-0.990768
1.83333	0.0172529	0.0275017	6	0.28125	-5	15	25	21	2	2.31847
2	-0.00999549	-0.0825345	-10	-0.15625	-11	28	40	-8	4	0.752238
2	-0.0341225	-0.156485	0	0.03125	8	4	8	0	-8	0.285493
2.08333	0.0160912	0.0241903	17	0.3125	4	4	8	4	-3	1.54589
2	0.00630921	0.0174248	16	0.40625	-3	-2	6	0	8	1.66624
1.75	-0.0219145	-0.0690907	10	0.34375	5	-13	-5	8	5	1.18901
2.58333	-0.0639354	-0.206396	-11	0.09375	2	-1	17	16	-7	0.364876
2	-0.00849921	-0.026772	-7	0	6	-4	23	8	4	0.932952
2.08333	-0.0367259	-0.187921	3	0.53125	1	-1	8	-5	-6	0.854187
2.08333	0.00678715	0.00778109	16	0.375	6	18	25	1	1	2.78718
2	0.00254018	-0.0189387	-14	0.34375	-4	11	21	11	1	1.39098
1.91667	-0.0979776	-0.103528	-18	-0.21875	10	-8	12	14	-1	-0.124812
2.08333	0.0183903	0.0483827	2	0.15625	3	7	3	-11	4	0.777991
1.75	-0.0249788	-0.152949	-19	-0.09375	5	-12	-8	-16	-3	-1.7112
1.91667	0.0213033	-0.0100267	16	0.15625	3	0	17	-4	7	1.56605
1.83333	0.00130342	0.000419317	5	0.0625	14	3	12	-12	5	1.28114
1.83333	-0.019999	-0.0631475	-6	0.09375	16	1	25	-2	6	1.71383
2	0.00756535	0.0262586	-11	0.3125	15	4	-2	-6	4	1.29892
1.91667	0.0117743	-0.0412305	-2	-0.09375	2	4	36	26	-3	1.33046
2	-0.037863	-0.022907	16	0.28125	6	11	14	-3	6	2.29258
2.5	-0.0864844	-0.246337	22	0.09375	12	5	27	6	2	2.41989
2	0.0177797	0.0799172	6	0.09375	7	3	25	4	-2	1.33049
2.16667	-0.0595207	-0.0934348	7	0.09375	-2	6	2	0	1	0.60599
1.91667	0.000186392	0.0539752	4	0.40625	3	1	21	0	8	2.07918
1.83333	0.0257697	0.0523319	12	1	16	10	42	10	1	4.81752
2.08333	-0.0207321	-0.084826	-7	0.0625	5	3	29	9	5	1.49143
2.25	-0.08471	-0.170695	-12	0.4375	6	-9	13	3	6	1.30349
2.33333	0.0568276	0.0974342	8	0.21875	17	4	30	1	4	2.57072
1.83333	-0.00291694	-0.00193211	3	0.21875	2	7	21	25	1	2.13359
2	-0.0248214	-0.149132	-18	0.59375	-7	3	17	-13	-6	0.140703
1.91667	0.00897015	0.003658	0	0.15625	6	13	-14	-14	0	0.407815
1.83333	-0.125977	-0.38136	6	-0.125	-18	17	32	0	5	0.604714
2.08333	0.0081004	-0.014508	-8	0.0625	-1	10	19	8	5	1.18752
2	0.00585971	0.00513188	-17	0.09375	8	-2	23	-3	0	0.472594
2.25	-0.0434556	-0.229243	-21	0.03125	-1	1	23	10	3	0.467125
2.16667	-0.10241	-0.224127	-2	0.21875	13	23	50	-12	0	2.60512
1.83333	0.0162895	0.0209283	-1	0.3125	2	7	19	8	6	1.99492
2	-0.0619586	-0.232375	-4	0.03125	4	17	57	5	0	2.13208
2.16667	-0.0338704	-0.0759178	0	0.09375	11	-2	25	5	1	1.40387
1.91667	0.0232335	0.045707	-11	0.09375	1	8	25	11	14	1.97248
2.16667	-0.0149715	0.0123466	6	0.125	1	-2	23	10	6	1.54078
1.83333	-0.0731753	-0.104032	35	0.03125	0	-2	-12	15	3	1.27803
2	0.0734753	0.123474	-15	-0.0625	7	3	25	-5	1	0.377636
1.91667	-0.0244499	-0.0294366	16	0.59375	1	4	11	2	1	2.21231
2.25	0.00874324	0.115035	-7	0.15625	5	9	46	15	10	2.75324
2.08333	0.00340072	0.0216664	-20	0.15625	1	5	27	-16	3	0.323624
2	-0.00676539	-0.0531689	-39	-0.125	1	14	37	11	5	0.700577
2.08333	0.000582929	-0.0877367	11	0.15625	2	6	-2	17	1	1.45755
2.08333	0.00638635	-0.0512658	8	0.15625	3	3	17	11	5	1.78653
1.83333	-0.0536977	-0.0756457	-7	0.15625	9	5	17	2	2	1.32016
2.16667	-0.00861865	-0.0365762	0	0.28125	6	5	23	17	4	2.30506
1.91667	-0.011726	-0.00512684	-6	-0.03125	-1	12	23	15	-12	0.35206
2	-0.0772695	-0.17636	-2	-0.03125	3	-6	-8	-16	5	-0.518285
2.16667	0.00250441	-0.00706343	-19	-0.15625	3	3	6	-1	2	-0.340621
2	-0.0283281	-0.045738	-5	0.0625	6	6	6	23	5	1.6362
1.83333	0.0109999	0.0260894	15	0.46875	8	8	19	13	5	3.16145
2	0.00959673	-0.0162208	13	0.09375	7.4	10.1	17	9.9	5.5	2.26833
2.08333	-0.0162401	-0.0195205	-11	0.15625	1	8	19	-2	3	0.913851
1.83333	0.0193881	-0.0280561	23	0	-7	28	23	11	6	2.46627
2.25	0.0176615	0.0142642	-4	0.28125	1	2	27	-14	4	1.01146
2.08333	-0.0405949	-0.110153	8	0.0625	2	15	17	12	5	2.01565
2	-0.015021	-0.0667887	-14	0.21875	0	5	31	-7	3	0.909081
1.75	0.0228471	0.00477545	2	0.375	11	-9	23	-6	5	1.66881
1.83333	-0.0390032	-0.0742275	14	0.4375	15	7	23	24	0	3.47954
2.08333	0.0274351	-0.0163525	-6	0.15625	3	-1	17	2	4	0.946865
2.08333	-0.00396194	-0.0811815	0	0.53125	7	0	33	3	6	2.61526
2	-0.00143897	-0.000696035	-11	0.25	19	-4	10	13	7	2.06543
2	0.000205474	-0.00516212	0	0	11	4	17	15	2	1.61922
1.83333	0.0198019	0.0713172	-6	0.28125	3	16	29	13	6	2.54009
1.91667	-0.035362	-0.0991195	2	0.5	7	5	2	-5	4	1.78084
2.08333	-0.0324674	-0.0406454	-10	-0.21875	6	5	25	15	-5	0.419911
2.33333	-0.017611	-0.0654339	0	0.125	8	13	31	24	4	2.74768
2	0.0112145	0.0461061	1	0.09375	1	7	17	17	1	1.45034
1.83333	-0.0927069	-0.116052	-8	0.5	6	0	0	10	5	1.74586
2.08333	-0.00372663	0.0204157	-22	-0.21875	3	14	29	-2	-2	0.0624786
2	0.00055835	0.00955397	-11	0	1	-3	19	-9	-2	-0.339482
2	-0.0385484	-0.0947701	14	0.125	6	-8	13	11	-1	1.16197
2.08333	-0.000992381	-0.0030622	13	0.28125	7	5	8	26	3	2.58244
2.41667	-0.0346745	-0.0724856	-12	0.25	13	16	69	-7	14	3.56242
2.41667	0.0139138	-0.111572	-5	0.1875	8	11	2	-6	15	1.86883
1.91667	-0.00690022	-0.00245063	3	0	15	-5	23	18	7	2.08607
1.83333	0.0891743	0.141221	-29	0.28125	12	6	8	-1	-2	0.673221
2	-0.0547469	-0.107915	15	0.25	6	15	8	0	10	2.56076
1.83333	-0.00298365	-0.0104055	-3	0.28125	17	9	21	15	5	2.88746
[truncated: 950 more rows]

## Sheet: Delta_standardized
meanFD_Delta_z	stdFD_Delta_z	RAVLT	LMT	PicVocab	Flanker	Pattern	Picture	Reading	PC1
-1.29531	-0.352962	1.0025	1.09384	0.376638	-0.720268	1.6355	0.581172	-1.02779	0.621644
0.169076	0.972276	0.267334	-0.91153	-0.125546	1.20045	0.639979	-0.747221	0.440482	0.134068
-0.0585501	0.295485	-1.13617	0.729224	0	2.04076	-0.284435	-1.16234	1.6151	0.413222
-2.86052	-4.10853	0.802003	1.09384	0.627729	0.960358	0.782197	1.41142	0.440482	1.4007
-0.350864	-0.240483	0	1.82306	0.376638	0.240089	1.49329	-0.166049	0.146827	0.853949
-0.209958	-1.09485	-0.200501	-0.91153	-0.125546	1.80067	2.06216	-0.91327	0.440482	0.368464
0.00252129	-0.075466	0.267334	-0.364612	-1.12991	0.240089	1.99105	0.747221	-0.440482	0.168295
0.272044	-0.0320215	0.868837	0.729224	0.753275	1.44054	1.6355	2.32469	-0.587309	1.55152
0.158944	0.0198472	-0.401002	0.546918	0.878821	-0.120045	1.49329	-0.830245	0.880963	0.562089
-0.495861	-0.568194	-0.467835	-0.364612	1.12991	1.0804	0.426653	2.40771	0.587309	1.09625
-0.630098	-1.38709	-0.668336	1.09384	-0.125546	0	1.13774	1.49444	0.293654	0.691566
0.0587744	-0.0301319	-0.73517	0.182306	-0.251092	0.240089	0.426653	0.166049	0.440482	0.0801278
-0.157362	0.00681132	1.40351	0.182306	0.753275	0.600224	0.568871	-0.249074	1.46827	1.16047
0.303108	0.233641	0.935671	1.09384	0.878821	1.80067	1.20885	0.581172	1.02779	1.71839
0.293099	1.19285	0.334168	1.64075	0.627729	1.44054	1.06663	2.65678	1.02779	2.00524
-0.6643	-1.08744	-0.200501	2.18767	2.13428	0.360134	0.142218	1.32839	0.146827	1.44982
0.0358608	-0.512837	-1.0025	1.27614	-0.125546	2.64098	1.91994	0.996294	1.6151	1.57352
0.498392	0.707056	-0.868837	0.729224	1.88319	1.32049	0.142218	0.996294	0.293654	1.03469
-0.328472	-0.111389	0.534669	0	-1.00437	1.44054	0.711088	1.99259	0.440482	0.875027
2.29429	2.51659	-0.267334	-0.364612	0.502184	0	0	-2.24166	1.46827	-0.134796
-0.178674	-0.567925	0.0668336	0	-0.251092	1.0804	0	0.581172	1.17462	0.621755
2.97029	1.94714	-0.401002	1.45845	1.00437	1.0804	1.49329	0.747221	-0.146827	1.12682
-0.829784	-1.14274	3.67585	0	1.12991	-0.240089	1.06663	0.498147	0.440482	1.6028
0.0225525	0.536034	-0.133667	0.364612	0.125546	0.240089	0.142218	0	0.440482	0.278616
1.494	0.589618	0.668336	2.73459	1.25546	0.120045	-1.20885	-0.581172	-0.293654	0.708077
0.946883	1.88842	-0.73517	2.36998	0.125546	-0.720268	1.49329	0.830245	1.17462	1.04761
0.0149838	0.0428159	-1.13617	0.729224	-0.125546	-0.360134	0.924415	-0.498147	-0.146827	-0.199051
-0.215822	0.318275	-0.334168	1.82306	1.25546	0.600224	-0.142218	1.49444	0.293654	1.17756
-1.06999	-1.27879	-1.13617	2.36998	0.125546	1.44054	-0.568871	1.24537	1.76193	1.24326
0.86217	1.38626	-0.0668336	0.729224	0.251092	2.16081	3.55544	-0.166049	2.64289	2.00719
-1.46062	-1.31269	0.334168	0	-0.251092	1.56058	2.13326	0.91327	0.146827	0.985336
0.294203	0.0176073	1.67084	0	1.75764	0.960358	2.84435	1.16234	0.440482	1.98977
-0.0945829	0.0825996	1.40351	0.729224	1.12991	1.32049	2.13326	-0.166049	-0.587309	1.28367
-1.54119	-2.04575	-1.47034	3.64612	1.00437	3.4813	2.27548	0.830245	0.734136	2.25469
0.301088	0.419033	-1.33667	2.00537	1.381	0	0.782197	-0.249074	0.440482	0.696884
1.4085	1.13367	-0.601502	0.182306	1.75764	0.480179	2.06216	0.415123	0.734136	1.12579
-0.548481	-0.47184	-0.334168	0.729224	0	0.240089	1.13774	1.66049	0.880963	0.96934
2.04476	1.1381	0.802003	1.64075	0.878821	-0.240089	1.70661	0.249074	0.734136	1.34179
-0.442734	0.157318	2.13868	1.45845	-0.125546	2.16081	0.284435	1.32839	0.440482	1.75448
-0.187226	-1.20252	-0.467835	0.182306	-0.878821	-0.960358	1.13774	0.996294	0.146827	-0.009804
0.354365	-0.375441	-0.133667	0.546918	0.376638	0.960358	-2.34659	0.664196	-0.293654	0.00920979
-0.797437	-1.1747	1.06934	0	0.125546	0.360134	0	0.747221	1.02779	0.824331
-1.54222	-0.61315	0.534669	1.27614	1.75764	0.600224	0.497762	1.66049	1.17462	1.79767
0.87851	0.0389692	-1.73767	-0.182306	1.50655	-0.480179	0	-0.0830245	0.440482	-0.0865094
-0.0754201	-0.0911693	-0.133667	1.64075	0.627729	1.80067	0.639979	-1.07932	0.146827	0.784253
-0.301359	-0.100891	-0.401002	-0.364612	-0.753275	2.88107	1.06663	0.581172	0.293654	0.612754
-1.02124	-0.36381	-1.33667	2.36998	0.376638	0.120045	1.35107	0.830245	-0.440482	0.661699
-0.539827	-2.05001	1.203	1.45845	0.376638	0.960358	0.284435	2.24166	0.440482	1.61703
-0.579177	-0.299995	0.401002	-0.546918	-0.753275	0.960358	1.06663	0.747221	0.440482	0.465509
0.554883	0.268601	0.200501	2.73459	0.753275	0	0.639979	2.82283	0.440482	1.76661
-0.275417	-0.293805	0.267334	-0.546918	1.25546	-2.88107	-0.426653	1.82654	-0.587309	-0.137164
0.0289281	-0.460375	0.401002	1.82306	0.502184	1.20045	1.77772	-0.332098	0.734136	1.35544
0.0689568	-0.00590698	-0.668336	1.45845	0	0.120045	1.77772	-0.332098	0.587309	0.616488
0.26356	-0.841789	0	-0.364612	-0.125546	0.720268	2.98657	1.57747	-0.146827	0.914362
-0.160868	-0.331084	-0.935671	1.45845	-1.12991	0.120045	3.27101	0.830245	0.146827	0.687568
-0.938933	-0.674896	0.133667	1.82306	1.12991	0.840313	0.782197	0.332098	0.440482	1.26055
0.0870745	0.0733751	-0.802003	2.36998	0.753275	0.840313	1.20885	0.249074	1.02779	1.27776
0.177172	0.0545042	-0.467835	1.09384	0.376638	0.960358	0.853306	0.91327	0.734136	0.996665
-1.16238	-0.544821	0.868837	0.182306	0.376638	1.20045	0.924415	0.249074	1.46827	1.23071
-0.257543	-1.13883	1.33667	-0.546918	1.12991	-0.120045	0.782197	-0.664196	0.587309	0.632174
1.06555	0.727401	-0.133667	-0.364612	0.878821	1.44054	0.426653	0	-0.440482	0.356863
-0.530737	-0.94787	-0.401002	1.64075	1.381	-0.720268	0.568871	0.498147	0.146827	0.75342
1.38744	0.535483	-0.935671	2.00537	1.00437	0.120045	0.142218	2.15864	0.587309	1.19398
-0.539982	-0.5041	-0.868837	1.27614	0.125546	-1.68063	1.35107	-0.166049	0.587309	0.152624
0.321826	0.507283	0.601502	2.73459	-0.251092	-0.840313	1.06663	2.49074	-0.146827	1.28565
0.997864	1.67394	1.73767	0.729224	-1.00437	2.16081	2.06216	0.830245	0.440482	1.48154
-0.0911181	-0.0592722	-0.467835	0.546918	0.502184	-1.0804	0.497762	0.498147	0.293654	0.210861
0.700718	0.401975	0.534669	0.91153	1.50655	0.720268	0.568871	0.830245	0.734136	1.37589
2.23778	0.36443	0	0	0.753275	-0.360134	3.41322	1.99259	-0.293654	1.14469
-0.533987	-0.42183	-1.06934	2.00537	1.25546	3.12116	1.27996	1.32839	0.293654	1.77159
-2.50358	-2.80748	0.467835	0	-1.50655	0.720268	0.497762	-1.07932	0.880963	-0.0378244
1.98306	1.37581	-1.80451	2.55228	1.381	0.360134	1.6355	-1.41142	-0.587309	0.394242
0.0899492	-0.0650296	1.0025	1.64075	0.251092	1.20045	0.782197	1.66049	0.880963	1.70646
0.445285	1.25673	-1.203	-0.729224	0.376638	0.720268	-0.142218	0.830245	1.02779	0.212461
-0.743413	-0.0668445	-0.267334	0.182306	0.125546	0.840313	0.853306	-0.664196	0.146827	0.225731
0.180872	-0.797857	0.401002	0.91153	0.376638	0	-0.142218	0.498147	1.02779	0.776754
0.172621	-0.0773407	-1.80451	-1.82306	-0.878821	0	1.35107	0.581172	0.440482	-0.593863
0.21925	0.008926	-1.203	0.729224	-1.00437	1.20045	1.13774	0.166049	-0.440482	-0.0172893
-1.31618	-1.24591	0.868837	1.09384	0.251092	0.960358	-0.426653	-0.249074	0.146827	0.631519
1.83125	0.220583	-0.73517	0.546918	-0.376638	0.120045	1.91994	0.747221	0.734136	0.604807
-0.88629	-0.628336	-1.06934	0.729224	1.381	0.960358	0.497762	-0.166049	0.587309	0.664825
-0.362265	-0.347823	-0.401002	1.27614	0.125546	0.600224	0.995524	-0.0830245	0.734136	0.718331
-0.54706	-0.298438	0.133667	1.45845	-0.502184	1.68063	1.27996	0.91327	0.734136	1.23162
-2.52721	-1.84872	1.203	0.729224	1.12991	1.56058	0.995524	1.07932	-0.293654	1.43035
-1.26726	-1.79166	1.60401	-0.546918	1.12991	2.40089	1.6355	0.664196	0.440482	1.62953
0.462446	-0.100439	-0.935671	-1.27614	-0.753275	3.4813	1.77772	0.0830245	0.146827	0.367649
-0.727289	-0.414057	0.668336	-0.182306	0.125546	0.600224	1.35107	0.996294	0.587309	0.922351
1.31228	3.68102	-0.668336	1.09384	0.878821	0.480179	1.6355	0.996294	0	0.946454
0.049289	0.0316326	0.668336	0	1.00437	1.20045	1.06663	1.32839	0.734136	1.37294
0.131082	-0.194211	-0.401002	0.364612	0.502184	0.240089	0.213326	1.49444	0.734136	0.743602
-0.140916	0.486658	-0.133667	0.364612	1.00437	0.240089	0.639979	-0.166049	0.293654	0.52108
-0.546055	-0.390617	-0.668336	0.546918	0.627729	1.20045	0.142218	-0.498147	0.440482	0.394106
0.623254	0.707636	0.534669	-0.546918	0.125546	0.120045	1.49329	0.332098	-0.880963	0.182524
1.04245	-0.110664	0.601502	2.73459	0.251092	0.720268	-0.142218	-2.15864	0.293654	0.55494
-2.36546	-2.13298	-0.534669	1.45845	0.627729	-0.720268	2.34659	0.664196	0.587309	0.979068
-1.16368	-2.11389	1.06934	0	0.627729	1.0804	2.98657	0.581172	1.32144	1.70638
-1.58393	-0.745988	-0.334168	0.364612	0.251092	-0.240089	0.284435	0.415123	0.146827	0.206201
0.604704	0.0440323	1.13617	1.09384	-1.12991	-0.120045	3.55544	0.415123	0.293654	1.07457
-0.386761	-1.29095	0.401002	1.27614	0.251092	0.720268	0.782197	-0.415123	0.734136	0.85981
-0.359476	-0.0190425	1.13617	0.182306	1.00437	1.80067	2.77324	-1.24537	1.46827	1.58854
-0.148429	-0.0645578	-1.0025	1.09384	0.125546	2.76103	3.27101	0.996294	0.440482	1.55567
2.63812	1.00395	-0.200501	0.182306	0.753275	0.600224	2.34659	1.07932	0.146827	1.03788
-0.633129	-1.05416	-0.467835	2.73459	0.753275	2.64098	2.98657	1.74351	0.293654	2.2856
-0.295532	-0.0405458	0.267334	0.729224	0.753275	-0.240089	0	2.07561	0.146827	0.896984
-0.209159	-0.241385	-1.47034	-1.09384	1.12991	0	-0.284435	-0.498147	1.02779	-0.220584
-2.78224	-2.66996	-0.334168	3.46381	1.12991	-0.360134	1.49329	3.57005	0.587309	2.19927
2.15647	1.07856	-0.0668336	0.91153	0.376638	0.120045	0.639979	0.581172	-0.146827	0.530176
-0.384459	0.0763881	0.467835	1.09384	0	2.52094	2.55992	-0.0830245	1.32144	1.70347
-1.67501	-1.99028	-0.267334	0	1.25546	1.32049	0.853306	0.332098	1.32144	1.11832
1.13483	2.97896	0.133667	-0.182306	1.381	0.120045	1.6355	0.0830245	0.146827	0.739784
0.0531018	-0.0101014	-0.0668336	1.64075	1.00437	1.32049	0.568871	1.24537	1.17462	1.60021
1.47865	1.49692	-1.26984	2.18767	0.753275	-0.600224	0.639979	0.249074	0.734136	0.641457
-0.178839	-0.053048	-0.0668336	-0.729224	0.125546	2.16081	1.42218	0.415123	0.293654	0.723372
0.542811	0.114154	0.935671	1.64075	0.753275	-1.44054	0	0.747221	0.587309	0.852899
-0.610818	-0.365012	0.401002	0	-0.502184	0.840313	0.782197	2.15864	1.17462	1.10217
-0.230015	-0.443057	-0.0668336	-0.182306	0.753275	2.52094	2.70214	0.249074	0	1.20877
-1.00834	-1.23255	-0.935671	0.182306	1.12991	1.32049	1.6355	1.07932	1.02779	1.19957
-0.595461	-0.485928	-0.467835	0.91153	0.502184	0	0.711088	0.747221	0.146827	0.569217
0.624976	0.29308	0.601502	0.364612	0.627729	1.20045	0.355544	0.415123	0.440482	0.920169
0.514506	0.423021	-1.13617	0.729224	0.376638	0	0.284435	0.581172	0.587309	0.327836
-2.82487	-1.78175	0.73517	1.09384	0.502184	0.600224	1.20885	1.16234	0.734136	1.38361
-0.95602	-0.624905	-1.06934	4.19304	0.627729	2.40089	2.70214	1.24537	0.293654	2.22513
-0.382959	0.707595	-0.935671	-0.546918	0.251092	0.480179	0.284435	-0.581172	0.880963	-0.04017
-0.541808	-0.637863	-0.601502	1.09384	1.75764	-0.120045	0.711088	0.996294	1.02779	1.17414
0.726592	0.526588	0.534669	-0.546918	1.00437	1.92072	3.55544	0.166049	0.734136	1.5628
-0.836558	-1.5651	-0.935671	1.64075	-0.251092	1.0804	1.91994	-0.664196	0.146827	0.550203
-0.000939068	-0.124214	-0.73517	0.364612	-1.12991	-1.32049	-0.426653	0.996294	-0.293654	-0.588227
0.963196	-0.0963037	0.200501	1.45845	0.627729	0.360134	0.782197	0.581172	-0.293654	0.824028
-0.38102	-0.17421	-1.33667	0.91153	0.502184	1.80067	1.49329	0.996294	-0.587309	0.716377
1.43961	1.83771	-0.467835	1.09384	0.251092	0.720268	1.35107	0	-1.32144	0.241222
-0.593288	-0.810976	1.06934	1.27614	0.376638	2.40089	1.49329	0.415123	0.734136	1.72121
1.19529	1.24224	-0.133667	0.364612	1.381	0.240089	0.284435	0.91327	1.32144	1.07765
1.68633	-1.28122	1.53717	2.55228	-0.753275	-0.840313	0.853306	0.498147	1.02779	1.17359
0.40321	0.114494	0.534669	4.19304	0.753275	0.360134	0.284435	0.830245	0.293654	1.69849
-1.61748	-1.09897	-1.0025	0.364612	0.878821	0.120045	2.98657	1.99259	2.49606	1.78589
0.25751	-1.08623	0	0.364612	0.878821	0.960358	1.6355	-0.581172	0.293654	0.760493
-2.31347	-1.07592	-0.334168	-0.182306	0.878821	1.0804	0.995524	1.41142	0.440482	0.947691
-0.604419	-0.522685	0.802003	0.182306	1.381	0.960358	2.48881	0.415123	0.880963	1.59874
-0.278039	-0.499212	0.668336	1.09384	-0.125546	-0.840313	0.995524	-0.747221	0.293654	0.319765
-0.875622	-0.0838883	-0.73517	1.09384	0.125546	0.120045	0.924415	1.49444	1.17462	0.963216
-0.531907	-0.96171	-0.868837	0.364612	1.381	0.840313	0.853306	-2.15864	1.02779	0.338454
-1.23822	-0.726661	1.60401	0.546918	0.502184	1.44054	0.924415	1.16234	1.02779	1.66922
0.858406	0.941481	0.200501	2.73459	0.125546	0.360134	0.284435	1.57747	0.146827	1.24493
-0.11074	-0.0551484	1.13617	0.729224	0	1.56058	2.20437	-0.581172	1.32144	1.41313
-1.49919	-0.974704	0.935671	0	0.627729	0.720268	2.34659	1.32839	1.46827	1.6902
1.18225	0.361464	-0.334168	0.364612	0.125546	0.960358	1.91994	-0.249074	2.34924	1.17335
-0.935282	-0.688805	-0.334168	0.91153	0.627729	1.68063	1.6355	-0.415123	1.17462	1.16146
-0.104758	-0.329622	0.0668336	0.182306	0.376638	1.68063	0.355544	2.07561	0.880963	1.27478
-1.08298	-0.960942	-0.467835	1.64075	0	-0.240089	1.35107	1.90956	0.587309	1.06877
0.274024	-1.63162	-0.73517	-0.364612	0	1.80067	-0.355544	-0.664196	-0.146827	-0.16843
-1.30875	-0.505192	-0.802003	0.546918	1.12991	0	1.35107	-0.0830245	0.734136	0.653745
0.391201	0.664399	-0.802003	1.45845	1.00437	1.92072	2.84435	0.498147	0.293654	1.51375
-2.84467	-2.4023	0.601502	0.91153	0.376638	0.360134	0.142218	2.24166	0.587309	1.23169
0.356605	0.427448	-0.534669	-0.182306	1.00437	0	0.497762	1.32839	1.02779	0.760124
-0.441755	-0.0268764	0.133667	0.546918	1.6321	2.04076	-0.142218	-0.581172	2.20241	1.42987
-0.0443582	-1.44127	-0.334168	1.64075	0.376638	1.32049	1.6355	2.90586	0.440482	1.75333
0.0190434	0.0429692	-0.668336	-0.182306	-0.502184	0.840313	0.426653	1.74351	-1.17462	-0.0121118
-0.0878578	0.0693259	-0.267334	0.91153	1.12991	0.840313	0.426653	1.74351	-0.293654	1.00297
0.0389965	0.0620779	-0.401002	0.364612	-0.251092	0.960358	1.13774	0.415123	-0.146827	0.382296
2.86532	2.40668	-0.467835	0.364612	1.12991	1.80067	0.142218	1.99259	1.76193	1.58141
-0.56411	-0.490567	-0.200501	0.182306	0.753275	0.720268	2.84435	-0.332098	0.734136	0.993817
-0.231298	-0.341529	-1.47034	0.364612	0.753275	0.720268	0.711088	1.24537	0.587309	0.632983
0.386507	0.178024	0.133667	1.82306	-0.502184	-0.240089	0.711088	1.41142	-0.146827	0.697574
-0.309871	-0.0331989	-0.267334	0.546918	1.75764	0.720268	1.13774	-0.664196	1.02779	1.0005
0.290064	0.353923	-1.0025	1.09384	0.502184	1.92072	0.853306	-1.82654	0.293654	0.340206
0.408684	0.790829	-1.60401	1.27614	0.376638	0.240089	0.782197	0.830245	0	0.376588
0.0448789	-0.77272	0.601502	0.364612	1.6321	1.44054	1.20885	1.57747	1.32144	1.89452
-0.821197	-1.56396	0.73517	0.729224	-0.753275	3.72139	2.55992	0.0830245	0.734136	1.61022
-0.9249	-0.264879	0.200501	0.729224	2.25983	0.360134	1.20885	-0.0830245	0.587309	1.24376
0.578997	0.6456	-0.467835	-0.364612	0	0.960358	0.782197	-0.0830245	0.880963	0.35963
-0.375971	-0.10056	0.334168	1.09384	0.878821	0.120045	2.70214	1.90956	0.734136	1.73774
-1.93559	-2.36002	-1.33667	0.546918	0.502184	1.92072	1.6355	1.07932	0.146827	0.901892
0.00834289	-0.362245	0.668336	0.91153	0.502184	0.360134	0.782197	2.82283	0.440482	1.49503
-0.939038	-0.693862	-0.334168	0.729224	0.878821	-1.56058	2.27548	1.32839	0	0.734565
-0.111192	-0.181389	-1.40351	1.09384	-1.00437	2.64098	2.13326	-0.0830245	0.587309	0.717652
-0.337278	-1.25667	0.534669	1.45845	0.878821	0.120045	2.06216	-0.415123	-0.293654	0.939556
-0.274001	0.0727724	-1.13617	0.364612	0.376638	1.32049	1.91994	1.82654	-0.734136	0.741992
-0.620478	-0.874347	0.334168	0.729224	-0.125546	0.360134	0.782197	1.66049	0.587309	0.981493
-2.71855	-2.49733	-0.401002	0.546918	0.125546	3.24121	0.853306	0.664196	-0.293654	0.941025
0.873426	0.514571	-0.267334	1.27614	0.251092	1.56058	1.35107	0.249074	0.587309	1.07978
-1.03162	-0.695106	-0.200501	3.82843	1.50655	0.360134	1.35107	0.996294	1.02779	2.06332
-0.766014	-0.678729	-0.401002	-0.364612	1.50655	0.120045	2.63103	2.24166	0.146827	1.27777
0.0139907	-0.21766	0.668336	1.27614	0.502184	4.08152	0.284435	0.332098	0.587309	1.70076
0.159664	0.779169	0.334168	1.27614	1.381	0.840313	1.91994	1.66049	0.440482	1.76801
-2.046	-1.42569	0.601502	0.546918	0.125546	2.04076	0	-0.498147	0.587309	0.765343
0.0723382	0.00122354	-0.0668336	-0.182306	0.878821	0.240089	1.91994	0.498147	0.734136	0.893328
-1.41819	-2.38971	1.40351	0.364612	0.502184	3.24121	1.35107	1.24537	0.293654	1.83657
-0.125127	-0.299529	0.133667	2.00537	0.251092	-0.720268	4.33764	0.498147	0.587309	1.517
-1.29916	-1.86001	1.60401	0.182306	1.25546	1.32049	0	0.0830245	0.293654	1.13182
-1.33694	-2.75227	-0.133667	1.27614	0	1.20045	-0.142218	-0.166049	0.440482	0.558446
1.51055	2.23387	1.26984	0.729224	0.878821	1.32049	1.06663	0.664196	1.76193	1.81378
-0.571947	-0.72354	0.133667	-0.182306	0.376638	-0.480179	0.426653	0.996294	1.02779	0.581087
0.117117	0.679256	-0.668336	0.91153	0.376638	0	0.568871	1.82654	0.880963	0.906591
0.137813	-0.0291279	0.334168	2.00537	0.878821	1.56058	1.35107	0.830245	0	1.53456
-0.423666	-0.156211	0.133667	0.546918	0.376638	0.240089	-0.284435	1.82654	0.587309	0.829502
-1.37952	-1.89708	1.203	3.0992	1.25546	0.240089	1.77772	0.249074	0.587309	1.94792
-0.117721	-0.293505	1.203	0.182306	0.502184	1.92072	1.35107	1.16234	0.293654	1.46051
0.201021	0.108168	-0.334168	1.27614	0.627729	2.76103	1.13774	1.99259	0.734136	1.79838
0.313275	-0.0453168	0	-0.364612	0.753275	0.720268	1.06663	1.66049	0.880963	1.07552
0.666668	0.393506	-1.26984	0.729224	0.627729	-0.240089	0.782197	-0.664196	0.146827	0.000297119
-0.116768	-0.293241	-0.267334	2.00537	0.627729	1.32049	1.91994	1.16234	-0.880963	1.21429
-0.96592	-1.14021	-1.13617	1.45845	-1.00437	0.360134	1.49329	1.24537	-1.17462	0.114748
1.07349	0.604219	-0.601502	1.45845	-0.125546	-0.120045	0.142218	-1.16234	0.440482	0.0127812
-0.15312	1.48669	-1.203	-0.182306	-0.376638	0.480179	0.924415	-0.332098	-0.293654	-0.326137
-0.291389	-0.858916	0.267334	1.64075	0.251092	2.64098	1.13774	1.74351	0.440482	1.77632
-0.302152	0.0395847	0.534669	0.364612	1.6321	0.480179	1.77772	1.49444	0.146827	1.45403
-0.240902	-0.811299	-0.802003	-0.364612	0.376638	0.840313	1.6355	-0.0830245	0	0.270074
-0.860569	-1.19487	0.133667	0	0.376638	1.20045	1.49329	0.747221	0.587309	0.9851
0.105402	0.596011	-1.33667	2.00537	1.25546	0.840313	0.711088	0.581172	1.6151	1.32954
-1.5874	-0.333055	1.26984	2.18767	0.627729	1.20045	0	0.332098	0.587309	1.4654
0.191513	-0.427466	-0.200501	1.82306	0.251092	0.600224	0.142218	-1.07932	0.293654	0.418275
-0.960731	-1.04069	-0.601502	0	0.753275	0.840313	0.355544	-0.0830245	0.146827	0.299305
0.334088	-0.331081	-0.133667	1.45845	0.878821	0.480179	0.711088	0.498147	0.587309	1.03649
-0.687207	-0.998695	-0.868837	1.82306	0.878821	-1.80067	0.711088	2.07561	0.880963	0.920694
0.0909104	0.0849261	-1.203	-0.546918	0.125546	0	1.27996	0.498147	0.146827	-0.000371659
-0.160165	-0.0176461	2.00501	0.729224	0.251092	1.44054	2.63103	1.49444	0.587309	2.02732
-0.580414	-0.33923	0.802003	-0.729224	0.125546	1.44054	1.20885	0.166049	0.880963	0.860338
0.770117	0.313475	0.267334	1.82306	0.251092	1.32049	0.426653	0.498147	1.17462	1.33497
-0.353475	0.31355	-1.0025	0.729224	1.381	0.600224	0.142218	-0.664196	-1.32144	-0.0924671
0.403339	1.19633	-0.935671	0.546918	-0.502184	0.600224	-0.284435	0	0.587309	-0.0108502
-0.86373	-0.922181	-1.06934	2.9169	0.502184	-0.360134	0	1.66049	1.32144	1.20629
0.651083	-0.250338	0.467835	0.546918	1.12991	-0.120045	0.142218	0.747221	0.293654	0.789212
0.258286	0.057871	-1.53717	-0.364612	0.502184	2.04076	1.77772	0	1.17462	0.724255
-0.62264	-0.210332	2.00501	2.00537	0.125546	-0.840313	2.84435	0.91327	0.440482	1.70257
0.476795	0.09729	0.200501	1.82306	1.25546	1.32049	0.853306	-0.498147	0.146827	1.14931
1.23553	0.915913	-0.200501	1.27614	1.50655	1.32049	1.49329	1.16234	3.37703	2.3682
1.40491	0.604317	1.0025	2.18767	0	0.480179	1.77772	-0.996294	0.880963	1.20618
-0.0480554	-0.0159671	-0.802003	-0.182306	0.251092	-1.0804	-0.142218	-0.664196	2.49606	0.106409
-0.0892798	0.651146	-1.40351	2.00537	0.502184	0.120045	0.142218	1.07932	0.440482	0.660391
-1.25187	-0.338115	0.401002	-1.45845	0.376638	-2.52094	-0.924415	-0.332098	0.734136	-0.696907
1.0341	1.80203	0.133667	1.09384	1.50655	0.120045	1.99105	1.16234	1.02779	1.62316
-0.189287	-0.443183	-1.53717	1.09384	1.00437	-0.240089	0.924415	0.0830245	1.02779	0.552851
0.0297458	-0.35871	0.668336	2.36998	0.376638	0.120045	1.6355	1.49444	0.734136	1.69183
-0.707686	-0.971805	-0.467835	0	3.13865	-0.240089	0.853306	-0.332098	-0.146827	0.687589
0.043294	0.156328	-1.0025	1.45845	1.12991	0.360134	1.6355	3.07191	0.146827	1.50239
-0.487746	-1.43495	0.534669	2.36998	0.251092	1.20045	1.20885	1.99259	1.32144	2.03537
-0.37168	-0.134737	0.0668336	1.09384	1.25546	0	0.782197	0.996294	-2.49606	0.289251
-1.53958	-1.51447	0.467835	0.729224	-0.376638	0.120045	0.924415	1.66049	0.440482	0.889373
0.294578	2.01994	-0.133667	1.64075	0.878821	1.44054	1.35107	0.581172	0.734136	1.45152
-0.137152	-0.13485	0.467835	1.64075	1.00437	1.44054	1.99105	-0.0830245	1.02779	1.68463
-0.539915	-0.46838	1.26984	-0.182306	-0.125546	0.120045	0.568871	1.32839	0.734136	0.880417
0.178394	0.0244033	-0.668336	0	0.627729	-0.960358	1.49329	0.498147	-0.293654	0.118357
-0.610112	-1.78898	1.47034	0.91153	0.627729	-1.20045	4.0532	-0.91327	-1.6151	0.62208
-0.598052	-0.394918	-0.401002	0.364612	0.251092	1.32049	-0.142218	1.24537	1.02779	0.850974
-1.57209	-1.1074	-0.133667	2.73459	-0.125546	0.840313	2.06216	-0.166049	1.76193	1.57162
-0.10001	-0.139982	0.334168	0.729224	0.125546	1.56058	1.84883	0.166049	-1.76193	0.506207
0.987445	0.801342	0.668336	0	0.878821	1.32049	2.20437	-0.664196	0.587309	1.08485
2.10234	1.46335	0.802003	1.27614	0.627729	-0.120045	1.06663	1.41142	0.146827	1.20067
0.979217	0.584858	-0.668336	0.182306	-0.125546	0.480179	0.142218	1.66049	0.146827	0.384919
-2.32781	-3.09042	-0.601502	1.09384	0.753275	-0.840313	0.284435	-0.91327	0.880963	0.214014
-0.975748	-1.84974	-1.26984	1.45845	0.502184	0.720268	1.6355	-0.0830245	0.440482	0.704554
-1.14547	-1.68874	0.467835	2.73459	2.76201	0.840313	0	-1.07932	0.587309	1.5451
1.3419	1.1649	-0.200501	-0.546918	1.50655	1.56058	1.77772	0.332098	0.734136	1.13584
-0.206367	-0.447814	-2.07184	1.45845	-0.502184	-0.360134	0.355544	0.0830245	0.440482	-0.176462
0.392004	-0.201793	0.601502	2.36998	0.627729	3.4813	-0.213326	-0.249074	0.293654	1.54288
-1.42292	-1.70191	0.467835	2.00537	1.75764	-0.960358	0.924415	-0.332098	0.440482	1.06304
-1.5488	-1.12719	-0.334168	2.00537	0.627729	0.720268	4.19542	0.830245	0.587309	1.8336
-0.206242	-0.297811	0.868837	1.45845	0.878821	0.480179	2.98657	-0.91327	0.734136	1.43744
0.0312635	-0.100605	-0.601502	1.27614	0.376638	1.20045	1.35107	-0.415123	0.587309	0.804135
-0.357709	-0.266834	-0.534669	1.64075	0	-0.600224	2.84435	-0.166049	0.587309	0.788589
0.241675	0.410204	-0.534669	-0.91153	0.753275	1.0804	0.497762	1.57747	-0.146827	0.478889
-0.624782	-0.328055	-0.73517	-0.182306	0.502184	2.04076	1.77772	2.15864	0.440482	1.2615
-0.326633	0.00240009	-0.0668336	2.36998	0.627729	-0.240089	0.711088	0.91327	-3.2302	0.109958
-0.725331	-0.239054	0.935671	3.46381	0.376638	0.840313	1.49329	1.32839	1.02779	2.17253
1.12634	1.24996	0.73517	0.364612	0.878821	-1.80067	0.782197	-0.415123	0.293654	0.268686
-0.620322	-2.14832	0.935671	0.364612	2.00873	1.68063	2.27548	0.415123	0.440482	1.81972
-0.343319	-0.605372	0.267334	1.64075	0.502184	-0.120045	0.711088	1.24537	0.587309	1.13346
0.306387	0.571679	-0.668336	0	1.00437	1.68063	0.853306	0.498147	1.02779	0.98291
0.926909	0.733509	-0.601502	2.55228	0.878821	1.20045	1.49329	1.16234	1.32144	1.81777
-3.50246	-2.54317	-0.668336	0.729224	1.12991	0.720268	1.6355	2.49074	0.293654	1.39617
0.645055	0.139215	-1.73767	1.45845	1.381	0.600224	0.782197	0	1.17462	0.846356
0.773978	0.923283	-2.60651	0.364612	-0.251092	3.12116	0.426653	2.15864	0.440482	0.684476
-0.54374	-0.512067	0.334168	2.55228	0.627729	-0.120045	0.284435	2.40771	1.32144	1.77945
-1.20109	-0.540595	-0.334168	-0.546918	0.502184	1.68063	2.06216	1.16234	0.440482	1.03162
-0.378785	-0.356154	0.401002	0.546918	0.376638	0.600224	1.91994	0.91327	0.587309	1.17814
-0.365586	-0.230818	-1.26984	-0.182306	1.25546	-0.840313	0.711088	3.48703	0.587309	0.885637
0.129066	0.262962	0.401002	1.64075	-0.251092	-0.120045	1.49329	0.996294	0.146827	0.944583
-0.119543	-0.060692	-0.601502	0.364612	1.6321	1.0804	-1.13774	-0.664196	0.440482	0.322071
0.786334	0.794904	0.601502	0.182306	-0.753275	0.600224	0.426653	0.498147	-0.293654	0.234659
-1.22621	-1.59033	-0.267334	0.546918	0.502184	-0.480179	0.426653	-0.0830245	0.293654	0.235019
-0.00087814	0.136559	0	0.91153	0.753275	0.600224	0.924415	1.16234	0.587309	1.12706
0.247335	0.112105	1.80451	2.36998	0.627729	0.960358	3.05768	0.830245	0.440482	2.24799
-0.282506	1.18531	-0.601502	1.64075	1.50655	1.56058	1.91994	-0.830245	1.17462	1.42479
0.35782	1.0384	-0.200501	1.09384	-0.753275	-1.32049	1.49329	1.49444	1.32144	0.731163
-1.34886	-0.678511	-2.27234	-0.91153	0.878821	1.44054	1.91994	1.24537	1.90875	0.901118
-0.763273	-1.80069	-0.334168	1.27614	0.251092	0.960358	0.924415	-0.415123	1.17462	0.870233
-0.0172872	-0.0390613	-1.13617	1.64075	0.251092	0.240089	2.06216	0	0.440482	0.719733
-0.632989	-0.541042	0.334168	1.45845	2.38537	0.480179	0.711088	-0.0830245	1.6151	1.68905
0.269453	-0.252969	0.467835	0.546918	0.376638	1.44054	1.91994	0.332098	-2.64289	0.34915
-1.79663	-2.26603	0	0.729224	0.753275	-0.960358	0.782197	0.91327	0.293654	0.608294
-0.060379	-0.0247571	1.13617	0.364612	0.376638	0.480179	2.13326	-0.249074	0.587309	1.07121
-0.429679	-0.517947	0.0668336	3.28151	1.75764	-0.120045	0.711088	-0.664196	-1.17462	0.870056
-1.54012	-1.33136	0.133667	1.82306	-0.376638	3.24121	1.99105	1.66049	0.293654	1.84662
0.66411	0.329308	1.40351	0.729224	0.753275	0.600224	0.426653	-1.24537	0.293654	0.712377
-0.163916	-0.0513677	1.40351	-0.729224	0.502184	0.840313	0.426653	2.32469	0.587309	1.25333
-0.917813	-1.49853	0.467835	-0.91153	0.753275	0.240089	0.284435	0	0.293654	0.281633
0.318396	0.135091	2.07184	-0.546918	0.251092	-2.28085	-1.35107	0.747221	0.880963	0.156494
-0.856535	-1.33741	-1.203	-0.182306	1.50655	0.240089	1.6355	-0.166049	0	0.36317
0.533971	-0.058344	-0.601502	-0.364612	1.381	0.240089	1.20885	1.32839	1.02779	0.980799
-0.6939	-1.37045	-0.868837	1.82306	0.878821	0.240089	0.568871	2.07561	3.37703	1.98306
-1.17733	-1.16087	0.401002	-0.546918	0.627729	0.360134	1.6355	-1.32839	0	0.21377
-1.18851	-1.0643	0.534669	1.09384	1.00437	1.56058	1.49329	0.498147	0.880963	1.59677
0.637139	1.28674	0.467835	0	0	0.960358	1.13774	1.07932	0.146827	0.812481
-0.0112225	0.209014	-1.06934	0.364612	0.376638	0.960358	0.924415	0.581172	0.293654	0.493443
-1.93302	-1.34458	0	1.64075	0.376638	-0.720268	1.13774	-0.0830245	0.146827	0.570889
-0.391481	-1.02293	-1.40351	-2.36998	1.381	0.360134	1.49329	1.90956	0.440482	0.363905
1.08824	1.16082	-0.133667	0.364612	-0.251092	1.32049	1.49329	0.996294	0.734136	0.962205
0.56886	-0.562733	-1.40351	-0.182306	0.753275	-0.720268	-0.142218	0.332098	0.440482	-0.176404
0.27544	-0.265947	0.267334	2.18767	1.88319	1.0804	1.20885	0.498147	1.17462	1.93984
1.19288	0.568947	0.401002	1.09384	-0.502184	-0.240089	-0.924415	0.747221	1.02779	0.45357
0.418156	-0.193592	0.401002	-1.45845	1.25546	1.32049	1.6355	-0.91327	-0.880963	0.210261
-0.90643	-1.43382	-0.401002	-0.364612	-0.627729	0.360134	0.426653	-0.166049	0.146827	-0.191866
-2.03536	-1.11599	0.267334	1.09384	1.12991	-0.120045	-0.142218	0.166049	0.734136	0.79922
-0.896836	-1.23751	0.534669	0	0.251092	-0.360134	1.42218	-0.91327	0.146827	0.227903
0.515542	0.291675	0.267334	1.64075	-0.125546	0.360134	0.142218	-1.41142	-0.293654	0.112416
-0.573863	-1.39784	0.133667	0.364612	0.502184	2.04076	0.639979	0.166049	1.46827	1.21586
-2.4227	-1.86483	-0.868837	2.18767	0	1.80067	0.711088	1.07932	-0.146827	0.992076
-1.06988	-0.730955	1.47034	1.09384	0.627729	-0.120045	0.639979	-0.91327	0.146827	0.713791
0.764819	0.82592	-0.802003	-0.182306	-0.251092	2.52094	1.06663	-1.07932	0.587309	0.311853
-1.06462	-1.90712	-0.401002	1.09384	1.50655	1.80067	1.49329	-0.664196	0.146827	1.07282
0.718487	0.599317	-0.467835	0.364612	0.125546	1.32049	2.06216	0.332098	0.587309	0.891101
0.476207	0.866625	0	-0.182306	0.627729	-1.44054	0.284435	-1.41142	1.6151	0.00254929
1.20895	2.24552	0.534669	0.182306	0	-0.840313	0.639979	0.581172	0.734136	0.463082
-0.116967	0.161796	-1.87134	2.36998	-1.381	-0.360134	2.27548	-0.996294	-0.293654	-0.223113
0.231386	0.141707	-0.133667	0.546918	-0.627729	3.60134	1.77772	0.249074	-0.293654	0.96699
-0.143586	0.0516557	1.0025	2.36998	2.00873	0.720268	0.995524	0.166049	1.02779	1.97072
0.547179	0.166794	-1.47034	1.09384	-0.376638	0.360134	1.91994	0.249074	1.02779	0.561391
0.0409453	-0.265617	-0.467835	2.00537	0.376638	0.600224	2.70214	0.249074	1.6151	1.57557
-0.368253	-0.584742	1.53717	1.64075	1.25546	-0.120045	1.13774	-0.747221	1.76193	1.59209
0.565349	0.285316	0.267334	0.91153	0.376638	1.20045	1.91994	-0.332098	-0.440482	0.784316
-0.82461	-0.413486	-0.601502	-0.364612	-0.627729	1.80067	0.711088	1.16234	2.05558	0.924436
-0.41196	-0.0986572	0	0.729224	0	2.40089	0	1.41142	0	0.97275
0.481681	-0.263169	1.47034	1.27614	1.50655	0.120045	3.41322	1.07932	0.880963	2.21223
-0.24214	-0.653169	0.401002	2.73459	1.00437	1.56058	0.639979	1.07932	0.293654	1.75526
-0.397315	-0.395622	-2.13868	1.82306	-0.502184	0	-0.284435	0.747221	0	-0.126135
-0.261546	3.09736	1.06934	0	0.376638	0	2.98657	1.16234	0.587309	1.35817
-1.35776	-0.25992	-0.200501	0	1.00437	0.960358	0.142218	0.91327	0.293654	0.716084
0.26099	0.0158712	4.87885	0.729224	0.251092	1.0804	2.84435	1.66049	0.734136	2.79598
0.418027	2.35297	0.73517	2.36998	0.251092	-0.720268	0.426653	-0.91327	0.146827	0.568083
-1.60663	-0.321303	1.13617	1.64075	1.381	1.68063	0.924415	-0.415123	0.293654	1.519
0.882069	1.1079	0.401002	2.55228	1.00437	0.600224	3.1999	0.415123	0.440482	1.89448
0.650591	0.535569	-0.267334	3.46381	1.12991	-0.360134	-0.568871	-0.0830245	0.293654	0.909482
1.08226	1.55086	-0.802003	1.64075	0.753275	1.0804	0.924415	-0.830245	0.440482	0.695417
-2.13398	-1.81381	-1.0025	0.364612	-0.251092	-0.720268	0.782197	0.996294	0.293654	0.0803101
0.376377	0.103152	-0.401002	-0.182306	1.12991	1.92072	1.06663	3.07191	0.734136	1.63694
-0.764094	-0.24122	-0.467835	1.09384	0.502184	0.480179	2.20437	-0.249074	0	0.72313
-0.0347513	0.61714	-1.26984	0.364612	-0.502184	0.600224	0.497762	0.747221	1.17462	0.342243
0.547066	1.7173	0.267334	2.00537	0.878821	1.80067	-0.995524	1.74351	0.293654	1.40957
0.17622	0.097493	0.401002	2.55228	1.381	1.20045	1.49329	1.90956	-0.734136	1.80905
-0.135631	-0.0776754	0.267334	1.09384	1.75764	-1.0804	0.142218	1.66049	1.17462	1.28427
-0.274125	-0.29678	-0.467835	-0.364612	-0.376638	0.240089	1.35107	2.73981	1.32144	0.992089
-0.518253	-0.14173	0.868837	1.27614	-0.502184	0.720268	1.20885	0.498147	0.440482	0.993286
0.0304122	1.0443	0.401002	1.27614	1.00437	-0.120045	-0.426653	-0.0830245	0.587309	0.691924
-0.494669	-1.83158	1.06934	1.45845	-1.00437	0.360134	0	0.830245	0.293654	0.691338
-1.65377	-0.809079	0.73517	0.729224	0	0.600224	0.426653	0.747221	1.90875	1.24681
1.415	1.15092	0.133667	0.364612	0	1.68063	1.20885	1.24537	0.734136	1.16906
0.48925	0.0574194	1.40351	1.64075	1.12991	0.120045	-0.426653	0.415123	0.293654	1.14276
0.0711252	0.726316	0.200501	2.00537	0.376638	1.32049	1.20885	0.664196	0.293654	1.33889
1.30963	0.758771	0.534669	0.91153	0.502184	-1.32049	1.13774	0.166049	0.293654	0.544958
-0.910635	-0.022714	0.73517	0.91153	1.00437	-0.480179	0.711088	1.16234	3.2302	1.84059
-0.320588	-0.543138	-0.467835	1.82306	0.627729	0.720268	1.6355	0.664196	2.05558	1.63454
1.44944	0.506381	1.60401	2.00537	0.753275	3.12116	2.34659	2.24166	0	2.64535
-1.02199	-0.395741	0.0668336	3.0992	0.878821	0	1.35107	-1.49444	1.02779	1.15799
0.988135	0.163007	-0.0668336	1.82306	-0.251092	0.120045	2.34659	-0.498147	-0.587309	0.537351
-2.28282	-1.90139	-0.868837	1.09384	0.251092	1.20045	2.34659	-0.498147	0.293654	0.752065
-0.0911573	-1.65627	-0.267334	0.364612	0.251092	0.360134	0.213326	-0.415123	0.734136	0.300017
1.00893	0.598119	0.0668336	1.09384	1.25546	-0.120045	2.34659	-3.57005	0.587309	0.358959
-0.0313561	-0.219099	-0.73517	-0.182306	-0.878821	3.00112	2.20437	0.249074	1.6151	1.06323
-1.27089	-0.341905	0.467835	3.28151	1.00437	-1.56058	2.55992	0.332098	0.293654	1.46777
0.358486	0.0793498	-0.802003	0.546918	1.50655	0.840313	0.426653	-0.664196	1.6151	0.850873
1.43181	0.622218	-1.203	0.182306	-1.00437	3.24121	0.355544	0.664196	1.6151	0.790321
1.34406	0.901135	-0.467835	0.364612	0.502184	3.36125	2.4177	-1.41142	0.734136	1.10531
-0.546409	1.53497	0.401002	2.18767	1.381	0.600224	1.06663	-0.249074	0.734136	1.43017
0.556698	0.345867	0.334168	-0.182306	1.25546	0.240089	0.924415	-0.498147	0.146827	0.514126
0.114801	-0.109303	-0.267334	3.28151	-0.125546	1.56058	-0.284435	0.498147	1.02779	1.31574
-1.05553	-1.89071	-0.534669	1.27614	0.125546	0.360134	-2.20437	-0.0830245	0.293654	-0.0905152
-2.4359	-1.77001	-1.203	0.546918	0.125546	-1.44054	1.99105	0.747221	0.146827	0.157318
0.0087868	0.258793	0.668336	-0.182306	1.6321	0.960358	-0.284435	0.249074	-0.146827	0.700585
-0.153417	-0.171426	0.467835	0.729224	-0.376638	0.240089	1.20885	0.498147	-0.293654	0.50134
0.192481	-0.443271	0.802003	2.36998	1.12991	0.840313	1.77772	-1.16234	-2.34924	0.641808
-0.432176	-0.706266	0.534669	1.27614	2.38537	0.240089	-1.6355	1.07932	1.17462	1.34947
0.440773	0.11775	-0.534669	0.729224	1.00437	0.600224	1.06663	0.747221	0.880963	1.02707
0.384776	-0.290904	-0.802003	0.729224	2.25983	0.360134	0.782197	1.41142	0.293654	1.17247
-1.81218	-1.37733	-0.334168	1.27614	0.627729	1.68063	1.6355	1.41142	1.17462	1.66382
0.208319	0.410868	0.200501	0.729224	-0.251092	0.960358	2.20437	0.996294	0.880963	1.23378
-1.01394	-0.313157	0	0.546918	0.753275	0.720268	0.355544	0.664196	4.11116	1.80575
-0.162883	-0.785261	-0.200501	-1.09384	1.00437	-0.120045	0.639979	-0.166049	0.440482	0.133334
-0.412124	-0.159224	-0.0668336	0.91153	-0.753275	1.80067	0.711088	2.07561	0.440482	1.09133
[truncated: 2,561 more rows]
